# Supplementary material for: Synthesis and Characterization of K and Eu Binary Phosphides
Source: Materials (Basel). 2019 Jan 13;12(2):251. doi: 10.3390/ma12020251 (PMC6356632; doi:10.3390/ma12020251)
Supplement: Supplementary file 1 [file materials-12-00251-s001.zip]

Archive with 4 entries (4 files):
- alpha-EuP3.cif
- beta-EuP3.cif
- K4P6.cif
- EuP2.cif
