# Supplementary material for: Synthesis and Characterization of K and Eu Binary Phosphides
Source: Materials (Basel). 2019 Jan 13;12(2):251. doi: 10.3390/ma12020251 (PMC6356632; doi:10.3390/ma12020251)
Supplement: Supplementary file 1 [file materials-12-00251-s001.zip › alpha-EuP3.cif]

 
data_shelx
 
_audit_creation_method            'SHELXL-2016/6'
_shelx_SHELXL_version_number      '2016/6'
_chemical_name_systematic         ?
_chemical_name_common             ?
_chemical_melting_point           ?
_chemical_formula_moiety          ?
_chemical_formula_sum
 'Eu P3' 
_chemical_formula_weight          244.87

loop_
 _atom_type_symbol
 _atom_type_description
 _atom_type_scat_dispersion_real
 _atom_type_scat_dispersion_imag
 _atom_type_scat_source
 'P'  'P'   0.1023   0.0942
 'International Tables Vol C Tables 4.2.6.8 and 6.1.1.4'
 'Eu'  'Eu'  -0.1578   3.6682
 'International Tables Vol C Tables 4.2.6.8 and 6.1.1.4'
 
_space_group_crystal_system       monoclinic
_space_group_IT_number            12
_space_group_name_H-M_alt         'C 2/m'
_space_group_name_Hall            '-C 2y'
 
_shelx_space_group_comment
;
The symmetry employed for this shelxl refinement is uniquely defined
by the following loop, which should always be used as a source of
symmetry information in preference to the above space-group names.
They are only intended as comments.
;
 
loop_
 _space_group_symop_operation_xyz
 'x, y, z'
 '-x, y, -z'
 'x+1/2, y+1/2, z'
 '-x+1/2, y+1/2, -z'
 '-x, -y, -z'
 'x, -y, z'
 '-x+1/2, -y+1/2, -z'
 'x+1/2, -y+1/2, z'
 
_cell_length_a                    9.0444(10)
_cell_length_b                    7.2087(9)
_cell_length_c                    5.5710(7)
_cell_angle_alpha                 90
_cell_angle_beta                  113.117(4)
_cell_angle_gamma                 90
_cell_volume                      334.06(7)
_cell_formula_units_Z             4
_cell_measurement_temperature     100(2)
_cell_measurement_reflns_used     765
_cell_measurement_theta_min       3.740
_cell_measurement_theta_max       24.712
 
_exptl_crystal_description        block
_exptl_crystal_colour             red-black
_exptl_crystal_density_meas       ?
_exptl_crystal_density_method     ?
_exptl_crystal_density_diffrn     4.869          
_exptl_crystal_F_000              432
_exptl_transmission_factor_min    ?
_exptl_transmission_factor_max    ?
_exptl_crystal_size_max           0.068
_exptl_crystal_size_mid           0.030
_exptl_crystal_size_min           0.025
_exptl_absorpt_coefficient_mu     19.913
_shelx_estimated_absorpt_T_min    0.345
_shelx_estimated_absorpt_T_max    0.636
_exptl_absorpt_correction_type    'multi-scan'
_exptl_absorpt_correction_T_min   0.50
_exptl_absorpt_correction_T_max   0.75
_exptl_absorpt_process_details    'SADABS'
_exptl_absorpt_special_details    ?
_diffrn_ambient_temperature       100(2)
_diffrn_radiation_wavelength      0.71073
_diffrn_radiation_type            MoK\a
_diffrn_source                    'fine-focus sealed tube'
_diffrn_measurement_device_type   'Bruker APEX II CCD area-detector'
_diffrn_measurement_method        'profile data from \w scans'
_diffrn_detector_area_resol_mean  ?
_diffrn_reflns_number             765
_diffrn_reflns_av_unetI/netI      0.0257
_diffrn_reflns_av_R_equivalents   0.0221
_diffrn_reflns_limit_h_min        -9
_diffrn_reflns_limit_h_max        10
_diffrn_reflns_limit_k_min        -8
_diffrn_reflns_limit_k_max        8
_diffrn_reflns_limit_l_min        -6
_diffrn_reflns_limit_l_max        5
_diffrn_reflns_theta_min          3.740
_diffrn_reflns_theta_max          24.712
_diffrn_reflns_theta_full         24.712
_diffrn_measured_fraction_theta_max   0.820
_diffrn_measured_fraction_theta_full  0.819
_diffrn_reflns_Laue_measured_fraction_max    0.820
_diffrn_reflns_Laue_measured_fraction_full   0.819
_diffrn_reflns_point_group_measured_fraction_max   0.820
_diffrn_reflns_point_group_measured_fraction_full  0.819
_reflns_number_total              259
_reflns_number_gt                 249
_reflns_threshold_expression      'I > 2\s(I)'
_reflns_Friedel_coverage          0.000
_reflns_Friedel_fraction_max      .
_reflns_Friedel_fraction_full     .
 
_reflns_special_details
;
 Reflections were merged by SHELXL according to the crystal
 class for the calculation of statistics and refinement.
 
 _reflns_Friedel_fraction is defined as the number of unique
 Friedel pairs measured divided by the number that would be
 possible theoretically, ignoring centric projections and
 systematic absences.
;
 
_computing_data_collection        ?
_computing_cell_refinement        ?
_computing_data_reduction         ?
_computing_structure_solution     ?
_computing_structure_refinement 'SHELXL-2016/6 (Sheldrick, 2016)'
_computing_molecular_graphics     ?
_computing_publication_material   ?
_refine_special_details           ?
_refine_ls_structure_factor_coef  Fsqd
_refine_ls_matrix_type            full
_refine_ls_weighting_scheme       calc
_refine_ls_weighting_details
'w=1/[\s^2^(Fo^2^)+(0.0233P)^2^+1.1793P] where P=(Fo^2^+2Fc^2^)/3'
_atom_sites_solution_primary      ?
_atom_sites_solution_secondary    ?
_atom_sites_solution_hydrogens    .
_refine_ls_hydrogen_treatment     undef
_refine_ls_extinction_method      none
_refine_ls_extinction_coef        .
_refine_ls_number_reflns          259
_refine_ls_number_parameters      22
_refine_ls_number_restraints      0
_refine_ls_R_factor_all           0.0216
_refine_ls_R_factor_gt            0.0200
_refine_ls_wR_factor_ref          0.0418
_refine_ls_wR_factor_gt           0.0412
_refine_ls_goodness_of_fit_ref    1.098
_refine_ls_restrained_S_all       1.098
_refine_ls_shift/su_max           0.000
_refine_ls_shift/su_mean          0.000
 
loop_
 _atom_site_label
 _atom_site_type_symbol
 _atom_site_fract_x
 _atom_site_fract_y
 _atom_site_fract_z
 _atom_site_U_iso_or_equiv
 _atom_site_adp_type
 _atom_site_occupancy
 _atom_site_site_symmetry_order  
 _atom_site_calc_flag
 _atom_site_refinement_flags_posn
 _atom_site_refinement_flags_adp
 _atom_site_refinement_flags_occupancy
 _atom_site_disorder_assembly
 _atom_site_disorder_group
Eu1 Eu 0.16239(5) 0.000000 0.35011(9) 0.0031(2) Uani 1 2 d S T P . .
P2 P 0.1396(2) 0.2410(2) 0.8161(3) 0.0040(4) Uani 1 1 d . . . . .
P1 P 0.5069(3) 0.000000 0.8021(5) 0.0044(6) Uani 1 2 d S T P . .
 
loop_
 _atom_site_aniso_label
 _atom_site_aniso_U_11
 _atom_site_aniso_U_22
 _atom_site_aniso_U_33
 _atom_site_aniso_U_23
 _atom_site_aniso_U_13
 _atom_site_aniso_U_12
Eu1 0.0031(3) 0.0035(3) 0.0033(3) 0.000 0.0018(2) 0.000
P2 0.0055(10) 0.0033(10) 0.0025(9) 0.0012(7) 0.0008(8) 0.0014(7)
P1 0.0051(13) 0.0041(14) 0.0052(12) 0.000 0.0032(11) 0.000
 
_geom_special_details
;
 All esds (except the esd in the dihedral angle between two l.s. planes)
 are estimated using the full covariance matrix.  The cell esds are taken
 into account individually in the estimation of esds in distances, angles
 and torsion angles; correlations between esds in cell parameters are only
 used when they are defined by crystal symmetry.  An approximate (isotropic)
 treatment of cell esds is used for estimating esds involving l.s. planes.
;
 
loop_
 _geom_bond_atom_site_label_1
 _geom_bond_atom_site_label_2
 _geom_bond_distance
 _geom_bond_site_symmetry_2
 _geom_bond_publ_flag
Eu1 P2 2.9752(19) 7_556 ?
Eu1 P2 2.9752(19) 4_546 ?
Eu1 P2 3.0578(19) 5_556 ?
Eu1 P2 3.0578(19) 2_556 ?
Eu1 P1 3.144(3) . ?
Eu1 P2 3.1971(18) . ?
Eu1 P2 3.1971(18) 6 ?
Eu1 P2 3.3809(18) 6_554 ?
Eu1 P2 3.3809(18) 1_554 ?
Eu1 P1 3.415(3) 5_656 ?
Eu1 Eu1 3.8533(10) 5 ?
Eu1 Eu1 3.9077(10) 5_556 ?
P2 P1 2.204(2) 3_455 ?
P2 P2 2.234(4) 7_557 ?
P1 P1 2.256(5) 5_657 ?
 
loop_
 _geom_angle_atom_site_label_1
 _geom_angle_atom_site_label_2
 _geom_angle_atom_site_label_3
 _geom_angle
 _geom_angle_site_symmetry_1
 _geom_angle_site_symmetry_3
 _geom_angle_publ_flag
P2 Eu1 P2 77.72(7) 7_556 4_546 ?
P2 Eu1 P2 146.88(7) 7_556 5_556 ?
P2 Eu1 P2 97.15(2) 4_546 5_556 ?
P2 Eu1 P2 97.15(2) 7_556 2_556 ?
P2 Eu1 P2 146.88(7) 4_546 2_556 ?
P2 Eu1 P2 69.26(7) 5_556 2_556 ?
P2 Eu1 P1 73.80(5) 7_556 . ?
P2 Eu1 P1 73.80(5) 4_546 . ?
P2 Eu1 P1 136.79(5) 5_556 . ?
P2 Eu1 P1 136.79(5) 2_556 . ?
P2 Eu1 P2 98.65(4) 7_556 . ?
P2 Eu1 P2 146.34(2) 4_546 . ?
P2 Eu1 P2 102.71(4) 5_556 . ?
P2 Eu1 P2 66.57(6) 2_556 . ?
P1 Eu1 P2 73.09(5) . . ?
P2 Eu1 P2 146.34(2) 7_556 6 ?
P2 Eu1 P2 98.65(4) 4_546 6 ?
P2 Eu1 P2 66.57(6) 5_556 6 ?
P2 Eu1 P2 102.71(4) 2_556 6 ?
P1 Eu1 P2 73.09(5) . 6 ?
P2 Eu1 P2 65.84(7) . 6 ?
P2 Eu1 P2 83.39(3) 7_556 6_554 ?
P2 Eu1 P2 40.53(6) 4_546 6_554 ?
P2 Eu1 P2 72.71(6) 5_556 6_554 ?
P2 Eu1 P2 106.67(4) 2_556 6_554 ?
P1 Eu1 P2 113.81(5) . 6_554 ?
P2 Eu1 P2 173.09(6) . 6_554 ?
P2 Eu1 P2 115.73(5) 6 6_554 ?
P2 Eu1 P2 40.53(6) 7_556 1_554 ?
P2 Eu1 P2 83.39(3) 4_546 1_554 ?
P2 Eu1 P2 106.67(4) 5_556 1_554 ?
P2 Eu1 P2 72.71(6) 2_556 1_554 ?
P1 Eu1 P2 113.81(5) . 1_554 ?
P2 Eu1 P2 115.73(5) . 1_554 ?
P2 Eu1 P2 173.09(6) 6 1_554 ?
P2 Eu1 P2 61.85(6) 6_554 1_554 ?
P2 Eu1 P1 39.61(4) 7_556 5_656 ?
P2 Eu1 P1 39.61(4) 4_546 5_656 ?
P2 Eu1 P1 133.65(4) 5_556 5_656 ?
P2 Eu1 P1 133.65(4) 2_556 5_656 ?
P1 Eu1 P1 60.64(8) . 5_656 ?
P2 Eu1 P1 122.94(5) . 5_656 ?
P2 Eu1 P1 122.94(5) 6 5_656 ?
P2 Eu1 P1 62.50(5) 6_554 5_656 ?
P2 Eu1 P1 62.50(5) 1_554 5_656 ?
P2 Eu1 Eu1 89.87(4) 7_556 5 ?
P2 Eu1 Eu1 89.87(4) 4_546 5 ?
P2 Eu1 Eu1 57.19(3) 5_556 5 ?
P2 Eu1 Eu1 57.19(3) 2_556 5 ?
P1 Eu1 Eu1 158.84(6) . 5 ?
P2 Eu1 Eu1 123.74(4) . 5 ?
P2 Eu1 Eu1 123.74(4) 6 5 ?
P2 Eu1 Eu1 49.48(3) 6_554 5 ?
P2 Eu1 Eu1 49.48(3) 1_554 5 ?
P1 Eu1 Eu1 98.19(5) 5_656 5 ?
P2 Eu1 Eu1 141.11(4) 7_556 5_556 ?
P2 Eu1 Eu1 141.11(4) 4_546 5_556 ?
P2 Eu1 Eu1 52.95(4) 5_556 5_556 ?
P2 Eu1 Eu1 52.95(4) 2_556 5_556 ?
P1 Eu1 Eu1 109.41(5) . 5_556 ?
P2 Eu1 Eu1 49.76(3) . 5_556 ?
P2 Eu1 Eu1 49.76(3) 6 5_556 ?
P2 Eu1 Eu1 125.43(3) 6_554 5_556 ?
P2 Eu1 Eu1 125.43(3) 1_554 5_556 ?
P1 Eu1 Eu1 170.06(5) 5_656 5_556 ?
Eu1 Eu1 Eu1 91.75(2) 5 5_556 ?
P1 P2 P2 105.18(13) 3_455 7_557 ?
P1 P2 Eu1 81.01(8) 3_455 7_556 ?
P2 P2 Eu1 79.54(9) 7_557 7_556 ?
P1 P2 Eu1 93.51(8) 3_455 5_556 ?
P2 P2 Eu1 132.94(12) 7_557 5_556 ?
Eu1 P2 Eu1 146.88(7) 7_556 5_556 ?
P1 P2 Eu1 129.75(10) 3_455 . ?
P2 P2 Eu1 117.18(11) 7_557 . ?
Eu1 P2 Eu1 81.35(4) 7_556 . ?
Eu1 P2 Eu1 77.29(4) 5_556 . ?
P1 P2 Eu1 108.09(9) 3_455 1_556 ?
P2 P2 Eu1 59.93(8) 7_557 1_556 ?
Eu1 P2 Eu1 139.47(6) 7_556 1_556 ?
Eu1 P2 Eu1 73.33(4) 5_556 1_556 ?
Eu1 P2 Eu1 115.73(5) . 1_556 ?
P2 P1 P2 115.75(14) 8 3_545 ?
P2 P1 P1 101.75(11) 8 5_657 ?
P2 P1 P1 101.75(11) 3_545 5_657 ?
P2 P1 Eu1 112.51(8) 8 . ?
P2 P1 Eu1 112.51(8) 3_545 . ?
P1 P1 Eu1 111.42(15) 5_657 . ?
P2 P1 Eu1 59.38(7) 8 5_656 ?
P2 P1 Eu1 59.38(7) 3_545 5_656 ?
P1 P1 Eu1 129.22(16) 5_657 5_656 ?
Eu1 P1 Eu1 119.36(8) . 5_656 ?
 
_refine_diff_density_max    0.914
_refine_diff_density_min   -1.129
_refine_diff_density_rms    0.254

_shelx_res_file
;
TITL C2m in C2/m
    shelx.res
    created by SHELXL-2016/6 at 09:04:11 on 03-Dec-2018
CELL 0.71073   9.04440   7.20870   5.57100  90.0000 113.1165  90.0000
ZERR    4.00   0.00100   0.00090   0.00070   0.0000   0.0043   0.0000
LATT  7
SYMM -X, Y, -Z
SFAC P EU
UNIT 12 4
TEMP -173.150
SIZE 0.068 0.025 0.030
omit -2 50
L.S. 14
BOND
FMAP 2
PLAN -20
acta

WGHT    0.023300    1.179300
FVAR       0.10994
EU1   2    0.162390    0.000000    0.350107    10.50000    0.00311    0.00347 =
         0.00330    0.00000    0.00180    0.00000
P2    1    0.139587    0.241039    0.816103    11.00000    0.00550    0.00328 =
         0.00246    0.00116    0.00078    0.00137
P1    1    0.506856    0.000000    0.802136    10.50000    0.00512    0.00413 =
         0.00517    0.00000    0.00321    0.00000
HKLF 4


REM  C2m in C2/m
REM R1 =  0.0200 for     249 Fo > 4sig(Fo)  and  0.0216 for all     259 data
REM     22 parameters refined using      0 restraints

END

WGHT      0.0234      1.1655

REM Highest difference peak  0.914,  deepest hole -1.129,  1-sigma level  0.254
Q1    1   0.1971  0.1902  0.3624  11.00000  0.05    0.91
Q2    1   0.0164  0.0000  0.4317  10.50000  0.05    0.82
Q3    1  -0.1367  0.0000  0.2972  10.50000  0.05    0.80
Q4    1  -0.2362  0.0000  0.0170  10.50000  0.05    0.77
Q5    1   0.3996  0.0000  0.5356  10.50000  0.05    0.72
Q6    1   0.1011  0.1739  0.2028  11.00000  0.05    0.68
Q7    1   0.1799 -0.2971  0.1833  11.00000  0.05    0.65
Q8    1   0.1432  0.0000  0.0685  10.50000  0.05    0.65
Q9    1   0.4216  0.1398  0.2651  11.00000  0.05    0.61
Q10   1   0.2637  0.0000  0.6490  10.50000  0.05    0.60
Q11   1  -0.0989  0.0656  0.1487  11.00000  0.05    0.58
Q12   1   0.0616  0.2330  0.1383  11.00000  0.05    0.58
Q13   1   0.1614 -0.3322  0.2989  11.00000  0.05    0.50
Q14   1   0.4788  0.0000  0.3746  10.50000  0.05    0.49
Q15   1  -0.2418  0.0686  0.2011  11.00000  0.05    0.49
Q16   1   0.0000  0.2226  0.0000  10.50000  0.05    0.48
Q17   1  -0.1218  0.0000  0.4215  10.50000  0.05    0.48
Q18   1   0.2421 -0.2479  0.2481  11.00000  0.05    0.47
Q19   1   0.3138  0.0717  0.3513  11.00000  0.05    0.47
Q20   1   0.5580  0.1308  0.4395  11.00000  0.05    0.46
;
_shelx_res_checksum    4882

_shelx_hkl_file
;
   2   0   0   68.18    1.56
  -2   0   0   66.90    1.48
   4   0   0  269.02    5.12
   4   0   0  270.63    4.90
   6   0   0  563.21   10.06
   6   0   0  578.96    9.61
   8   0   0    6.00    1.39
   8   0   0    6.40    1.05
   1  -1   0   63.98    1.86
  -1   1   0   63.70    1.87
   1   1   0   66.30    1.72
   3  -1   0  756.26   12.56
  -3  -1   0  734.16   11.94
  -3   1   0  742.91   12.37
   3   1   0  751.62   12.04
   5  -1   0   11.43    1.57
   5   1   0   13.19    1.17
   5   1   0   13.72    1.18
  -5   1   0   11.38    1.26
   7  -1   0   57.49    2.27
   7  -1   0   64.08    2.94
   7   1   0   66.65    2.48
   7   1   0   62.83    2.34
   9  -1   0  222.85    5.34
   9  -1   0  231.74    4.66
   0  -2   0  340.62    6.87
   0   2   0  338.45    6.94
   2  -2   0   13.08    1.39
  -2   2   0   14.00    1.44
   2   2   0   15.13    1.26
  -4  -2   0    2.44    0.69
   4  -2   0    0.66    0.89
   4   2   0    1.50    0.78
  -4   2   0    3.53    0.97
   6  -2   0  295.14    7.09
   6   2   0  289.36    6.17
  -6   2   0  286.02    6.61
   6   2   0  278.44    6.27
   8  -2   0   33.19    3.19
   8   2   0   31.56    2.42
   8   2   0   34.67    2.74
  -8   2   0   28.37    2.54
  10  -2   0    7.28    1.64
  -1  -3   0   35.20    2.27
   1  -3   0   34.66    2.33
  -1   3   0   40.80    2.49
   1   3   0   38.13    2.33
  -3  -3   0  519.28   10.26
   3  -3   0  519.58   10.89
   3   3   0  514.50   10.42
  -3   3   0  525.64   11.26
  -5  -3   0   13.26    1.79
   5  -3   0   16.17    2.45
   5   3   0   13.58    2.09
  -5   3   0   14.27    2.52
   7   3   0   34.85    3.20
   7   3   0   42.72    2.71
  -7   3   0   37.73    3.41
   9   3   0  219.87    6.55
   0  -4   0  934.84   17.44
   0   4   0  904.36   17.64
   2  -4   0   38.07    2.94
  -2  -4   0   41.17    2.86
  -2   4   0   44.11    3.49
   2   4   0   41.24    3.09
   4  -4   0  173.31    6.12
  -4  -4   0  165.34    5.39
  -4   4   0  172.88    6.60
   4   4   0  172.61    5.85
  -6  -4   0  465.32   10.24
  -6   4   0  448.39   11.30
   6   4   0  460.85   10.81
   1  -5   0   47.71    3.75
  -1  -5   0   51.37    3.91
  -1   5   0   59.94    4.41
   3  -5   0  465.43   11.53
  -3  -5   0  462.21   11.38
   3   5   0  468.20   11.56
  -3   5   0  465.05   12.58
  -5  -5   0    7.91    2.18
   5  -5   0    6.25    2.54
   5   5   0    4.95    2.62
  -5   5   0   12.38    3.38
   0  -6   0  187.24    7.46
   0   6   0  181.71    7.67
   2  -6   0   13.34    3.17
  -2  -6   0   11.82    2.78
  -2   6   0   10.02    3.12
   2   6   0    9.17    2.84
  -4  -6   0    5.01    2.80
   4  -6   0    1.37    2.63
  -4   6   0    6.07    3.86
   4   6   0    4.45    2.64
   1  -7   0   11.49    3.60
  -1  -7   0    7.51    3.24
   1   7   0   10.27    3.56
  -1   7   0    8.12    3.88
  -3  -7   0  224.71    9.46
   3  -7   0  230.01    9.86
  -3   7   0  237.02   11.12
   3   7   0  213.68    9.41
   0  -8   0  427.55   13.71
   0   8   0  435.73   14.89
   2  -8   0   11.21    4.77
  -2   8   0   20.63    6.20
  10   0  -1   41.32    3.17
   6   0  -1   37.54    2.35
   6   0  -1   39.66    2.10
   4   0  -1   43.86    2.01
  -4   0   1   44.40    1.86
  -2   0   1  250.11    4.93
   2   0  -1  251.59    5.03
   0   0  -1   75.36    1.80
   0   0   1   75.22    1.77
   9  -1  -1  112.18    4.21
   9  -1  -1  106.10    5.06
   9   1  -1  105.78    4.59
   7  -1  -1   13.61    2.27
   7   1  -1   15.96    1.81
   7   1  -1   16.46    2.12
  -7   1   1   18.08    2.03
   5  -1  -1  381.92    8.23
   5   1  -1  387.70    7.84
  -5   1   1  387.57    7.98
   5   1  -1  382.45    7.58
   3  -1  -1  192.76    4.67
  -3   1   1  197.55    4.59
   3   1  -1  187.71    4.23
  -1  -1   1   55.20    1.70
  -1  -1  -1  618.50   10.13
   1  -1   1  602.68    9.82
   1   1   1  595.55    9.98
  -1   1  -1  608.20    9.98
   3  -1   1   87.61    2.09
  -3  -1  -1   91.19    1.78
   3   1   1   85.65    1.92
  -3   1  -1   89.97    2.27
  -8   2   1  253.05    6.77
   8   2  -1  249.14    6.45
   6  -2  -1  380.04    8.96
  -6   2   1  374.06    8.47
   6   2  -1  361.33    7.92
   6   2  -1  371.74    8.09
   4  -2  -1   28.98    2.19
  -4   2   1   24.80    2.03
   4   2  -1   27.32    1.74
  -2  -2   1  930.06   16.04
  -2   2   1 1000.00   16.85
   0  -2   1  257.05    5.43
   0  -2  -1  245.30    5.72
   0   2   1  258.79    5.82
   0   2  -1  254.82    5.46
   2  -2   1  227.64    5.00
  -2  -2  -1  226.55    5.16
   2   2   1  228.27    5.22
  -2   2  -1  228.83    5.49
  -4  -2  -1  665.24   11.00
   4   2   1  644.01   11.41
   6  -2   1    4.68    1.04
  -6   2  -1    3.10    1.08
   9   3  -1  116.64    5.04
   7  -3  -1   11.10    2.40
  -7   3   1   16.73    2.66
   7   3  -1    6.27    1.66
  -5  -3   1  368.45    8.21
   5  -3  -1  352.02    9.07
   5   3  -1  361.77    8.26
  -5   3   1  363.56    9.07
   3  -3  -1  174.04    5.47
  -3  -3   1  173.30    4.91
  -3   3   1  180.80    5.62
   3   3  -1  178.18    4.91
   1  -3  -1   56.26    2.94
  -1  -3   1   58.20    2.65
   1   3  -1   55.99    2.64
  -1   3   1   54.38    2.95
   1  -3   1  529.15   10.57
   1   3   1  549.95   11.26
  -1   3  -1  563.65   11.16
   3  -3   1   63.04    3.06
  -3  -3  -1   64.21    2.89
  -3   3  -1   63.92    3.61
   3   3   1   67.81    3.16
   5  -3   1   67.92    3.21
  -5  -3  -1   66.29    2.71
   5   3   1   65.24    3.26
  -5   3  -1   69.89    3.64
   7  -3   1  260.24    6.27
   7   3   1  259.44    5.44
   7   3   1  260.56    5.91
  -7   3  -1  256.85    6.39
   8   4  -1  124.14    5.67
   6  -4  -1   23.62    3.88
  -6  -4   1   27.56    2.99
   6   4  -1   23.86    3.08
  -6   4   1   30.55    4.18
  -4  -4   1   25.98    2.47
   4  -4  -1   24.97    3.22
  -4   4   1   30.04    3.65
   4   4  -1   23.78    2.56
   2  -4  -1  170.11    5.91
  -2  -4   1  162.47    5.33
  -2   4   1  160.79    6.00
   2   4  -1  173.17    5.48
   0  -4  -1   48.89    3.43
   0   4   1   58.45    3.50
   0   4  -1   53.27    3.26
   2  -4   1    1.78    1.30
  -2   4  -1    2.45    1.74
   2   4   1    3.69    1.68
  -4  -4  -1  188.21    5.97
   4  -4   1  183.72    5.95
  -4   4  -1  189.49    7.11
   4   4   1  186.54    6.13
  -6  -4  -1   67.62    3.56
   6   4   1   67.34    4.26
  -6   4  -1   60.05    4.76
   8   4   1    3.99    2.30
   7  -5  -1   14.75    3.77
  -7   5   1   13.26    3.81
   7   5  -1   18.01    3.17
   5  -5  -1  214.79    8.09
  -5  -5   1  208.14    7.22
  -5   5   1  197.42    8.44
   5   5  -1  210.38    7.24
   3  -5  -1   80.65    5.04
  -3  -5   1   75.99    4.33
  -3   5   1   77.50    5.49
   3   5  -1   81.29    4.39
  -1  -5   1   21.01    3.11
   1  -5  -1   21.06    3.35
  -1   5   1   22.13    3.70
   1   5  -1   24.41    3.21
   1  -5   1  286.84    8.09
  -1  -5  -1  278.53    8.42
  -1   5  -1  282.40    8.82
   1   5   1  268.00    8.42
   3  -5   1   52.03    3.95
  -3  -5  -1   53.87    4.17
  -3   5  -1   51.86    5.31
   3   5   1   59.94    4.54
  -5  -5  -1   20.31    3.47
  -5   5  -1   18.02    3.97
   5   5   1   23.27    3.43
   6  -6  -1  205.53    9.46
  -6   6   1  207.45   10.41
  -4  -6   1   22.61    3.39
   4  -6  -1   13.34    2.89
   4   6  -1   12.88    2.83
  -4   6   1   21.16    4.14
   2  -6  -1  478.80   12.73
  -2  -6   1  472.34   12.22
   2   6  -1  470.57   12.66
  -2   6   1  482.59   13.59
   0  -6   1  117.38    6.53
   0  -6  -1  104.92    5.95
   0   6  -1  115.85    6.75
   0   6   1  115.06    6.39
   2  -6   1  125.86    6.13
  -2  -6  -1  110.81    6.34
   2   6   1  107.19    6.19
  -2   6  -1  107.91    7.05
  -4  -6  -1  371.77   11.14
  -4   6  -1  376.72   13.17
   4   6   1  382.07   11.56
   5  -7  -1  203.94    9.78
  -5   7   1  210.35   11.69
   3  -7  -1  103.46    7.04
  -3  -7   1  108.05    6.90
   3   7  -1  110.00    7.58
  -3   7   1  108.25    8.81
   1  -7  -1   37.75    5.54
  -1   7   1   26.81    4.67
   1  -7   1  314.87   10.61
  -1  -7  -1  312.32   10.78
  -1   7  -1  308.32   11.48
   1   7   1  278.45   10.74
  -3   7  -1   27.11    5.66
   4  -8  -1    6.53    5.19
  -4   8   1   -0.60    6.16
   2  -8  -1   71.10    8.76
  -2   8   1   68.56    9.69
   0  -8   1   35.64    5.68
   0   8  -1   30.83    5.71
   2  -8   1   13.92    4.91
  -2   8  -1    4.82    6.08
   8   0  -2  439.09   10.56
   8   0  -2  466.23    9.93
  -4   0   2  570.23   10.76
   4   0  -2  560.44   11.04
   2   0  -2  682.18   12.45
  -2   0   2  711.29   12.29
   0   0  -2  300.43    5.97
  -2   0  -2  582.87    9.46
  -2   0  -2  592.33    9.62
   9  -1  -2   15.77    2.60
   9   1  -2   15.41    2.35
   7  -1  -2  171.93    5.89
   7   1  -2  168.15    5.56
  -7   1   2  166.73    5.37
   7   1  -2  165.38    5.14
   5  -1  -2  356.28    8.45
  -5   1   2  363.35    8.18
   5   1  -2  365.26    8.11
   5   1  -2  355.33    7.77
  -3   1   2   81.09    3.05
   3   1  -2   80.77    2.83
   3   1  -2   82.41    2.90
   1  -1  -2  341.42    7.31
  -1  -1   2  355.58    6.95
  -1   1   2  367.80    7.25
   1   1  -2  357.12    6.93
  -1  -1  -2  294.55    5.93
   1  -1   2  290.11    5.65
   1   1   2  293.24    5.76
  -1   1  -2  292.58    5.72
  -3  -1  -2  102.92    2.25
  -3   1  -2  100.65    2.27
  -3   1  -2   95.53    2.77
   8  -2  -2   93.68    5.12
  -8   2   2   88.41    4.59
   8   2  -2   84.35    4.62
   8   2  -2   90.70    4.12
   6  -2  -2   59.32    3.78
  -6   2   2   60.82    3.53
   6   2  -2   60.69    3.27
   6   2  -2   57.15    3.07
   4  -2  -2   79.54    3.65
  -4  -2   2   75.97    3.17
   4   2  -2   82.07    3.15
  -4   2   2   78.63    3.53
  -2  -2   2  185.06    4.74
   2  -2  -2  178.20    5.18
  -2   2   2  194.05    5.24
   2   2  -2  189.70    4.72
   0  -2   2   14.13    1.35
   0   2   2   17.07    1.67
   0   2  -2   18.49    1.51
  -2  -2  -2  107.82    3.50
   2  -2   2  106.07    3.08
   2   2   2  108.12    3.33
  -2   2  -2  109.43    3.65
   4  -2   2  205.25    4.29
  -4  -2  -2  210.25    4.08
   4   2   2  204.63    4.04
  -4   2  -2  201.82    5.09
   7  -3  -2  120.55    6.03
  -7   3   2  128.77    5.66
   7   3  -2  128.23    5.14
   7   3  -2  132.47    5.19
  -5  -3   2  241.39    6.60
   5  -3  -2  245.62    7.57
   5   3  -2  250.94    6.73
  -5   3   2  245.72    7.39
   3  -3  -2   51.70    3.37
  -3  -3   2   57.29    2.89
  -3   3   2   56.31    3.25
  -1  -3   2  228.70    5.82
   1  -3  -2  224.83    6.44
   1   3  -2  223.06    5.85
   1  -3   2  231.39    5.74
  -1  -3  -2  225.21    6.27
  -1   3  -2  229.34    6.19
   1   3   2  227.29    6.24
  -3  -3  -2   60.65    3.14
   3  -3   2   66.51    2.81
   3   3   2   61.32    3.16
  -3   3  -2   59.28    3.91
  -5  -3  -2  159.35    3.91
   5  -3   2  157.30    4.26
  -5   3  -2  156.54    5.22
   5   3   2  163.64    4.21
   8  -4  -2  343.78   11.01
  -8   4   2  343.76   10.62
   8   4  -2  331.15    9.60
   8   4  -2  351.65    9.61
   6  -4  -2   15.97    3.11
  -6  -4   2   13.16    2.51
  -6   4   2   16.64    3.08
   6   4  -2   12.33    2.36
  -4  -4   2  369.33    9.07
   4  -4  -2  370.45   10.10
   4   4  -2  362.03    9.03
   2  -4  -2  388.63    9.88
  -2  -4   2  381.85    9.09
  -2   4   2  388.18   10.03
   2   4  -2  388.31    9.16
   0  -4   2  170.44    5.37
   0  -4  -2  166.51    6.08
   0   4  -2  164.55    5.72
   0   4   2  171.10    5.98
   2  -4   2  421.17    9.41
  -2  -4  -2  413.66    9.90
   2   4   2  395.24    9.87
  -2   4  -2  390.78   10.66
  -4  -4  -2   72.08    4.13
  -4   4  -2   74.24    5.37
   4   4   2   75.50    4.13
   7   5  -2  130.19    6.28
  -7   5   2  133.11    7.81
   5  -5  -2  246.10    9.03
  -5   5   2  252.16    9.86
   5   5  -2  256.45    8.07
  -3  -5   2   49.90    3.85
   3  -5  -2   50.94    4.54
  -3   5   2   48.16    4.70
   3   5  -2   50.40    3.98
   1  -5  -2  233.80    8.02
  -1  -5   2  234.35    7.22
   1   5  -2  237.98    7.75
  -1   5   2  245.20    8.19
   1  -5   2  174.60    6.27
  -1   5  -2  178.10    7.21
   1   5   2  172.98    6.79
  -3  -5  -2   94.88    5.27
   3   5   2   85.13    5.30
  -3   5  -2   89.48    6.41
  -5  -5  -2  148.33    6.34
   5   5   2  149.63    6.53
  -6   6   2   43.09    7.34
  -4  -6   2   40.75    4.75
   4  -6  -2   53.13    5.80
  -4   6   2   47.19    6.20
   4   6  -2   48.52    4.90
  -2  -6   2   99.76    5.44
   2  -6  -2  101.33    6.54
  -2   6   2  115.58    6.98
   2   6  -2   99.90    6.09
   0  -6  -2    8.78    3.34
   0  -6   2   10.04    2.77
   0   6  -2    5.38    2.97
   0   6   2   11.80    3.37
   3  -7  -2   18.24    4.45
   3   7  -2   30.57    5.40
  -3   7   2   24.16    5.12
   1  -7  -2   80.32    6.99
  -1  -7   2   81.55    6.25
   1   7  -2   90.09    7.48
  -1   7   2   91.20    7.64
  -1   7  -2  111.46    8.14
  -4   8   2  193.82   12.78
  -2  -8   2  175.10    9.34
   2   8  -2  182.54   10.77
   0   8  -2   63.61   10.25
   8   0  -3   25.14    3.11
   8   0  -3   13.47    2.47
   6   0  -3   81.55    3.76
   6   0  -3   81.09    4.27
  -4   0   3  174.56    5.17
   4   0  -3  163.79    5.35
   2   0  -3    5.66    1.25
   0   0  -3   76.81    2.88
   0   0  -3   71.66    2.73
  -2   0  -3  276.18    5.56
  -2   0  -3  277.03    5.76
   9   1  -3  105.56    5.35
   7  -1  -3  260.25    8.13
   7   1  -3  241.22    7.63
   7   1  -3  267.30    7.24
   5  -1  -3   14.47    2.64
   5   1  -3   15.02    2.29
  -5   1   3    9.16    1.53
   3  -1  -3  235.51    6.56
  -3   1   3  228.14    6.21
   3   1  -3  229.04    6.18
   3   1  -3  234.26    6.00
   1   1  -3  335.23    7.25
  -1  -1  -3   50.08    2.45
  -1   1  -3   50.27    2.23
  -1   1  -3   49.99    2.29
   1   1   3   48.15    2.19
  -3  -1  -3  173.27    3.52
  -3  -1  -3  166.26    3.96
  -3   1  -3  166.20    3.77
  -3   1  -3  164.36    4.29
   8  -2  -3    1.51    2.57
   8   2  -3   -0.50    1.90
   8   2  -3   -0.33    2.18
  -8   2   3    3.90    2.10
   6  -2  -3  300.22    9.37
   6   2  -3  310.64    8.30
   6   2  -3  311.01    7.96
   4  -2  -3  549.90   12.19
   4   2  -3  528.99   11.09
  -4   2   3  525.79   11.56
   4   2  -3  527.69   11.22
  -2  -2   3   86.85    3.48
   2  -2  -3   90.77    4.10
  -2   2   3   89.38    3.78
   2   2  -3   89.83    3.53
   0  -2  -3  475.86   10.16
   0   2   3  474.71    9.87
  -2  -2  -3  197.94    5.41
   2  -2   3  205.85    4.89
   2   2   3  199.46    5.00
  -2   2  -3  202.75    5.48
  -4   2  -3  162.27    4.76
  -4   2  -3  168.90    3.82
   7  -3  -3  255.57    9.07
   7   3  -3  252.50    7.57
   7   3  -3  256.52    8.02
  -7   3   3  260.15    8.53
   5  -3  -3    9.36    2.27
  -5  -3   3   15.56    2.64
   5   3  -3    9.81    1.81
  -5   3   3   10.09    2.24
   3  -3  -3  216.38    7.10
  -3  -3   3  211.25    6.18
  -3   3   3  225.26    6.85
   3   3  -3  219.17    6.31
  -1  -3   3  292.43    7.29
   1  -3  -3  282.21    8.05
  -1   3   3  294.16    7.83
   1   3  -3  289.44    7.42
  -1  -3  -3   65.18    3.60
   1  -3   3   58.77    3.04
   1   3   3   61.68    3.54
  -1   3  -3   56.27    3.46
  -3  -3  -3  172.73    5.48
   3   3   3  156.27    4.79
  -3   3  -3  161.66    6.20
  -5   3  -3   93.65    4.26
  -8   4   3    9.56    3.00
   8   4  -3    8.99    2.83
  -6  -4   3   56.61    4.47
   6  -4  -3   52.24    5.63
   6   4  -3   58.36    4.39
  -4  -4   3  109.64    4.93
   4  -4  -3  124.67    6.24
  -4   4   3  109.76    5.70
   2  -4  -3    5.47    2.10
  -2  -4   3    4.00    1.57
  -2   4   3    5.16    2.02
   2   4  -3    4.73    1.64
   0  -4   3   51.24    3.44
   0   4  -3   52.19    3.75
  -2  -4  -3  210.90    7.03
   2  -4   3  212.51    6.28
  -2   4  -3  205.18    7.45
   2   4   3  201.97    6.85
  -5  -5   3    8.87    2.83
   5  -5  -3    7.89    3.21
   5   5  -3   18.80    3.21
  -5   5   3    5.75    3.43
   3  -5  -3  104.89    6.44
  -3  -5   3  100.61    5.34
  -3   5   3  116.89    6.52
   3   5  -3  124.89    5.85
   1  -5  -3  189.15    7.74
  -1  -5   3  188.82    6.82
  -1   5   3  184.97    7.51
   1   5  -3  183.84    7.21
   1  -5   3   19.04    2.65
  -1   5  -3   22.63    3.61
  -3  -5  -3  103.94    6.05
   3   5   3  109.69    6.07
   6  -6  -3  198.60   10.51
  -6   6   3  197.85   10.38
   4  -6  -3  309.31   11.44
  -4   6   3  290.39   11.37
   2  -6  -3   52.97    6.31
  -2  -6   3   50.15    5.08
  -2   6   3   39.06    5.81
   2   6  -3   45.39    5.39
   0  -6  -3  254.33   10.25
   0   6  -3  257.71    9.99
   0   6   3  261.69    9.85
   5  -7  -3    0.47    5.56
  -5   7   3    3.92    5.33
  -3  -7   3  145.98    8.23
   3   7  -3  153.40    8.88
   1   7  -3  152.01    9.33
  -2  -8   3    6.07    5.24
   2   8  -3    1.30    5.99
   8   0  -4  303.06    9.81
   8   0  -4  287.79    8.82
   6   0  -4  358.10   10.13
   6   0  -4  361.75    9.44
   4   0  -4    3.11    1.59
   4   0  -4   -1.04    1.69
   2   0  -4  583.82   12.08
   2   0  -4  579.18   12.42
   0   0  -4  187.40    5.44
   0   0  -4  184.94    5.29
  -2   0  -4   55.90    2.78
  -2   0  -4   58.67    3.10
   7  -1  -4    9.16    2.67
   7   1  -4   12.93    2.23
  -7   1   4   15.28    2.69
   7   1  -4    7.51    2.27
  -5   1   4  266.27    7.82
   5   1  -4  268.33    7.68
   5   1  -4  254.20    7.95
   3  -1  -4  194.67    6.66
   3   1  -4  206.47    6.50
   3   1  -4  203.09    6.15
  -3   1   4  189.33    6.08
   1  -1  -4    4.07    1.36
   1   1  -4   -0.17    1.30
  -1   1   4   -0.62    1.24
   1   1  -4   -0.93    1.21
  -1  -1  -4  247.76    6.15
  -1  -1  -4  244.73    6.55
  -1   1  -4  250.20    6.23
  -1   1  -4  249.73    6.26
  -3  -1  -4  105.30    3.12
  -3   1  -4  101.20    3.92
  -3   1  -4  110.21    3.54
   8  -2  -4   89.53    6.82
   8   2  -4  102.81    6.22
   8   2  -4   95.66    5.33
  -8   2   4   92.84    5.95
   6  -2  -4   59.71    5.27
  -6   2   4   58.34    4.52
   6   2  -4   58.83    4.17
   4  -2  -4    8.56    2.43
   4   2  -4    9.36    1.95
   4   2  -4   15.97    2.74
  -4   2   4    9.05    2.05
   2  -2  -4   96.93    4.86
   2   2  -4  102.16    4.34
   2   2  -4   92.14    4.40
  -2   2   4   98.97    4.47
   0  -2  -4  140.52    5.27
   0   2  -4  138.26    4.97
   0   2  -4  142.24    4.93
   0   2   4  144.11    5.04
  -2  -2  -4   15.65    2.30
   2   2   4   15.90    2.15
  -2   2  -4   12.42    2.24
  -2   2  -4   14.27    2.32
  -4   2  -4  109.56    3.38
   9  -3  -4  107.61    8.52
  -9   3   4   90.54    7.16
   7  -3  -4    4.42    3.01
   7   3  -4    8.58    2.63
  -7   3   4    7.89    2.84
   7   3  -4   15.99    3.30
  -5   3   4  194.49    7.27
   5   3  -4  179.12    6.67
   5   3  -4  187.71    6.83
   3  -3  -4  143.80    6.39
  -3   3   4  147.96    6.06
   3   3  -4  157.20    5.81
  -1  -3   4   -0.61    1.39
  -1   3   4    3.85    2.11
   1   3  -4    3.39    1.76
  -1  -3  -4  192.01    6.68
   1   3   4  192.00    6.23
  -1   3  -4  183.92    6.35
  -3   3  -4  108.22    4.29
  -8   4   4  236.10   10.32
   6  -4  -4  270.10   10.69
  -6   4   4  267.59    9.70
   6   4  -4  276.27    9.26
   4  -4  -4   -2.29    2.72
  -4  -4   4    3.37    2.34
  -4   4   4   -3.22    2.37
   4   4  -4   -1.76    1.96
  -2  -4   4  429.88   10.67
   2  -4  -4  410.69   11.86
  -2   4   4  403.48   11.29
   2   4  -4  416.15   10.82
   0   4  -4  149.07    6.34
   0   4   4  147.84    6.82
  -2  -4  -4   48.04    4.96
   2   4   4   46.99    4.24
   7  -5  -4    2.72    5.17
  -7   5   4   13.98    4.69
  -5  -5   4  213.43    8.57
   5  -5  -4  213.73   10.55
   5   5  -4  198.97    8.37
  -5   5   4  208.04    9.57
   3  -5  -4  159.39    8.42
  -3  -5   4  154.64    6.91
   3   5  -4  144.62    6.82
  -3   5   4  138.41    7.61
   1  -5  -4   -0.35    3.54
  -1   5   4    3.52    3.04
   1   5  -4    1.80    3.01
   6  -6  -4   38.29    6.99
  -6   6   4   34.80    5.96
  -4  -6   4    4.50    3.28
  -4   6   4    0.53    4.13
   4   6  -4   -0.45    3.33
   2   6  -4   57.90    6.96
  -3  -7   4   76.91    8.97
   3   7  -4   47.45    8.53
   8   0  -5   29.45    4.44
   8   0  -5   38.86    5.16
   6   0  -5   28.86    4.55
   6   0  -5   20.87    3.35
   4   0  -5   87.11    5.23
   4   0  -5  100.41    5.71
   2   0  -5   80.50    4.55
   0   0  -5   60.82    3.87
  -2   0  -5  117.28    4.95
   7  -1  -5  193.39    9.08
   7   1  -5  191.05    7.86
   7   1  -5  200.35    8.66
   5  -1  -5  116.46    6.66
  -5   1   5  115.74    5.64
   5   1  -5  130.90    6.53
   5   1  -5  116.10    5.82
   3  -1  -5   14.33    2.66
  -3   1   5   19.47    2.74
   3   1  -5   22.86    4.03
   3   1  -5   20.16    2.87
   1  -1  -5  222.83    8.00
   1  -1  -5  242.62    7.30
   1   1  -5  236.82    7.13
   1   1  -5  232.46    8.00
  -1  -1  -5   89.41    4.74
  -1  -1  -5   83.40    4.68
  -1   1  -5   88.91    4.43
  -3  -1  -5    0.16    2.13
  -3   1  -5    2.87    2.14
   8  -2  -5  240.16   10.83
   8   2  -5  226.52    8.98
  -8   2   5  221.89    8.96
   8   2  -5  227.34    9.83
   6  -2  -5   21.58    3.89
   6   2  -5   24.96    3.80
  -6   2   5   26.25    3.82
   4  -2  -5  458.30   12.65
   4   2  -5  444.25   11.38
  -4   2   5  439.24   11.54
   4   2  -5  452.65   12.01
   2   2  -5  146.48    6.13
  -2   2   5  153.01    6.23
   2   2  -5  129.15    6.24
   0  -2  -5    8.89    2.55
   0   2  -5    4.02    2.16
   0   2   5    0.90    1.84
   0   2  -5    4.98    2.39
  -2  -2  -5  280.87    8.37
   9  -3  -5   21.25    5.99
  -9   3   5   21.27    4.62
   7  -3  -5  180.52    9.80
   7   3  -5  186.63    8.31
  -7   3   5  180.10    8.69
   7   3  -5  180.26    8.54
   5  -3  -5  131.52    7.78
  -5   3   5  127.99    6.89
   5   3  -5  130.12    6.86
   5   3  -5  126.16    6.70
   3  -3  -5    7.15    3.40
  -3   3   5   11.24    2.88
   3   3  -5   12.61    2.76
   3   3  -5   11.75    2.98
   1  -3  -5  242.81    8.77
   1   3  -5  251.63    8.20
  -1   3   5  250.86    8.38
   1   3  -5  230.03    8.19
  -8   4   5   25.93    4.71
   6  -4  -5   29.87    6.11
   6   4  -5   16.51    3.45
  -6   4   5   20.08    4.64
   4  -4  -5   76.70    7.28
   4   4  -5   70.94    5.80
   4   4  -5   76.75    6.24
  -4   4   5   70.12    6.50
   2   4  -5   63.39    5.85
   5   5  -5   74.10    7.23
  -3  -5   5   11.31    3.49
   3   5  -5   20.87    4.45
  -4  -6   5  265.60   11.56
   4   6  -5  255.66   11.77
   6   0  -6  199.85    8.80
   4   0  -6  240.59    9.05
   7  -1  -6  173.40    8.76
   7   1  -6  141.80    8.56
   5  -1  -6   13.80    3.95
   5   1  -6   20.47    4.09
   3  -1  -6  102.92    6.85
   3   1  -6  114.76    6.49
   6   2  -6   16.15    3.84
   4   2  -6   78.97    6.63
   5   3  -6   15.01    4.47
   6   4  -6  163.56   10.26
   0   0   0    0.00    0.00
;
_shelx_hkl_checksum   75028
