# Supplementary material for: Synthesis and Characterization of K and Eu Binary Phosphides
Source: Materials (Basel). 2019 Jan 13;12(2):251. doi: 10.3390/ma12020251 (PMC6356632; doi:10.3390/ma12020251)
Supplement: Supplementary file 1 [file materials-12-00251-s001.zip › beta-EuP3.cif]

 
data_shelx
 
_audit_creation_method            'SHELXL-2016/6'
_shelx_SHELXL_version_number      '2016/6'
_chemical_name_systematic         ?
_chemical_name_common             ?
_chemical_melting_point           ?
_chemical_formula_moiety          ?
_chemical_formula_sum
 'Eu P3' 
_chemical_formula_weight          244.87

loop_
 _atom_type_symbol
 _atom_type_description
 _atom_type_scat_dispersion_real
 _atom_type_scat_dispersion_imag
 _atom_type_scat_source
 'P'  'P'   0.1023   0.0942
 'International Tables Vol C Tables 4.2.6.8 and 6.1.1.4'
 'Eu'  'Eu'  -0.1578   3.6682
 'International Tables Vol C Tables 4.2.6.8 and 6.1.1.4'
 
_space_group_crystal_system       monoclinic
_space_group_IT_number            12
_space_group_name_H-M_alt         'C 2/m'
_space_group_name_Hall            '-C 2y'
 
_shelx_space_group_comment
;
The symmetry employed for this shelxl refinement is uniquely defined
by the following loop, which should always be used as a source of
symmetry information in preference to the above space-group names.
They are only intended as comments.
;
 
loop_
 _space_group_symop_operation_xyz
 'x, y, z'
 '-x, y, -z'
 'x+1/2, y+1/2, z'
 '-x+1/2, y+1/2, -z'
 '-x, -y, -z'
 'x, -y, z'
 '-x+1/2, -y+1/2, -z'
 'x+1/2, -y+1/2, z'
 
_cell_length_a                    11.2724(10)
_cell_length_b                    7.3390(6)
_cell_length_c                    8.4242(7)
_cell_angle_alpha                 90
_cell_angle_beta                  103.3040(10)
_cell_angle_gamma                 90
_cell_volume                      678.22(10)
_cell_formula_units_Z             8
_cell_measurement_temperature     100(2)
_cell_measurement_reflns_used     5274
_cell_measurement_theta_min       2.484
_cell_measurement_theta_max       29.983
 
_exptl_crystal_description        block
_exptl_crystal_colour             red-black
_exptl_crystal_density_meas       ?
_exptl_crystal_density_method     ?
_exptl_crystal_density_diffrn     4.796          
_exptl_crystal_F_000              864
_exptl_transmission_factor_min    ?
_exptl_transmission_factor_max    ?
_exptl_crystal_size_max           0.083
_exptl_crystal_size_mid           0.055
_exptl_crystal_size_min           0.044
_exptl_absorpt_coefficient_mu     19.616
_shelx_estimated_absorpt_T_min    0.293
_shelx_estimated_absorpt_T_max    0.479
_exptl_absorpt_correction_type    'multi-scan'
_exptl_absorpt_correction_T_min   0.59
_exptl_absorpt_correction_T_max   0.75
_exptl_absorpt_process_details    'SADABS'
_exptl_absorpt_special_details    ?
_diffrn_ambient_temperature       100(2)
_diffrn_radiation_wavelength      0.71073
_diffrn_radiation_type            MoK\a
_diffrn_source                    'fine-focus sealed tube'
_diffrn_measurement_device_type   'Bruker APEX II CCD area-detector'
_diffrn_measurement_method        'profile data from \w scans'
_diffrn_detector_area_resol_mean  ?
_diffrn_reflns_number             5274
_diffrn_reflns_av_unetI/netI      0.0154
_diffrn_reflns_av_R_equivalents   0.0205
_diffrn_reflns_limit_h_min        -15
_diffrn_reflns_limit_h_max        15
_diffrn_reflns_limit_k_min        -10
_diffrn_reflns_limit_k_max        10
_diffrn_reflns_limit_l_min        -11
_diffrn_reflns_limit_l_max        11
_diffrn_reflns_theta_min          2.484
_diffrn_reflns_theta_max          29.983
_diffrn_reflns_theta_full         25.242
_diffrn_measured_fraction_theta_max   1.000
_diffrn_measured_fraction_theta_full  1.000
_diffrn_reflns_Laue_measured_fraction_max    1.000
_diffrn_reflns_Laue_measured_fraction_full   1.000
_diffrn_reflns_point_group_measured_fraction_max   1.000
_diffrn_reflns_point_group_measured_fraction_full  1.000
_reflns_number_total              1062
_reflns_number_gt                 975
_reflns_threshold_expression      'I > 2\s(I)'
_reflns_Friedel_coverage          0.000
_reflns_Friedel_fraction_max      .
_reflns_Friedel_fraction_full     .
 
_reflns_special_details
;
 Reflections were merged by SHELXL according to the crystal
 class for the calculation of statistics and refinement.
 
 _reflns_Friedel_fraction is defined as the number of unique
 Friedel pairs measured divided by the number that would be
 possible theoretically, ignoring centric projections and
 systematic absences.
;
 
_computing_data_collection        ?
_computing_cell_refinement        ?
_computing_data_reduction         ?
_computing_structure_solution     ?
_computing_structure_refinement 'SHELXL-2016/6 (Sheldrick, 2016)'
_computing_molecular_graphics     ?
_computing_publication_material   ?
_refine_special_details           ?
_refine_ls_structure_factor_coef  Fsqd
_refine_ls_matrix_type            full
_refine_ls_weighting_scheme       calc
_refine_ls_weighting_details
'w=1/[\s^2^(Fo^2^)+(0.0179P)^2^+0.5046P] where P=(Fo^2^+2Fc^2^)/3'
_atom_sites_solution_primary      ?
_atom_sites_solution_secondary    ?
_atom_sites_solution_hydrogens    .
_refine_ls_hydrogen_treatment     undef
_refine_ls_extinction_method      'SHELXL-2016/6 (Sheldrick 2016)'
_refine_ls_extinction_coef        0.00127(7)
_refine_ls_extinction_expression
 'Fc^*^=kFc[1+0.001xFc^2^\l^3^/sin(2\q)]^-1/4^'
_refine_ls_number_reflns          1062
_refine_ls_number_parameters      44
_refine_ls_number_restraints      0
_refine_ls_R_factor_all           0.0149
_refine_ls_R_factor_gt            0.0125
_refine_ls_wR_factor_ref          0.0298
_refine_ls_wR_factor_gt           0.0289
_refine_ls_goodness_of_fit_ref    0.960
_refine_ls_restrained_S_all       0.960
_refine_ls_shift/su_max           0.001
_refine_ls_shift/su_mean          0.000
 
loop_
 _atom_site_label
 _atom_site_type_symbol
 _atom_site_fract_x
 _atom_site_fract_y
 _atom_site_fract_z
 _atom_site_U_iso_or_equiv
 _atom_site_adp_type
 _atom_site_occupancy
 _atom_site_site_symmetry_order  
 _atom_site_calc_flag
 _atom_site_refinement_flags_posn
 _atom_site_refinement_flags_adp
 _atom_site_refinement_flags_occupancy
 _atom_site_disorder_assembly
 _atom_site_disorder_group
Eu1 Eu 0.20816(2) 0.500000 0.77348(2) 0.00489(6) Uani 1 2 d S T P . .
Eu2 Eu 0.54199(2) 0.500000 0.74149(2) 0.00468(6) Uani 1 2 d S T P . .
P1 P 0.59952(6) 0.76119(8) 1.02087(7) 0.00561(12) Uani 1 1 d . . . . .
P2 P 0.14942(6) 0.24290(9) 0.48799(7) 0.00541(12) Uani 1 1 d . . . . .
P5 P 0.07952(8) 0.500000 0.36476(10) 0.00485(16) Uani 1 2 d S T P . .
P7 P 0.82351(8) 0.500000 0.83733(10) 0.00517(16) Uani 1 2 d S T P . .
 
loop_
 _atom_site_aniso_label
 _atom_site_aniso_U_11
 _atom_site_aniso_U_22
 _atom_site_aniso_U_33
 _atom_site_aniso_U_23
 _atom_site_aniso_U_13
 _atom_site_aniso_U_12
Eu1 0.00422(9) 0.00552(9) 0.00482(9) 0.000 0.00080(6) 0.000
Eu2 0.00428(9) 0.00497(9) 0.00464(9) 0.000 0.00071(6) 0.000
P1 0.0052(3) 0.0059(3) 0.0057(3) -0.0009(2) 0.0011(2) 0.0004(2)
P2 0.0051(3) 0.0052(3) 0.0061(3) 0.0002(2) 0.0017(2) 0.0001(2)
P5 0.0048(4) 0.0050(4) 0.0049(4) 0.000 0.0013(3) 0.000
P7 0.0051(4) 0.0052(4) 0.0055(4) 0.000 0.0017(3) 0.000
 
_geom_special_details
;
 All esds (except the esd in the dihedral angle between two l.s. planes)
 are estimated using the full covariance matrix.  The cell esds are taken
 into account individually in the estimation of esds in distances, angles
 and torsion angles; correlations between esds in cell parameters are only
 used when they are defined by crystal symmetry.  An approximate (isotropic)
 treatment of cell esds is used for estimating esds involving l.s. planes.
;
 
loop_
 _geom_bond_atom_site_label_1
 _geom_bond_atom_site_label_2
 _geom_bond_distance
 _geom_bond_site_symmetry_2
 _geom_bond_publ_flag
Eu1 P2 3.0083(6) 6_565 ?
Eu1 P2 3.0083(6) . ?
Eu1 P1 3.1060(6) 2_657 ?
Eu1 P1 3.1060(6) 5_667 ?
Eu1 P1 3.1764(6) 8_465 ?
Eu1 P1 3.1764(6) 3_445 ?
Eu1 P5 3.1834(9) 5_566 ?
Eu1 P7 3.3787(9) 5_667 ?
Eu1 P5 3.4146(9) . ?
Eu1 P2 3.4978(7) 7_556 ?
Eu1 P2 3.4978(7) 4_556 ?
Eu1 Eu2 3.8341(4) . ?
Eu2 P1 2.9885(6) 6_565 ?
Eu2 P1 2.9886(6) . ?
Eu2 P7 3.0892(9) . ?
Eu2 P2 3.1066(6) 7_556 ?
Eu2 P2 3.1066(6) 4_556 ?
Eu2 P2 3.2241(6) 8 ?
Eu2 P2 3.2241(6) 3 ?
Eu2 P1 3.4200(6) 2_657 ?
Eu2 P1 3.4200(6) 5_667 ?
Eu2 Eu2 3.9596(5) 5_666 ?
P1 P7 2.1850(8) 7_667 ?
P1 P1 2.1897(13) 2_657 ?
P2 P5 2.2096(8) . ?
P2 P2 2.2322(13) 7_556 ?
P5 P7 2.2247(12) 5_666 ?
 
loop_
 _geom_angle_atom_site_label_1
 _geom_angle_atom_site_label_2
 _geom_angle_atom_site_label_3
 _geom_angle
 _geom_angle_site_symmetry_1
 _geom_angle_site_symmetry_3
 _geom_angle_publ_flag
P2 Eu1 P2 77.69(2) 6_565 . ?
P2 Eu1 P1 93.200(17) 6_565 2_657 ?
P2 Eu1 P1 146.099(19) . 2_657 ?
P2 Eu1 P1 146.099(19) 6_565 5_667 ?
P2 Eu1 P1 93.200(17) . 5_667 ?
P1 Eu1 P1 76.22(2) 2_657 5_667 ?
P2 Eu1 P1 97.543(17) 6_565 8_465 ?
P2 Eu1 P1 145.432(18) . 8_465 ?
P1 Eu1 P1 67.57(2) 2_657 8_465 ?
P1 Eu1 P1 107.430(12) 5_667 8_465 ?
P2 Eu1 P1 145.432(18) 6_565 3_445 ?
P2 Eu1 P1 97.544(17) . 3_445 ?
P1 Eu1 P1 107.430(12) 2_657 3_445 ?
P1 Eu1 P1 67.57(2) 5_667 3_445 ?
P1 Eu1 P1 66.98(2) 8_465 3_445 ?
P2 Eu1 P5 71.895(17) 6_565 5_566 ?
P2 Eu1 P5 71.895(17) . 5_566 ?
P1 Eu1 P5 136.514(14) 2_657 5_566 ?
P1 Eu1 P5 136.514(14) 5_667 5_566 ?
P1 Eu1 P5 74.095(18) 8_465 5_566 ?
P1 Eu1 P5 74.095(18) 3_445 5_566 ?
P2 Eu1 P7 136.287(14) 6_565 5_667 ?
P2 Eu1 P7 136.287(14) . 5_667 ?
P1 Eu1 P7 71.020(17) 2_657 5_667 ?
P1 Eu1 P7 71.020(17) 5_667 5_667 ?
P1 Eu1 P7 38.788(13) 8_465 5_667 ?
P1 Eu1 P7 38.788(13) 3_445 5_667 ?
P5 Eu1 P7 91.65(2) 5_566 5_667 ?
P2 Eu1 P5 39.611(13) 6_565 . ?
P2 Eu1 P5 39.611(12) . . ?
P1 Eu1 P5 129.969(15) 2_657 . ?
P1 Eu1 P5 129.969(15) 5_667 . ?
P1 Eu1 P5 121.548(17) 8_465 . ?
P1 Eu1 P5 121.548(17) 3_445 . ?
P5 Eu1 P5 58.04(3) 5_566 . ?
P7 Eu1 P5 149.69(2) 5_667 . ?
P2 Eu1 P2 82.225(11) 6_565 7_556 ?
P2 Eu1 P2 39.23(2) . 7_556 ?
P1 Eu1 P2 107.649(17) 2_657 7_556 ?
P1 Eu1 P2 70.982(16) 5_667 7_556 ?
P1 Eu1 P2 175.212(16) 8_465 7_556 ?
P1 Eu1 P2 115.727(16) 3_445 7_556 ?
P5 Eu1 P2 110.253(17) 5_566 7_556 ?
P7 Eu1 P2 141.021(14) 5_667 7_556 ?
P5 Eu1 P2 60.986(16) . 7_556 ?
P2 Eu1 P2 39.23(2) 6_565 4_556 ?
P2 Eu1 P2 82.225(11) . 4_556 ?
P1 Eu1 P2 70.982(16) 2_657 4_556 ?
P1 Eu1 P2 107.649(17) 5_667 4_556 ?
P1 Eu1 P2 115.727(16) 8_465 4_556 ?
P1 Eu1 P2 175.212(16) 3_445 4_556 ?
P5 Eu1 P2 110.253(17) 5_566 4_556 ?
P7 Eu1 P2 141.021(14) 5_667 4_556 ?
P5 Eu1 P2 60.986(16) . 4_556 ?
P2 Eu1 P2 61.28(2) 7_556 4_556 ?
P2 Eu1 Eu2 89.018(13) 6_565 . ?
P2 Eu1 Eu2 89.018(13) . . ?
P1 Eu1 Eu2 57.916(13) 2_657 . ?
P1 Eu1 Eu2 57.916(13) 5_667 . ?
P1 Eu1 Eu2 125.374(12) 8_465 . ?
P1 Eu1 Eu2 125.374(12) 3_445 . ?
P5 Eu1 Eu2 155.224(16) 5_566 . ?
P7 Eu1 Eu2 113.127(16) 5_667 . ?
P5 Eu1 Eu2 97.184(16) . . ?
P2 Eu1 Eu2 49.879(11) 7_556 . ?
P2 Eu1 Eu2 49.879(11) 4_556 . ?
P1 Eu2 P1 79.79(2) 6_565 . ?
P1 Eu2 P7 76.731(18) 6_565 . ?
P1 Eu2 P7 76.732(18) . . ?
P1 Eu2 P2 96.649(17) 6_565 7_556 ?
P1 Eu2 P2 148.419(19) . 7_556 ?
P7 Eu2 P2 133.410(16) . 7_556 ?
P1 Eu2 P2 148.419(19) 6_565 4_556 ?
P1 Eu2 P2 96.649(17) . 4_556 ?
P7 Eu2 P2 133.410(16) . 4_556 ?
P2 Eu2 P2 70.04(2) 7_556 4_556 ?
P1 Eu2 P2 96.919(17) 6_565 8 ?
P1 Eu2 P2 146.072(18) . 8 ?
P7 Eu2 P2 69.714(17) . 8 ?
P2 Eu2 P2 65.38(2) 7_556 8 ?
P2 Eu2 P2 102.592(16) 4_556 8 ?
P1 Eu2 P2 146.072(18) 6_565 3 ?
P1 Eu2 P2 96.919(18) . 3 ?
P7 Eu2 P2 69.714(18) . 3 ?
P2 Eu2 P2 102.592(16) 7_556 3 ?
P2 Eu2 P2 65.38(2) 4_556 3 ?
P2 Eu2 P2 67.13(2) 8 3 ?
P1 Eu2 P1 86.815(18) 6_565 2_657 ?
P1 Eu2 P1 39.24(2) . 2_657 ?
P7 Eu2 P1 115.881(17) . 2_657 ?
P2 Eu2 P1 109.583(17) 7_556 2_657 ?
P2 Eu2 P1 72.057(16) 4_556 2_657 ?
P2 Eu2 P1 173.982(16) 8 2_657 ?
P2 Eu2 P1 112.006(16) 3 2_657 ?
P1 Eu2 P1 39.24(2) 6_565 5_667 ?
P1 Eu2 P1 86.815(18) . 5_667 ?
P7 Eu2 P1 115.881(17) . 5_667 ?
P2 Eu2 P1 72.057(16) 7_556 5_667 ?
P2 Eu2 P1 109.583(17) 4_556 5_667 ?
P2 Eu2 P1 112.006(16) 8 5_667 ?
P2 Eu2 P1 173.982(16) 3 5_667 ?
P1 Eu2 P1 68.18(2) 2_657 5_667 ?
P1 Eu2 Eu1 89.043(14) 6_565 . ?
P1 Eu2 Eu1 89.043(14) . . ?
P7 Eu2 Eu1 161.345(17) . . ?
P2 Eu2 Eu1 59.428(13) 7_556 . ?
P2 Eu2 Eu1 59.428(13) 4_556 . ?
P2 Eu2 Eu1 124.810(12) 8 . ?
P2 Eu2 Eu1 124.810(12) 3 . ?
P1 Eu2 Eu1 50.306(11) 2_657 . ?
P1 Eu2 Eu1 50.306(11) 5_667 . ?
P1 Eu2 Eu2 140.037(12) 6_565 5_666 ?
P1 Eu2 Eu2 140.037(12) . 5_666 ?
P7 Eu2 Eu2 104.883(17) . 5_666 ?
P2 Eu2 Eu2 52.624(12) 7_556 5_666 ?
P2 Eu2 Eu2 52.624(12) 4_556 5_666 ?
P2 Eu2 Eu2 49.969(11) 8 5_666 ?
P2 Eu2 Eu2 49.969(11) 3 5_666 ?
P1 Eu2 Eu2 124.616(11) 2_657 5_666 ?
P1 Eu2 Eu2 124.616(12) 5_667 5_666 ?
Eu1 Eu2 Eu2 93.771(6) . 5_666 ?
P1 Eu2 Eu1 120.609(13) 6_565 3 ?
P1 Eu2 Eu1 50.298(12) . 3 ?
P7 Eu2 Eu1 63.678(4) . 3 ?
P2 Eu2 Eu1 142.726(12) 7_556 3 ?
P2 Eu2 Eu1 76.628(13) 4_556 3 ?
P2 Eu2 Eu1 107.626(13) 8 3 ?
P2 Eu2 Eu1 46.624(12) 3 3 ?
P1 Eu2 Eu1 74.188(12) 2_657 3 ?
P1 Eu2 Eu1 136.941(11) 5_667 3 ?
Eu1 Eu2 Eu1 115.866(4) . 3 ?
Eu2 Eu2 Eu1 93.733(4) 5_666 3 ?
P7 P1 P1 110.55(3) 7_667 2_657 ?
P7 P1 Eu2 158.74(3) 7_667 . ?
P1 P1 Eu2 81.08(2) 2_657 . ?
P7 P1 Eu1 92.97(3) 7_667 5_667 ?
P1 P1 Eu1 130.35(3) 2_657 5_667 ?
Eu2 P1 Eu1 92.323(18) . 5_667 ?
P7 P1 Eu1 75.62(3) 7_667 3 ?
P1 P1 Eu1 115.48(3) 2_657 3 ?
Eu2 P1 Eu1 83.325(16) . 3 ?
Eu1 P1 Eu1 112.43(2) 5_667 3 ?
P7 P1 Eu2 108.03(3) 7_667 5_667 ?
P1 P1 Eu2 59.69(2) 2_657 5_667 ?
Eu2 P1 Eu2 93.184(18) . 5_667 ?
Eu1 P1 Eu2 71.777(14) 5_667 5_667 ?
Eu1 P1 Eu2 174.56(2) 3 5_667 ?
P5 P2 P2 104.34(5) . 7_556 ?
P5 P2 Eu1 80.16(3) . . ?
P2 P2 Eu1 82.31(3) 7_556 . ?
P5 P2 Eu2 94.37(3) . 7_556 ?
P2 P2 Eu2 128.96(4) 7_556 7_556 ?
Eu1 P2 Eu2 148.32(2) . 7_556 ?
P5 P2 Eu2 129.47(3) . 3_445 ?
P2 P2 Eu2 119.63(4) 7_556 3_445 ?
Eu1 P2 Eu2 82.206(16) . 3_445 ?
Eu2 P2 Eu2 77.408(16) 7_556 3_445 ?
P5 P2 Eu1 107.76(3) . 7_556 ?
P2 P2 Eu1 58.46(3) 7_556 7_556 ?
Eu1 P2 Eu1 140.77(2) . 7_556 ?
Eu2 P2 Eu1 70.692(14) 7_556 7_556 ?
Eu2 P2 Eu1 115.602(19) 3_445 7_556 ?
P2 P5 P2 117.29(5) . 6_565 ?
P2 P5 P7 100.06(3) . 5_666 ?
P2 P5 P7 100.06(3) 6_565 5_666 ?
P2 P5 Eu1 113.26(3) . 5_566 ?
P2 P5 Eu1 113.26(3) 6_565 5_566 ?
P7 P5 Eu1 111.01(4) 5_666 5_566 ?
P2 P5 Eu1 60.23(2) . . ?
P2 P5 Eu1 60.23(2) 6_565 . ?
P7 P5 Eu1 127.03(4) 5_666 . ?
Eu1 P5 Eu1 121.96(3) 5_566 . ?
P1 P7 P1 106.66(5) 7_667 4_647 ?
P1 P7 P5 102.43(3) 7_667 5_666 ?
P1 P7 P5 102.43(3) 4_647 5_666 ?
P1 P7 Eu2 113.43(3) 7_667 . ?
P1 P7 Eu2 113.43(3) 4_647 . ?
P5 P7 Eu2 117.13(4) 5_666 . ?
P1 P7 Eu1 65.59(3) 7_667 5_667 ?
P1 P7 Eu1 65.59(3) 4_647 5_667 ?
P5 P7 Eu1 157.34(4) 5_666 5_667 ?
Eu2 P7 Eu1 85.53(2) . 5_667 ?
 
_refine_diff_density_max    0.930
_refine_diff_density_min   -0.798
_refine_diff_density_rms    0.150

_shelx_res_file
;
TITL t in C2/m
    shelx.res
    created by SHELXL-2016/6 at 09:18:32 on 03-Dec-2018
CELL 0.71073  11.2724   7.3390   8.4242  90.000 103.304  90.000
ZERR    8.00   0.0010   0.0006   0.0007   0.000   0.001   0.000
LATT  7
SYMM -X, Y, -Z
SFAC P EU
UNIT 24 8
TEMP 0
SIZE 0.044 0.055 0.083
acta
L.S. 14
BOND
FMAP 2
PLAN -20
omit -2 60
WGHT    0.017900    0.504600
EXTI    0.001266
FVAR       0.05815
EU1   2    0.208158    0.500000    0.773476    10.50000    0.00422    0.00552 =
         0.00482    0.00000    0.00080    0.00000
EU2   2    0.541991    0.500000    0.741494    10.50000    0.00428    0.00497 =
         0.00464    0.00000    0.00071    0.00000
P1    1    0.599524    0.761191    1.020870    11.00000    0.00521    0.00585 =
         0.00567   -0.00086    0.00107    0.00040
P2    1    0.149415    0.242900    0.487990    11.00000    0.00513    0.00518 =
         0.00613    0.00024    0.00168    0.00015
P5    1    0.079524    0.500000    0.364763    10.50000    0.00479    0.00495 =
         0.00490    0.00000    0.00129    0.00000
P7    1    0.823514    0.500000    0.837329    10.50000    0.00505    0.00523 =
         0.00547    0.00000    0.00168    0.00000
HKLF 4


REM  t in C2/m
REM R1 =  0.0125 for     975 Fo > 4sig(Fo)  and  0.0149 for all    1062 data
REM     44 parameters refined using      0 restraints

END

WGHT      0.0096      1.0992

REM Highest difference peak  0.930,  deepest hole -0.798,  1-sigma level  0.150
Q1    1   0.5487  0.5000  0.8245  10.50000  0.05    0.93
Q2    1   0.2120  0.5000  0.8540  10.50000  0.05    0.88
Q3    1   0.1677  0.4228  0.7316  11.00000  0.05    0.86
Q4    1   0.1014  0.0780  0.7739  11.00000  0.05    0.72
Q5    1   0.2515  0.5000  0.6958  10.50000  0.05    0.72
Q6    1   0.2567  0.4223  0.8040  11.00000  0.05    0.69
Q7    1   0.5053  0.5744  0.6970  11.00000  0.05    0.69
Q8    1   0.4889  0.5000  0.8069  10.50000  0.05    0.64
Q9    1   0.0536  0.5000  0.7907  10.50000  0.05    0.59
Q10   1   0.5793  0.5000  0.5845  10.50000  0.05    0.54
Q11   1   0.5000  0.5000  1.0000  10.25000  0.05    0.54
Q12   1   0.5882  0.5000  0.6672  10.50000  0.05    0.54
Q13   1   0.1016  0.4212  0.8525  11.00000  0.05    0.49
Q14   1   0.1301  0.3244  0.4222  11.00000  0.05    0.47
Q15   1   0.2767  0.5000  1.2012  10.50000  0.05    0.45
Q16   1   0.5009  0.5000  0.3752  10.50000  0.05    0.45
Q17   1   0.8229  0.5000  0.7577  10.50000  0.05    0.43
Q18   1   0.2561  0.0732  0.7918  11.00000  0.05    0.43
Q19   1   0.3756  0.1883  0.7970  11.00000  0.05    0.41
Q20   1   0.4385  0.3445  0.6589  11.00000  0.05    0.41
;
_shelx_res_checksum    7627

_shelx_hkl_file
;
   2   0   0    0.35    0.10
   2   0   0   -0.03    0.09
  -2   0   0    0.48    0.12
  -2   0   0    0.05    0.07
  -4   0   0    5.63    0.41
  -4   0   0    4.86    0.30
   4   0   0    4.63    0.40
   4   0   0    4.97    0.33
   6   0   0    0.41    0.25
   6   0   0    0.17    0.20
  -6   0   0    0.03    0.16
  -6   0   0   -0.21    0.20
   8   0   0   92.18    2.12
  -8   0   0   92.38    2.37
   8   0   0   95.87    2.43
  -8   0   0   92.54    1.92
 -10   0   0    0.29    0.39
  10   0   0    0.50    0.40
  12   0   0  101.10    3.00
 -12   0   0   97.68    3.00
 -14   0   0   -0.24    0.60
  14   0   0   -0.09    0.51
 -16   0   0   60.00    2.75
  16   0   0   56.49    2.55
  -1  -1   0   28.48    0.66
   1  -1   0   29.45    0.60
   1  -1   0   28.80    0.72
  -1  -1   0   29.47    0.71
   1   1   0   29.43    0.60
   1   1   0   29.58    0.59
  -1   1   0   29.57    0.58
  -3  -1   0  383.43    5.66
  -3  -1   0  374.88    6.11
   3  -1   0  384.64    6.04
   3  -1   0  374.69    6.25
  -3  -1   0  380.50    6.13
  -3   1   0  382.56    6.03
   3   1   0  383.97    6.06
   5  -1   0   60.27    1.49
  -5  -1   0   57.07    1.50
  -5  -1   0   57.89    1.24
   5  -1   0   57.92    1.43
  -5   1   0   57.78    1.17
   5   1   0   54.74    1.46
  -5   1   0   56.78    1.41
   5   1   0   57.62    1.28
  -7  -1   0   71.47    1.56
   7  -1   0   68.22    1.86
   7  -1   0   69.52    1.77
  -7  -1   0   70.57    1.93
   7   1   0   70.55    1.62
  -7   1   0   70.51    1.51
  -7   1   0   70.97    1.85
   7   1   0   69.04    1.89
   9  -1   0  112.25    2.60
  -9  -1   0  109.21    2.26
  -9  -1   0  113.05    2.87
   9  -1   0  109.39    2.80
   9   1   0  111.20    2.85
  -9   1   0  109.61    2.26
  -9   1   0  113.29    2.80
 -11  -1   0   59.39    2.17
  11  -1   0   62.56    2.18
  11   1   0   60.91    2.16
 -11   1   0   62.15    2.14
  13  -1   0   24.36    1.51
 -13  -1   0   23.64    1.54
 -13   1   0   24.58    1.52
  13   1   0   27.20    1.57
 -15  -1   0   56.42    2.58
  15  -1   0   49.79    2.30
  15   1   0   51.40    2.33
 -15   1   0   49.78    2.36
   0  -2   0  373.37    5.85
   0  -2   0  366.25    6.28
   0   2   0  387.09    5.64
   2  -2   0   -0.07    0.19
   2  -2   0    0.30    0.14
  -2  -2   0    0.00    0.17
  -2  -2   0    0.15    0.21
   2   2   0    0.04    0.11
   2   2   0    0.02    0.12
  -2   2   0    0.14    0.12
  -2   2   0    0.10    0.11
   4  -2   0  287.13    4.70
  -4  -2   0  280.51    4.76
   4  -2   0  281.58    5.05
  -4  -2   0  278.76    4.96
   4   2   0  276.90    4.73
   4   2   0  277.24    4.44
  -4   2   0  279.20    4.36
  -4   2   0  276.20    4.67
   6  -2   0    0.48    0.25
  -6  -2   0   -0.01    0.30
   6  -2   0   -0.29    0.22
  -6  -2   0   -0.10    0.17
  -6   2   0   -0.20    0.14
  -6   2   0    0.11    0.22
   6   2   0    0.00    0.17
   6   2   0   -0.14    0.22
  -8  -2   0  187.28    3.53
  -8  -2   0  183.69    4.03
   8  -2   0  187.37    3.89
   8  -2   0  186.16    3.83
  -8   2   0  184.28    3.78
   8   2   0  188.36    3.93
   8   2   0  186.32    3.39
  -8   2   0  185.40    3.28
  10  -2   0    0.24    0.34
  10  -2   0    0.94    0.41
 -10  -2   0    0.54    0.47
 -10   2   0    0.35    0.42
  10   2   0    0.42    0.39
  12  -2   0  157.99    3.93
 -12  -2   0  151.23    4.11
 -12   2   0  159.85    3.93
  12   2   0  160.74    4.04
  14  -2   0   -0.23    0.52
 -14  -2   0    0.37    0.69
 -14   2   0   -0.08    0.57
  14   2   0    0.22    0.57
  16  -2   0    4.00    0.89
 -16   2   0    3.02    0.94
   1  -3   0   30.95    0.63
  -1  -3   0   30.85    0.91
  -1  -3   0   31.30    1.05
   1  -3   0   30.42    0.84
   1  -3   0   31.55    1.09
   1   3   0   30.49    0.86
  -1   3   0   30.71    0.84
   1   3   0   30.85    0.68
   3  -3   0  305.61    5.53
   3  -3   0  307.66    4.83
  -3  -3   0  301.65    5.29
  -3  -3   0  283.53    5.25
   3   3   0  299.85    4.82
  -3   3   0  300.02    4.74
   3   3   0  303.15    4.91
  -3   3   0  294.08    4.94
  -5  -3   0   59.51    1.82
  -5  -3   0   62.12    1.55
   5  -3   0   60.80    1.80
   5  -3   0   63.44    1.50
   5   3   0   59.66    1.55
   5   3   0   60.25    1.45
  -5   3   0   59.75    1.38
  -5   3   0   59.09    1.52
   7  -3   0   48.02    1.66
  -7  -3   0   44.14    1.70
  -7  -3   0   48.69    1.35
   7  -3   0   48.36    1.45
  -7   3   0   48.44    1.26
  -7   3   0   48.77    1.48
   7   3   0   48.44    1.34
   7   3   0   46.49    1.53
  -9  -3   0   75.71    2.48
   9  -3   0   77.66    2.32
   9  -3   0   79.60    2.20
   9   3   0   77.97    2.29
   9   3   0   80.66    1.93
  -9   3   0   76.58    1.80
  -9   3   0   75.49    2.18
  11  -3   0   44.18    1.75
  11  -3   0   41.28    1.71
 -11  -3   0   43.82    2.01
  11   3   0   43.77    1.82
 -11   3   0   43.86    1.78
 -13  -3   0   29.05    1.82
  13  -3   0   29.54    1.59
 -13   3   0   30.74    1.65
  13   3   0   29.37    1.66
 -15  -3   0   60.71    2.79
  15  -3   0   59.04    2.42
  15   3   0   54.33    2.50
 -15   3   0   60.19    2.53
   0  -4   0  918.15   14.98
   0  -4   0  886.28   14.94
   0   4   0  891.29   14.12
   0   4   0  949.52   15.71
   2  -4   0   -0.04    0.17
   2  -4   0    0.28    0.12
  -2  -4   0    0.15    0.22
  -2  -4   0   -0.06    0.21
   2  -4   0    0.04    0.28
   2   4   0   -0.10    0.16
   2   4   0    0.11    0.13
  -2   4   0    0.09    0.18
  -4  -4   0    7.51    0.70
   4  -4   0    7.32    0.42
  -4  -4   0    6.67    0.61
   4  -4   0    7.19    0.74
  -4   4   0    6.54    0.49
   4   4   0    5.55    0.45
   4   4   0    6.46    0.49
  -4   4   0    6.93    0.47
   6  -4   0    0.23    0.35
   6  -4   0    0.23    0.21
  -6  -4   0    0.35    0.38
  -6  -4   0    0.18    0.27
  -6   4   0   -0.01    0.21
   6   4   0    2.64    0.41
   6   4   0    0.05    0.23
   8  -4   0   75.24    2.37
   8  -4   0   74.78    1.96
  -8  -4   0   75.11    2.44
   8   4   0   68.30    2.07
  -8   4   0   71.74    1.78
  -8   4   0   73.09    2.04
   8   4   0   73.64    1.89
  10  -4   0    0.10    0.37
  10  -4   0   -0.09    0.44
 -10  -4   0    0.56    0.55
  10   4   0   -0.17    0.37
 -10   4   0    0.42    0.42
 -12  -4   0   83.89    3.05
  12  -4   0   89.28    2.83
  12   4   0   85.17    2.80
 -12   4   0   81.62    2.65
 -14  -4   0    1.30    0.78
  14   4   0   -0.69    0.49
 -14   4   0   -0.02    0.58
  -1  -5   0   14.11    0.89
  -1  -5   0   14.49    0.74
   1  -5   0   15.64    0.98
   1  -5   0   13.03    0.69
   1   5   0   13.96    0.46
   1   5   0   14.43    0.73
  -1   5   0   15.43    0.76
   3  -5   0  197.82    3.65
  -3  -5   0  184.71    3.89
  -3  -5   0  192.70    4.06
   3  -5   0  190.26    4.28
  -3   5   0  194.16    3.58
   3   5   0  194.37    3.37
   3   5   0  188.14    3.61
   5  -5   0   20.55    1.27
  -5  -5   0   23.01    1.26
  -5  -5   0   22.88    1.12
   5   5   0   25.78    1.06
   5   5   0   24.96    0.96
  -5   5   0   22.81    0.97
  -5   5   0   23.70    0.95
  -7  -5   0   57.19    2.11
   7  -5   0   56.08    2.10
   7   5   0   53.45    1.67
   7   5   0   57.07    1.74
  -7   5   0   58.19    1.75
  -7   5   0   56.69    1.62
  -9  -5   0   87.67    2.92
   9  -5   0   86.40    2.86
   9   5   0   88.95    2.52
  -9   5   0   91.63    2.50
   9   5   0   91.46    2.36
 -11  -5   0   54.97    2.42
  11  -5   0   56.14    2.34
 -11   5   0   56.59    2.07
  11   5   0   54.98    2.13
 -13  -5   0   13.74    1.46
 -13   5   0   14.57    1.24
  13   5   0   14.47    1.32
   0  -6   0  192.11    4.39
   0  -6   0  188.78    3.74
   0   6   0  192.30    3.75
   2  -6   0   -0.32    0.33
  -2  -6   0    0.16    0.31
   2  -6   0    0.16    0.25
  -2  -6   0   -0.13    0.30
   2   6   0    0.30    0.29
  -2   6   0    0.10    0.24
   4  -6   0  124.21    3.48
  -4  -6   0  125.31    3.17
  -4  -6   0  128.04    3.16
  -4   6   0  126.44    2.80
  -4   6   0  133.26    2.88
   4   6   0  130.51    2.91
   6  -6   0   -0.16    0.42
  -6  -6   0    0.30    0.47
   6   6   0    0.57    0.33
  -6   6   0    0.04    0.30
   6   6   0    0.20    0.33
  -6   6   0   -0.32    0.28
  -8  -6   0  108.12    3.31
   8  -6   0  105.31    3.36
  -8   6   0  112.52    2.64
   8   6   0  111.82    2.81
  -8   6   0  110.25    2.82
   8   6   0  109.74    2.76
 -10  -6   0   -0.10    0.60
  10  -6   0   -0.20    0.54
  10   6   0    0.64    0.50
 -10   6   0    0.32    0.48
 -12  -6   0  112.04    3.71
  12  -6   0  103.84    3.56
  12   6   0  108.83    3.30
 -12   6   0  111.00    3.24
  14   6   0    1.43    0.70
  -1  -7   0   15.82    0.92
   1  -7   0   16.32    0.91
  -1  -7   0   16.34    1.15
   1  -7   0   16.11    1.21
   1   7   0   16.42    0.99
  -1   7   0   15.21    0.92
   3  -7   0  141.15    3.94
  -3  -7   0  138.84    3.37
   3  -7   0  143.81    3.17
  -3  -7   0  146.59    3.70
   3   7   0  141.66    3.23
  -3   7   0  146.68    3.23
  -5  -7   0   39.04    1.71
   5  -7   0   33.96    1.85
  -5  -7   0   38.70    1.66
  -5   7   0   38.51    1.45
   5   7   0   36.84    1.50
  -5   7   0   37.89    1.46
   7  -7   0   21.70    1.55
  -7  -7   0   18.71    1.37
   7   7   0   20.20    1.18
  -7   7   0   20.48    1.13
  -7   7   0   19.97    1.11
  -9  -7   0   37.29    1.94
   9  -7   0   36.55    2.05
  -9   7   0   37.15    1.62
   9   7   0   33.70    1.55
  11  -7   0   21.11    1.70
 -11  -7   0   19.93    1.66
  13  -7   0   25.87    1.90
   0  -8   0  408.10    8.33
   0  -8   0  410.13    7.38
   0   8   0  411.76    7.36
   2  -8   0   -0.18    0.34
  -2  -8   0    0.01    0.45
   2  -8   0    0.55    0.56
  -2  -8   0   -0.05    0.35
  -2   8   0   -0.63    0.35
   2   8   0    0.25    0.38
  -4  -8   0    4.57    0.82
   4  -8   0    5.07    0.96
  -4  -8   0    3.32    0.69
  -4   8   0    5.52    0.71
   4   8   0    3.75    0.69
  -4   8   0    4.23    0.67
  -6  -8   0    0.20    0.52
   6  -8   0   -0.56    0.57
   6   8   0   -0.03    0.39
  -6   8   0    0.30    0.44
  -8  -8   0   40.40    2.06
   8  -8   0   39.78    2.22
  -8   8   0   39.93    1.69
   8   8   0   40.72    1.78
 -10  -8   0   -0.26    0.61
  10  -8   0    0.05    0.64
  -1  -9   0    5.28    0.80
  -1  -9   0    5.39    0.97
   1  -9   0    4.83    0.98
   1   9   0    4.95    0.75
  -1   9   0    6.28    0.85
  -3  -9   0   84.33    2.88
  -3  -9   0   75.79    2.50
   3  -9   0   79.24    3.10
  -3   9   0   78.14    2.49
   3   9   0   75.48    2.52
  -5  -9   0    8.52    1.02
   5  -9   0   10.13    1.30
   5   9   0    7.81    0.90
  -5   9   0    7.41    0.91
   7  -9   0   29.16    2.01
  -7  -9   0   32.21    1.86
  -7   9   0   33.13    1.63
   7   9   0   31.10    1.65
   9  -9   0   56.39    2.87
  -9  -9   0   54.62    2.56
   9   9   0   56.90    2.30
   0 -10   0   97.33    3.52
   0  10   0   92.27    2.93
   2 -10   0    0.38    0.64
  -2 -10   0    0.29    0.62
  -2  10   0    0.18    0.49
   2  10   0    0.48    0.53
   4 -10   0   50.57    2.63
  -4  10   0   51.98    2.09
   4  10   0   48.41    2.11
   6 -10   0   -0.10    0.67
  -6  10   0    0.12    0.54
   6  10   0    0.07    0.53
   1 -11   0   11.19    1.43
  -1 -11   0    8.47    1.31
 -16   0   1   -0.90    0.66
  16   0  -1   -0.25    0.60
 -14   0   1   10.91    1.21
  14   0  -1   12.06    1.25
 -12   0   1    0.75    0.55
  12   0  -1    0.89    0.53
 -10   0   1    8.32    0.66
  10   0  -1    8.60    0.85
 -10   0   1    9.12    0.84
   8   0  -1    1.78    0.48
  -8   0   1    0.55    0.33
  -8   0   1    1.37    0.31
   8   0  -1    1.05    0.25
  -6   0   1  559.47    8.64
   6   0  -1  571.18    9.38
  -6   0   1  578.51    9.20
   6   0  -1  567.00    9.09
   4   0  -1    0.33    0.14
  -4   0   1    0.31    0.18
   4   0  -1    1.03    0.29
  -4   0   1    0.46    0.21
  -2   0   1   81.78    1.47
   2   0  -1   77.43    1.52
  -2   0   1   81.06    1.42
   0   0   1    0.44    0.12
   0   0   1    0.77    0.12
  -2   0  -1   57.86    1.15
   2   0   1   58.41    1.15
   2   0   1   55.67    1.25
   4   0   1    1.39    0.27
  -4   0  -1    1.40    0.26
   4   0   1    1.53    0.25
  -4   0  -1    1.74    0.17
   6   0   1  248.39    4.53
  -6   0  -1  251.73    3.86
  -6   0  -1  252.41    4.57
   6   0   1  246.26    4.59
  -8   0  -1    0.08    0.32
   8   0   1   -0.10    0.25
   8   0   1   -0.21    0.23
 -10   0  -1  272.89    5.59
  10   0   1  284.24    5.40
  10   0   1  267.60    5.48
  12   0   1    0.93    0.52
 -12   0  -1    1.60    0.60
  14   0   1   99.80    3.24
 -14   0  -1  107.53    3.47
  15  -1  -1   71.19    2.79
 -15  -1   1   69.27    2.85
 -15   1   1   66.30    2.70
  15   1  -1   67.57    2.75
  13  -1  -1   17.41    1.28
 -13  -1   1   13.43    1.19
  13   1  -1   15.02    1.24
 -13   1   1   15.82    1.21
  11  -1  -1   57.90    2.09
 -11  -1   1   49.14    1.97
 -11   1   1   49.80    1.88
  11   1  -1   55.51    2.08
  -9  -1   1  101.83    2.29
  -9  -1   1  100.62    2.71
   9  -1  -1  104.37    2.36
   9  -1  -1  102.97    2.74
   9   1  -1  107.37    2.79
  -9   1   1  105.31    2.28
  -9   1   1  105.71    2.61
   7  -1  -1   60.04    1.77
   7  -1  -1   58.60    1.49
  -7  -1   1   59.85    1.48
  -7  -1   1   57.29    1.71
  -7   1   1   59.78    1.43
   7   1  -1   59.03    1.76
  -7   1   1   58.04    1.61
   7   1  -1   58.96    1.25
   5  -1  -1  130.52    2.66
  -5  -1   1  124.08    2.61
   5  -1  -1  128.57    2.46
  -5  -1   1  124.62    2.36
  -5  -1   1  130.78    2.15
  -5   1   1  125.20    2.43
  -5   1   1  125.00    2.26
   5   1  -1  122.51    2.61
   3  -1  -1  273.36    4.49
   3  -1  -1  275.66    4.58
  -3  -1   1  263.98    4.53
  -3  -1   1  260.62    4.22
  -3   1   1  266.02    4.14
  -3   1   1  271.18    4.27
   3   1  -1  272.46    4.50
  -1  -1   1   29.00    0.63
  -1  -1   1   30.02    0.67
  -1  -1   1   28.38    0.70
   1  -1  -1   28.41    0.78
  -1   1   1   29.40    0.63
  -1   1   1   28.68    0.64
   1   1  -1   29.48    0.63
   1  -1   1   44.57    0.81
   1  -1   1   44.42    1.03
  -1  -1  -1   44.27    1.06
   1  -1   1   44.56    0.93
  -1  -1  -1   44.58    0.91
   1   1   1   45.45    0.91
  -1   1  -1   46.11    0.80
   1   1   1   43.91    0.80
   3  -1   1  423.26    6.95
   3  -1   1  421.92    6.54
  -3  -1  -1  403.69    6.63
   3   1   1  426.48    6.07
  -3   1  -1  424.00    6.03
  -3   1  -1  417.49    6.62
   3   1   1  425.14    6.63
   3   1   1  395.67    6.86
   5  -1   1   17.29    0.71
  -5  -1  -1   18.92    0.80
   5  -1   1   17.23    0.79
  -5   1  -1   18.16    0.75
   5   1   1   18.40    0.75
   5   1   1   18.28    0.75
  -5   1  -1   17.72    0.49
   5   1   1   18.72    0.53
  -7  -1  -1   60.84    1.78
   7  -1   1   60.02    1.68
   7  -1   1   62.54    1.76
   7   1   1   59.77    1.63
   7   1   1   60.61    1.27
  -7   1  -1   59.03    1.25
   7   1   1   58.13    1.70
  -7   1  -1   60.78    1.73
   9  -1   1   87.60    2.35
   9  -1   1   88.15    2.36
  -9  -1  -1   87.58    2.48
   9   1   1   87.47    2.40
   9   1   1   89.14    2.22
  -9   1  -1   88.90    2.45
 -11  -1  -1   33.05    1.62
  11  -1   1   32.65    1.51
  11   1   1   32.08    1.55
 -11   1  -1   33.36    1.58
 -13  -1  -1   48.01    2.20
  13  -1   1   45.20    1.94
 -13   1  -1   45.25    2.05
  13   1   1   42.45    1.99
  15  -1   1   51.41    2.34
 -15  -1  -1   55.16    2.58
 -15   1  -1   53.71    2.49
  15   1   1   59.07    2.51
 -16  -2   1   -0.53    0.66
  16  -2  -1    0.28    0.61
  16   2  -1   -0.50    0.65
 -16   2   1    0.54    0.72
  14  -2  -1   93.11    3.16
 -14  -2   1   97.19    3.38
  14   2  -1  104.03    3.33
 -14   2   1  100.51    3.13
 -12  -2   1    0.23    0.52
  12  -2  -1    0.45    0.51
 -12   2   1    0.86    0.54
  12   2  -1    0.24    0.51
  10  -2  -1  215.31    4.33
 -10  -2   1  207.72    4.00
 -10  -2   1  209.36    4.72
  10  -2  -1  208.77    4.60
  10   2  -1  216.36    4.66
 -10   2   1  217.22    4.46
 -10   2   1  208.07    3.93
   8  -2  -1    0.59    0.36
   8  -2  -1    0.08    0.25
  -8  -2   1    0.16    0.26
  -8  -2   1    0.28    0.35
   8   2  -1    0.12    0.31
  -8   2   1   -0.19    0.20
  -8   2   1    0.51    0.31
  -6  -2   1  108.69    2.62
   6  -2  -1  112.37    2.55
   6  -2  -1  108.37    2.49
  -6  -2   1  110.80    2.28
  -6  -2   1  113.34    2.03
  -6   2   1  112.77    2.19
   6   2  -1  110.98    2.51
  -6   2   1  112.94    2.33
   4  -2  -1   -0.24    0.18
  -4  -2   1   -0.11    0.12
  -4  -2   1   -0.09    0.17
  -4  -2   1   -0.31    0.21
   4  -2  -1   -0.05    0.21
  -4   2   1   -0.10    0.14
  -4   2   1   -0.42    0.12
   4   2  -1   -0.18    0.19
   2  -2  -1  276.32    4.91
  -2  -2   1  282.27    4.59
   2  -2  -1  278.01    4.44
  -2  -2   1  276.44    4.66
  -2   2   1  265.48    4.29
   2   2  -1  271.90    4.41
   2   2  -1  279.47    4.37
  -2   2   1  276.09    4.29
   0  -2   1    0.68    0.23
   0  -2  -1    1.04    0.27
   0  -2  -1    0.72    0.16
   0  -2   1    0.71    0.19
   0   2   1    0.49    0.15
   0   2  -1    0.47    0.16
   0   2   1    0.36    0.13
  -2  -2  -1    9.27    0.55
   2  -2   1    8.41    0.43
   2  -2   1    9.13    0.32
   2  -2   1    9.73    0.55
  -2  -2  -1    9.72    0.54
  -2   2  -1    8.53    0.42
  -2   2  -1    8.98    0.37
   2   2   1    8.92    0.39
   2   2   1    8.77    0.43
   4  -2   1    1.67    0.33
  -4  -2  -1    1.63    0.31
  -4  -2  -1    1.45    0.33
   4  -2   1    1.46    0.24
  -4   2  -1    1.32    0.26
  -4   2  -1    1.80    0.21
   4   2   1    1.68    0.29
   4   2   1    1.84    0.23
   6  -2   1  630.88   10.59
   6  -2   1  645.06   10.01
  -6  -2  -1  611.98   10.34
  -6  -2  -1  606.05   10.26
   6   2   1  629.48    9.28
  -6   2  -1  616.58   10.08
   6   2   1  623.53   10.12
  -6   2  -1  625.46    9.20
  -8  -2  -1    0.18    0.38
   8  -2   1   -0.11    0.22
   8  -2   1    0.06    0.28
  -8  -2  -1   -0.11    0.21
   8   2   1   -0.24    0.25
   8   2   1   -0.06    0.18
  -8   2  -1    0.14    0.32
 -10  -2  -1   23.54    1.39
  10  -2   1   26.49    1.29
  10  -2   1   23.16    1.16
  10   2   1   23.34    1.26
 -10   2  -1   21.80    1.21
 -12  -2  -1    3.43    0.80
  12  -2   1    1.70    0.54
  12   2   1    2.53    0.68
 -12   2  -1    3.14    0.75
  14  -2   1    8.56    1.03
 -14  -2  -1   10.61    1.29
 -14   2  -1    8.79    1.20
  14   2   1    9.41    1.08
  16  -2   1   -0.23    0.58
 -15  -3   1   51.14    2.57
  15  -3  -1   59.73    2.48
  15   3  -1   50.28    2.39
 -15   3   1   52.54    2.32
 -13  -3   1   14.96    1.36
  13  -3  -1   14.61    1.22
  13   3  -1   13.84    1.22
 -13   3   1   13.23    1.15
  11  -3  -1   52.19    1.97
  11  -3  -1   50.71    1.85
 -11  -3   1   51.57    2.13
 -11   3   1   51.16    1.86
  11   3  -1   49.21    1.97
  -9  -3   1   85.42    2.61
   9  -3  -1   86.84    2.41
   9  -3  -1   81.19    2.36
  -9   3   1   85.67    2.02
   9   3  -1   85.54    2.45
  -9   3   1   84.89    2.25
   9   3  -1   84.63    2.14
  -7  -3   1   47.97    1.76
   7  -3  -1   48.09    1.55
   7  -3  -1   47.50    1.62
   7   3  -1   48.10    1.56
  -7   3   1   49.51    1.34
   7   3  -1   49.71    1.45
  -7   3   1   47.64    1.41
  -5  -3   1  121.32    2.37
   5  -3  -1  124.07    2.86
   5  -3  -1  122.22    2.59
  -5  -3   1  122.55    2.88
  -5   3   1  122.17    2.40
   5   3  -1  119.90    2.54
  -5   3   1  126.22    2.39
   5   3  -1  123.06    2.49
   3  -3  -1  230.79    4.49
  -3  -3   1  234.72    4.08
  -3  -3   1  225.44    4.26
   3  -3  -1  234.45    3.93
  -3   3   1  227.09    3.81
   3   3  -1  225.00    3.90
   3   3  -1  236.87    3.88
  -1  -3   1   39.11    1.08
   1  -3  -1   41.20    0.92
   1  -3  -1   39.00    1.32
  -1  -3   1   40.21    1.16
  -1   3   1   41.11    0.88
   1   3  -1   39.56    0.74
   1   3  -1   38.38    1.02
  -1   3   1   39.60    1.00
   1  -3   1   20.82    0.87
  -1  -3  -1   19.41    0.90
   1  -3   1   20.97    0.72
  -1  -3  -1   21.33    0.72
   1   3   1   21.70    0.61
   1   3   1   20.95    0.69
  -1   3  -1   20.19    0.67
   3  -3   1  290.24    5.39
  -3  -3  -1  288.83    5.16
  -3  -3  -1  294.41    5.32
   3  -3   1  292.83    4.58
  -3   3  -1  281.64    4.92
  -3   3  -1  291.74    4.58
   3   3   1  289.49    4.64
   3   3   1  293.93    4.86
   5  -3   1    7.30    0.65
   5  -3   1    8.23    0.47
  -5  -3  -1    9.04    0.74
  -5  -3  -1    8.06    0.60
   5   3   1    7.22    0.48
  -5   3  -1    8.70    0.59
  -5   3  -1    8.42    0.44
   5   3   1    7.43    0.54
  -7  -3  -1   58.97    1.95
   7  -3   1   59.55    1.96
  -7  -3  -1   60.58    1.70
   7  -3   1   56.35    1.57
  -7   3  -1   60.75    1.38
  -7   3  -1   60.03    1.74
   7   3   1   58.15    1.74
   7   3   1   55.70    1.41
  -9  -3  -1   87.31    2.67
   9  -3   1   83.51    2.23
   9  -3   1   84.78    2.54
  -9   3  -1   85.65    2.41
   9   3   1   86.54    2.44
  11  -3   1   28.95    1.34
 -11  -3  -1   26.06    1.55
  11  -3   1   26.18    1.45
 -11   3  -1   28.13    1.44
  11   3   1   27.17    1.47
 -13  -3  -1   42.77    2.19
  13  -3   1   43.47    1.85
  13   3   1   42.42    1.99
 -13   3  -1   40.39    1.96
  15  -3   1   56.44    2.36
 -15  -3  -1   58.47    2.79
 -15   3  -1   54.42    2.49
  15   3   1   58.03    2.55
 -14  -4   1   13.70    1.43
 -14   4   1   12.00    1.19
  14   4  -1   15.74    1.39
 -12  -4   1    0.72    0.65
  12  -4  -1    0.61    0.54
 -12   4   1   -0.22    0.43
  12   4  -1    0.32    0.52
  10  -4  -1    7.69    0.87
 -10  -4   1   10.30    1.09
  10  -4  -1    6.17    0.75
  10   4  -1    8.10    0.73
 -10   4   1    7.77    0.76
 -10   4   1    8.29    0.68
  10   4  -1    7.68    0.82
   8  -4  -1    1.23    0.48
   8  -4  -1    1.05    0.40
  -8  -4   1    1.24    0.54
   8   4  -1    0.77    0.34
  -8   4   1    1.26    0.39
  -8   4   1    1.01    0.33
   8   4  -1    1.44    0.42
   6  -4  -1  408.29    6.93
  -6  -4   1  402.46    6.87
   6  -4  -1  400.89    7.59
  -6  -4   1  410.87    7.47
  -6   4   1  408.78    6.78
   6   4  -1  396.90    6.89
  -6   4   1  406.22    6.58
   6   4  -1  397.76    6.71
   4  -4  -1    0.59    0.25
  -4  -4   1    0.21    0.33
  -4  -4   1    0.26    0.22
   4  -4  -1    1.04    0.42
   4   4  -1    0.59    0.23
   4   4  -1    0.40    0.24
  -4   4   1    0.37    0.20
  -4   4   1    0.12    0.21
  -2  -4   1   57.66    1.59
   2  -4  -1   54.63    1.80
  -2  -4   1   57.96    1.61
   2  -4  -1   59.53    1.28
   2  -4  -1   61.32    1.35
   2   4  -1   58.35    1.49
   2   4  -1   60.63    1.17
  -2   4   1   57.91    1.43
   0  -4   1    0.01    0.19
   0  -4  -1    0.65    0.35
   0  -4   1   -0.11    0.23
   0  -4  -1    0.29    0.18
   0   4   1    0.30    0.20
   0   4   1    0.43    0.15
   0   4  -1    0.13    0.18
  -2  -4  -1   37.69    1.41
   2  -4   1   38.74    1.40
   2  -4   1   38.32    1.16
  -2  -4  -1   37.77    1.19
  -2   4  -1   37.37    1.07
   2   4   1   36.84    1.08
   2   4   1   37.78    0.99
   4  -4   1    1.71    0.45
  -4  -4  -1    0.86    0.37
   4  -4   1    1.45    0.20
  -4  -4  -1    0.97    0.37
  -4   4  -1    0.70    0.22
   4   4   1    1.25    0.28
   4   4   1    1.12    0.28
  -4   4  -1    0.83    0.27
   6  -4   1  181.68    4.14
  -6  -4  -1  183.35    3.86
  -6  -4  -1  184.89    4.06
   6  -4   1  178.48    3.32
   6   4   1  182.31    3.67
  -6   4  -1  182.59    3.28
   6   4   1  180.26    3.37
  -6   4  -1  180.43    3.68
   8  -4   1   -0.25    0.39
   8  -4   1    0.24    0.25
  -8  -4  -1    0.13    0.48
  -8   4  -1   -0.28    0.32
   8   4   1    0.34    0.37
   8   4   1    0.19    0.27
  10  -4   1  216.33    4.32
  10  -4   1  208.53    4.93
 -10  -4  -1  218.32    5.07
 -10   4  -1  205.05    4.59
  10   4   1  208.40    4.66
  12  -4   1    2.64    0.71
 -12  -4  -1    1.74    0.76
 -12   4  -1    2.16    0.65
  12   4   1    3.04    0.72
 -14  -4  -1   87.80    3.42
 -14   4  -1   94.14    3.19
  14   4   1   92.42    3.23
 -13  -5   1   17.14    1.48
 -13   5   1   12.47    1.13
  13   5  -1   17.37    1.33
 -11  -5   1   33.78    1.86
  11  -5  -1   34.27    1.78
  11   5  -1   33.97    1.65
 -11   5   1   31.46    1.50
  -9  -5   1   76.05    2.65
   9  -5  -1   72.05    2.53
   9   5  -1   77.64    2.26
  -9   5   1   72.98    2.12
   9   5  -1   74.87    2.15
  -9   5   1   73.04    2.02
  -7  -5   1   37.41    1.74
   7  -5  -1   41.37    1.83
   7   5  -1   41.24    1.45
  -7   5   1   40.72    1.35
  -7   5   1   41.36    1.38
   7   5  -1   43.00    1.44
  -5  -5   1   55.87    1.94
  -5  -5   1   54.29    1.60
   5  -5  -1   55.48    2.04
  -5   5   1   58.23    1.52
   5   5  -1   57.28    1.50
   5   5  -1   57.07    1.68
  -5   5   1   58.11    1.60
  -3  -5   1  118.94    2.81
  -3  -5   1  120.53    2.86
   3  -5  -1  126.30    2.50
   3  -5  -1  124.71    3.24
   3  -5  -1  121.96    2.36
   3   5  -1  123.22    2.66
  -3   5   1  123.64    2.59
   3   5  -1  124.14    2.26
   1  -5  -1    7.69    0.51
  -1  -5   1    8.31    0.62
  -1  -5   1    6.18    0.61
   1  -5  -1    6.29    0.73
  -1   5   1    6.04    0.51
   1   5  -1    6.90    0.53
  -1   5   1    6.97    0.37
   1  -5   1   37.35    1.47
  -1  -5  -1   37.09    1.55
  -1  -5  -1   36.60    1.15
   1  -5   1   36.56    1.21
   1   5   1   37.02    0.95
   1   5   1   37.67    1.19
  -1   5  -1   33.60    1.15
   3  -5   1  260.50    4.74
  -3  -5  -1  255.85    5.28
  -3  -5  -1  254.11    4.87
   3  -5   1  255.91    5.36
   3   5   1  263.48    4.49
   3   5   1  258.71    4.56
  -3   5  -1  257.99    4.50
  -5  -5  -1   19.53    1.11
  -5  -5  -1   17.37    1.06
   5  -5   1   18.91    1.17
   5   5   1   18.10    0.86
   5   5   1   15.73    0.81
  -5   5  -1   17.57    0.80
  -5   5  -1   17.32    0.93
  -7  -5  -1   36.76    1.71
   7  -5   1   38.32    1.74
  -7   5  -1   34.91    1.43
   7   5   1   37.48    1.30
  -7   5  -1   36.84    1.23
   7   5   1   36.91    1.41
   9  -5   1   56.02    2.28
  -9  -5  -1   54.99    2.28
   9   5   1   55.53    1.97
  -9   5  -1   60.53    2.01
 -11  -5  -1   28.14    1.77
  11  -5   1   28.88    1.71
 -11   5  -1   26.80    1.45
  11   5   1   26.11    1.51
 -13  -5  -1   32.06    2.05
  13   5   1   33.74    1.82
 -13   5  -1   32.17    1.80
  14   6  -1   67.34    2.69
 -12  -6   1    0.47    0.69
  12  -6  -1    0.50    0.63
  12   6  -1    0.57    0.60
  10  -6  -1  128.30    3.83
 -10  -6   1  128.80    3.83
 -10   6   1  132.31    3.11
 -10   6   1  124.23    3.19
  10   6  -1  129.91    3.25
  10   6  -1  127.66    3.32
  -8  -6   1   -0.54    0.43
   8  -6  -1    0.14    0.52
   8   6  -1    0.31    0.38
  -8   6   1   -0.09    0.32
   8   6  -1    0.34    0.41
  -8   6   1   -0.28    0.30
  -6  -6   1   63.83    2.28
   6  -6  -1   61.26    2.37
  -6   6   1   63.54    1.78
  -6   6   1   61.51    1.84
   6   6  -1   63.18    1.96
  -4  -6   1    0.45    0.42
   4  -6  -1    0.13    0.42
  -4  -6   1   -0.12    0.26
   4   6  -1    0.17    0.30
  -4   6   1    0.09    0.29
  -4   6   1    0.05    0.23
  -2  -6   1  121.58    2.88
  -2  -6   1  119.63    3.01
   2  -6  -1  124.79    2.58
   2  -6  -1  122.57    3.39
   2   6  -1  117.92    2.73
  -2   6   1  123.02    2.73
   0  -6  -1    0.24    0.26
   0  -6   1    0.41    0.35
   0  -6   1    0.96    0.36
   0  -6  -1    0.74    0.47
   0   6   1    0.40    0.30
   0   6  -1    2.05    0.40
  -2  -6  -1    5.24    0.78
   2  -6   1    6.32    0.76
   2  -6   1    5.87    0.61
  -2  -6  -1    5.62    0.61
  -2   6  -1    5.30    0.56
   2   6   1    6.35    0.60
  -4  -6  -1    0.92    0.45
  -4  -6  -1    0.37    0.41
   4  -6   1    0.68    0.46
  -4   6  -1    1.02    0.39
  -4   6  -1    0.42    0.29
   4   6   1    0.52    0.32
   4   6   1    0.90    0.28
  -6  -6  -1  367.04    7.24
   6  -6   1  372.01    7.67
  -6  -6  -1  372.61    7.27
  -6   6  -1  372.19    6.35
   6   6   1  375.81    6.60
   6   6   1  361.96    6.46
  -6   6  -1  371.38    6.75
  -8  -6  -1   -0.41    0.53
   8  -6   1   -0.13    0.51
   8   6   1    0.60    0.40
  -8   6  -1   -0.74    0.32
   8   6   1   -0.02    0.34
 -10  -6  -1   21.48    1.57
  10  -6   1   19.92    1.54
  10   6   1   18.97    1.26
 -10   6  -1   19.46    1.28
  12  -6   1    1.89    0.83
 -12  -6  -1    0.84    0.81
  12   6   1    2.05    0.73
 -12   6  -1    2.24    0.72
  11  -7  -1   35.09    2.08
 -11  -7   1   34.49    2.03
   9  -7  -1   43.27    2.19
  -9  -7   1   43.86    2.16
   9   7  -1   48.21    1.87
  -9   7   1   45.88    1.74
  -7  -7   1   24.43    1.56
   7  -7  -1   25.53    1.67
  -7   7   1   26.48    1.25
   7   7  -1   25.89    1.33
   5  -7  -1   68.41    2.67
  -5  -7   1   69.88    2.39
  -5   7   1   70.47    2.08
  -5   7   1   72.14    1.95
   5   7  -1   67.91    2.13
   3  -7  -1  114.04    3.51
  -3  -7   1  118.07    3.10
  -3  -7   1  117.65    3.05
   3  -7  -1  120.73    2.69
  -3   7   1  119.69    2.87
   3   7  -1  121.39    2.93
   1  -7  -1   23.93    1.53
  -1  -7   1   23.51    1.33
  -1  -7   1   26.12    1.19
   1  -7  -1   25.14    1.04
   1   7  -1   24.22    1.15
  -1   7   1   24.02    1.17
  -1  -7  -1    4.84    0.81
   1  -7   1    4.47    0.62
   1  -7   1    4.70    0.80
  -1  -7  -1    4.66    0.56
  -1   7  -1    5.06    0.61
   1   7   1    5.32    0.68
  -3  -7  -1  122.59    3.46
   3  -7   1  120.68    2.93
   3  -7   1  121.35    3.53
  -3  -7  -1  120.79    2.98
  -3   7  -1  121.84    2.88
   3   7   1  126.78    2.96
  -5  -7  -1    1.20    0.58
   5  -7   1    1.90    0.68
  -5  -7  -1    0.84    0.53
  -5   7  -1    1.55    0.47
  -5   7  -1    1.70    0.47
   5   7   1    1.33    0.47
  -7  -7  -1   34.76    1.79
   7  -7   1   32.07    1.90
   7   7   1   37.86    1.52
  -7   7  -1   35.15    1.42
  -7   7  -1   37.46    1.62
  -9  -7  -1   53.88    2.40
   9  -7   1   54.99    2.56
  -9   7  -1   56.06    2.11
  11  -7   1   14.91    1.46
 -11  -7  -1   16.27    1.52
 -11   7  -1   15.80    1.27
 -10  -8   1    7.50    1.23
  10  -8  -1    5.88    1.13
  10   8  -1    7.36    0.99
  -8  -8   1   -0.40    0.57
   8  -8  -1    0.64    0.65
   8   8  -1    0.75    0.54
  -8   8   1   -0.09    0.44
   6  -8  -1  196.77    5.27
  -6  -8   1  185.55    4.72
   6   8  -1  190.05    4.34
  -6   8   1  191.84    4.23
   4  -8  -1    0.36    0.61
  -4  -8   1    0.44    0.49
   4   8  -1    0.83    0.46
  -4   8   1    0.45    0.43
  -2  -8   1   24.97    1.44
  -2  -8   1   26.54    1.36
   2  -8  -1   27.13    1.71
   2   8  -1   27.20    1.38
  -2   8   1   26.64    1.30
   0  -8   1   -0.21    0.44
   0  -8   1   -0.68    0.33
   0  -8  -1   -0.19    0.51
   0   8   1   -0.39    0.34
   0   8  -1    0.58    0.42
   2  -8   1   14.16    0.98
   2  -8   1   15.13    1.26
  -2  -8  -1   15.88    0.98
  -2  -8  -1   11.76    1.20
   2   8   1   15.10    1.04
  -2   8  -1   14.87    1.02
   4  -8   1    1.10    0.60
  -4  -8  -1    0.60    0.50
  -4  -8  -1    0.89    0.58
   4   8   1    1.87    0.52
  -4   8  -1    0.98    0.45
  -4   8  -1    0.95    0.46
  -6  -8  -1   91.96    2.99
   6  -8   1   97.44    3.45
   6   8   1   94.09    2.73
  -6   8  -1   99.64    2.68
  -6   8  -1  104.41    2.87
  -8  -8  -1   -0.87    0.51
   8  -8   1    1.03    0.68
  -8   8  -1   -0.03    0.48
   8   8   1   -0.10    0.46
 -10  -8  -1  117.47    3.81
 -10   8  -1  112.07    3.35
  -9  -9   1   42.64    2.27
   9  -9  -1   42.27    2.47
  -9   9   1   37.45    1.80
   9   9  -1   40.67    1.98
   7  -9  -1   22.21    1.80
  -7  -9   1   18.41    1.51
   7   9  -1   19.78    1.35
  -7   9   1   19.91    1.31
   5  -9  -1   21.39    1.75
  -5  -9   1   23.09    1.51
  -5   9   1   22.56    1.33
   5   9  -1   21.63    1.37
  -3  -9   1   47.40    1.97
   3  -9  -1   45.86    2.38
  -3  -9   1   45.39    2.04
   3   9  -1   44.06    1.91
  -3   9   1   48.06    1.92
  -1  -9   1    1.77    0.60
  -1  -9   1    1.67    0.63
   1  -9  -1    2.21    0.83
   1   9  -1    1.32    0.54
  -1   9   1    1.36    0.52
  -1  -9  -1   22.08    1.60
   1  -9   1   19.99    1.23
   1  -9   1   21.30    1.52
   1   9   1   22.48    1.35
  -1   9  -1   19.99    1.22
   3  -9   1  125.77    3.99
  -3  -9  -1  130.45    3.95
  -3   9  -1  126.14    3.29
   3   9   1  126.51    3.37
   5  -9   1   10.76    1.26
   5   9   1   13.43    1.11
  -5   9  -1   10.63    1.01
  -5   9  -1   12.54    1.06
   7  -9   1   16.17    1.54
   7   9   1   17.41    1.28
   6 -10  -1   34.18    2.31
  -6 -10   1   35.21    1.99
   6  10  -1   36.93    1.94
  -6  10   1   39.56    1.88
   4 -10  -1    0.15    0.70
  -4 -10   1    0.45    0.58
  -4  10   1    0.79    0.59
   4  10  -1    0.32    0.56
   2 -10  -1   47.63    2.60
  -2 -10   1   48.84    2.08
  -2 -10   1   47.40    2.24
  -2  10   1   50.08    2.10
   2  10  -1   47.27    2.08
   0 -10   1    0.08    0.57
   0 -10  -1    0.42    0.69
   0  10  -1    0.15    0.52
   0  10   1    0.23    0.48
  -2 -10  -1    3.50    0.98
   2 -10   1    3.09    0.91
  -2  10  -1    3.39    0.75
   2  10   1    2.73    0.73
   4 -10   1    0.86    0.70
  -4  10  -1    0.68    0.57
   4  10   1   -0.02    0.53
   6  10   1  172.58    4.38
  -6  10  -1  171.70    4.21
  -1 -11   1   13.62    1.40
   1 -11   1    0.07    0.68
  -1 -11  -1   -0.12    0.68
  16   0  -2    5.47    1.06
 -16   0   2    5.31    1.10
 -14   0   2    0.46    0.61
  14   0  -2    0.94    0.64
 -12   0   2  271.30    5.83
  12   0  -2  281.53    6.04
 -10   0   2    0.26    0.31
  10   0  -2    0.88    0.48
 -10   0   2   -0.11    0.34
  -8   0   2  246.92    4.40
  -8   0   2  249.60    4.74
   8   0  -2  248.94    5.00
   6   0  -2    4.85    0.56
  -6   0   2    6.02    0.50
   6   0  -2    5.62    0.31
  -6   0   2    5.47    0.51
  -4   0   2  303.27    4.95
   4   0  -2  302.46    4.81
  -4   0   2  291.92    4.76
   4   0  -2  292.02    5.11
  -2   0   2    0.56    0.16
   2   0  -2    0.35    0.14
  -2   0   2    0.80    0.17
  -2   0   2    0.97    0.19
   0   0   2  233.94    4.10
   0   0   2  244.48    3.67
   0   0   2  244.22    4.15
   0   0   2  246.66    3.90
   2   0   2    1.20    0.20
   2   0   2    1.43    0.28
  -2   0  -2    1.53    0.23
   4   0   2  318.48    5.26
   4   0   2  310.11    5.59
  -4   0  -2  312.06    5.27
  -6   0  -2    1.02    0.35
   6   0   2    1.25    0.36
   6   0   2    1.92    0.38
   8   0   2   58.52    1.77
   8   0   2   55.52    1.78
  -8   0  -2   57.33    1.83
  10   0   2    0.36    0.41
 -10   0  -2    1.16    0.49
  10   0   2    0.76    0.41
 -12   0  -2  128.43    3.63
  12   0   2  129.55    3.49
  14   0   2   -0.02    0.51
 -14   0  -2    0.37    0.63
  15  -1  -2  101.84    3.46
 -15  -1   2   98.66    3.45
 -15   1   2  104.80    3.41
  15   1  -2  102.80    3.50
  13  -1  -2    4.36    0.89
 -13  -1   2    4.15    0.83
  13   1  -2    3.10    0.78
 -13   1   2    3.33    0.77
 -11  -1   2   59.23    1.79
  11  -1  -2   59.10    2.24
 -11  -1   2   57.76    2.11
 -11   1   2   56.21    2.00
 -11   1   2   59.53    1.77
  11   1  -2   63.41    2.25
  -9  -1   2   75.57    2.25
  -9  -1   2   77.54    2.00
   9  -1  -2   83.85    2.43
   9   1  -2   77.19    2.36
  -9   1   2   78.56    2.13
  -9   1   2   78.18    1.97
   7  -1  -2   46.48    1.59
  -7  -1   2   44.24    1.32
  -7  -1   2   43.26    1.47
   7  -1  -2   45.42    1.21
  -7   1   2   46.12    1.28
   7   1  -2   44.06    1.54
  -7   1   2   44.78    1.32
  -5  -1   2  159.57    2.97
  -5  -1   2  162.87    3.19
   5  -1  -2  156.95    3.20
   5  -1  -2  161.62    3.01
  -5   1   2  161.26    2.91
   5   1  -2  161.51    3.25
  -5   1   2  161.08    2.88
   3  -1  -2  273.33    4.51
  -3  -1   2  270.72    4.53
   3  -1  -2  269.02    4.63
  -3  -1   2  262.49    4.33
  -3   1   2  262.62    4.21
   3   1  -2  266.74    4.50
  -3   1   2  264.01    4.19
  -1  -1   2   30.89    0.76
  -1  -1   2   31.14    0.78
  -1  -1   2   29.84    0.78
   1  -1  -2   28.96    0.89
  -1  -1   2   31.64    0.72
  -1   1   2   29.68    0.72
  -1   1   2   30.87    0.77
  -1  -1  -2  125.97    2.51
  -1  -1  -2  122.61    2.09
   1  -1   2  124.20    2.10
   1  -1   2  124.88    2.20
   1  -1   2  121.85    2.41
   1   1   2  123.71    2.21
   1   1   2  125.65    1.98
  -1   1  -2  120.25    1.96
   3  -1   2  316.70    5.03
  -3  -1  -2  309.89    5.10
   3  -1   2  316.79    5.51
   3   1   2  311.80    4.52
  -3   1  -2  316.35    4.46
   3   1   2  299.26    5.45
  -3   1  -2  294.78    5.10
   3   1   2  311.66    5.13
   5  -1   2   11.90    0.62
   5  -1   2   12.75    0.76
  -5  -1  -2   11.89    0.69
   5   1   2   12.70    0.35
   5   1   2   12.37    0.73
  -5   1  -2   11.89    0.65
  -5   1  -2   12.33    0.32
   5   1   2   12.63    0.66
  -7  -1  -2   29.25    1.22
   7  -1   2   27.36    1.07
   7  -1   2   27.42    1.20
   7   1   2   26.75    1.15
  -7   1  -2   30.60    1.21
   7   1   2   27.51    1.13
   9  -1   2  141.31    3.23
   9  -1   2  137.95    3.35
  -9  -1  -2  141.41    3.40
   9   1   2  143.16    3.28
  -9   1  -2  136.22    3.33
   9   1   2  134.91    3.28
  11  -1   2   15.89    1.09
 -11  -1  -2   17.26    1.21
  11  -1   2   16.08    1.12
 -11   1  -2   13.34    1.08
  11   1   2   13.19    1.03
 -13  -1  -2   44.07    2.17
  13  -1   2   48.66    2.05
 -13   1  -2   48.54    2.19
  13   1   2   45.22    2.04
  15  -1   2   26.80    1.66
 -15  -1  -2   26.74    1.91
 -15   1  -2   24.49    1.76
  15   1   2   22.28    1.64
 -16  -2   2   20.42    1.74
  16  -2  -2   22.64    1.75
  16   2  -2   22.61    1.73
 -16   2   2   22.16    1.64
  14  -2  -2    0.30    0.65
 -14  -2   2    0.12    0.62
  14   2  -2    0.41    0.62
 -14   2   2    0.02    0.57
  12  -2  -2  128.23    3.60
 -12  -2   2  124.21    2.98
 -12  -2   2  122.41    3.55
 -12   2   2  127.73    3.29
  12   2  -2  126.04    3.56
  10  -2  -2   -0.25    0.42
 -10  -2   2    0.57    0.37
 -10  -2   2    0.69    0.45
 -10   2   2    0.65    0.39
  10   2  -2    0.62    0.47
 -10   2   2   -0.02    0.28
  -8  -2   2  186.21    4.10
   8  -2  -2  194.12    4.16
  -8  -2   2  190.62    3.71
   8  -2  -2  189.96    3.81
  -8   2   2  192.92    3.59
   8   2  -2  195.12    4.12
  -8   2   2  188.82    3.74
  -6  -2   2    2.91    0.50
   6  -2  -2    3.49    0.49
  -6  -2   2    3.55    0.44
   6  -2  -2    3.98    0.57
  -6   2   2    3.34    0.40
   6   2  -2    3.16    0.49
  -6   2   2    2.98    0.36
  -4  -2   2   20.82    0.50
   4  -2  -2   21.62    0.92
   4  -2  -2   21.47    0.84
  -4  -2   2   19.84    0.90
  -4  -2   2   20.46    0.82
  -4   2   2   21.79    0.74
   4   2  -2   21.52    0.85
  -4   2   2   21.38    0.63
   2  -2  -2    3.92    0.51
  -2  -2   2    3.81    0.31
  -2  -2   2    3.08    0.33
  -2  -2   2    3.39    0.38
  -2   2   2    3.44    0.32
  -2   2   2    2.97    0.28
   2   2  -2    3.48    0.30
  -2   2   2    3.37    0.18
   0  -2   2  961.61   16.04
   0  -2   2  976.21   15.09
   0  -2  -2  938.89   16.84
   0  -2  -2  950.33   15.04
   0  -2   2  977.91   16.17
   0   2  -2  986.99   14.89
   0   2   2 1000.00   15.69
   0   2   2  926.14   14.98
   2  -2   2    3.23    0.24
   2  -2   2    3.08    0.40
  -2  -2  -2    3.53    0.42
  -2  -2  -2    4.00    0.37
  -2   2  -2    3.51    0.33
   2   2   2    3.44    0.34
  -2   2  -2    4.30    0.27
   2   2   2    3.82    0.27
  -4  -2  -2    8.43    0.63
   4  -2   2    7.90    0.63
   4  -2   2    7.65    0.43
  -4  -2  -2    7.53    0.56
  -4   2  -2    7.67    0.33
  -4   2  -2    8.40    0.52
   4   2   2    8.20    0.36
   4   2   2    7.49    0.51
  -6  -2  -2    0.60    0.31
   6  -2   2    0.25    0.21
  -6  -2  -2    0.90    0.37
   6  -2   2    2.00    0.45
  -6   2  -2   -0.10    0.24
  -6   2  -2    0.47    0.16
   6   2   2    0.65    0.18
   6   2   2    0.32    0.27
   8  -2   2    1.42    0.36
  -8  -2  -2    1.15    0.48
  -8  -2  -2    1.47    0.41
   8  -2   2    0.99    0.40
   8   2   2    1.41    0.41
  -8   2  -2    1.59    0.43
 -10  -2  -2    1.26    0.57
  10  -2   2    1.16    0.51
  10  -2   2    0.40    0.32
  10   2   2    1.11    0.49
 -10   2  -2    0.29    0.45
  12  -2   2  107.43    3.02
 -12  -2  -2  110.42    3.41
 -12   2  -2  104.27    3.17
  12   2   2  103.10    3.14
 -14  -2  -2    0.03    0.71
  14  -2   2    1.28    0.59
  14   2   2   -0.26    0.50
 -14   2  -2    1.29    0.73
  15  -3  -2   85.43    3.10
 -15  -3   2   88.41    3.34
  15   3  -2   86.77    3.16
 -15   3   2   85.46    2.98
 -13  -3   2    1.74    0.69
  13  -3  -2    2.00    0.71
  13   3  -2    0.66    0.57
 -13   3   2    2.04    0.65
 -11  -3   2   64.62    2.44
  11  -3  -2   66.93    2.38
  11   3  -2   68.28    2.38
 -11   3   2   67.40    1.96
  11   3  -2   70.62    2.07
 -11   3   2   68.70    2.14
   9  -3  -2   82.83    2.45
   9  -3  -2   82.77    2.30
  -9  -3   2   81.37    2.18
  -9  -3   2   80.71    2.56
  -9   3   2   83.76    2.16
  -9   3   2   84.58    2.07
   9   3  -2   79.48    2.38
  -7  -3   2   53.25    1.59
   7  -3  -2   52.60    1.74
   7  -3  -2   53.40    1.74
  -7  -3   2   52.94    1.86
   7   3  -2   53.70    1.70
  -7   3   2   54.54    1.50
  -7   3   2   52.86    1.45
   5  -3  -2  105.73    2.64
   5  -3  -2  106.94    2.43
  -5  -3   2  107.39    2.63
  -5  -3   2  107.99    1.99
  -5   3   2  109.18    2.10
   5   3  -2  105.88    2.35
   5   3  -2  105.87    2.37
  -5   3   2  113.42    2.27
  -3  -3   2  195.72    3.75
   3  -3  -2  193.02    4.03
  -3  -3   2  198.26    3.50
   3  -3  -2  199.15    3.50
   3   3  -2  196.34    3.43
   3   3  -2  200.87    3.53
  -3   3   2  194.54    3.19
  -3   3   2  185.64    3.43
  -1  -3   2   14.98    0.66
  -1  -3   2   14.74    0.68
   1  -3  -2   15.92    0.45
   1  -3  -2   15.42    0.88
   1   3  -2   15.36    0.46
  -1   3   2   14.89    0.60
   1   3  -2   15.14    0.62
  -1   3   2   15.86    0.58
   1  -3   2   90.01    2.16
  -1  -3  -2   93.58    2.34
   1  -3   2   94.17    1.52
   1  -3   2   94.55    2.00
  -1  -3  -2   94.09    1.86
   1   3   2   93.39    1.82
  -1   3  -2   90.05    1.80
   1   3   2   92.87    1.87
   3  -3   2  257.49    4.01
  -3  -3  -2  243.62    4.81
   3  -3   2  246.61    4.81
  -3  -3  -2  247.24    4.52
   3   3   2  250.21    4.04
  -3   3  -2  249.21    3.98
  -3   3  -2  244.22    4.42
   3   3   2  247.01    4.34
  -5  -3  -2    4.54    0.60
   5  -3   2    4.83    0.60
  -5  -3  -2    5.24    0.57
   5  -3   2    5.73    0.41
   5   3   2    5.79    0.51
  -5   3  -2    4.80    0.49
   5   3   2    5.65    0.41
  -5   3  -2    5.31    0.36
  -7  -3  -2   31.33    1.29
   7  -3   2   29.98    1.38
  -7  -3  -2   29.12    1.37
   7  -3   2   29.98    1.06
   7   3   2   29.59    1.23
   7   3   2   31.82    0.93
  -7   3  -2   31.67    1.27
   9  -3   2  143.26    3.16
   9  -3   2  142.87    3.68
  -9  -3  -2  141.48    3.63
  -9   3  -2  144.16    3.45
   9   3   2  139.85    3.44
  11  -3   2   21.29    1.15
 -11  -3  -2   19.38    1.38
  11  -3   2   18.70    1.34
  11   3   2   19.96    1.31
 -11   3  -2   21.04    1.34
 -13  -3  -2   35.04    2.04
  13  -3   2   36.83    1.69
  13   3   2   34.58    1.83
 -13   3  -2   35.79    1.88
  14  -4  -2    1.73    0.72
 -14  -4   2    0.68    0.72
  14   4  -2    1.45    0.70
 -12  -4   2  218.78    5.43
  12  -4  -2  221.97    5.14
  12   4  -2  226.88    4.66
 -12   4   2  225.48    4.83
  12   4  -2  222.65    5.16
  10  -4  -2    0.83    0.47
 -10  -4   2    0.22    0.45
  10  -4  -2    0.45    0.48
 -10   4   2    0.01    0.37
  10   4  -2   -0.08    0.35
  10   4  -2    0.38    0.49
 -10   4   2    0.32    0.34
   8  -4  -2  195.65    4.19
   8  -4  -2  195.38    4.38
  -8  -4   2  190.78    4.46
   8   4  -2  191.73    3.96
  -8   4   2  191.31    3.77
  -8   4   2  198.23    3.82
   8   4  -2  193.22    4.09
  -6  -4   2    5.05    0.73
   6  -4  -2    3.49    0.54
   6  -4  -2    2.80    0.59
  -6   4   2    3.68    0.41
  -6   4   2    3.77    0.49
   6   4  -2    4.37    0.52
   6   4  -2    3.24    0.48
   4  -4  -2  177.58    4.01
   4  -4  -2  182.43    3.42
  -4  -4   2  179.64    3.38
  -4  -4   2  173.23    3.72
  -4   4   2  176.75    3.11
  -4   4   2  175.12    3.32
   4   4  -2  174.84    3.43
   4   4  -2  180.54    3.27
   2  -4  -2    1.91    0.50
  -2  -4   2    0.75    0.28
   2  -4  -2    0.86    0.18
  -2  -4   2    0.78    0.27
  -2   4   2    0.52    0.20
   2   4  -2    0.57    0.25
   2   4  -2    0.81    0.17
  -2   4   2    0.56    0.23
   0  -4   2  180.49    3.70
   0  -4  -2  180.64    4.04
   0  -4   2  181.28    3.47
   0  -4  -2  177.59    3.12
   0   4   2  179.64    3.20
   0   4   2  179.17    3.26
   0   4  -2  185.52    3.29
  -2  -4  -2    1.09    0.31
  -2  -4  -2    0.52    0.35
   2  -4   2    0.84    0.33
   2  -4   2    0.65    0.27
   2   4   2    0.76    0.23
   2   4   2    0.40    0.22
  -2   4  -2    0.53    0.22
   4  -4   2  216.07    3.58
  -4  -4  -2  219.44    4.56
   4  -4   2  213.68    4.60
  -4  -4  -2  210.15    4.30
   4   4   2  216.43    4.03
  -4   4  -2  220.41    3.71
  -4   4  -2  215.20    4.13
   4   4   2  217.48    3.79
  -6  -4  -2    0.99    0.42
   6  -4   2    1.37    0.27
  -6  -4  -2    1.32    0.49
   6  -4   2    1.25    0.45
   6   4   2    1.51    0.32
  -6   4  -2    1.22    0.28
   6   4   2    0.97    0.34
  -6   4  -2    1.33    0.39
   8  -4   2   43.48    1.87
  -8  -4  -2   47.45    1.92
  -8  -4  -2   43.24    1.65
  -8   4  -2   40.46    1.61
   8   4   2   42.23    1.62
 -10  -4  -2    0.35    0.53
  10  -4   2    0.59    0.50
  10   4   2   -0.25    0.41
 -10   4  -2    0.76    0.47
  12  -4   2  112.81    3.53
 -12  -4  -2  108.04    3.56
  12   4   2  110.23    3.33
 -12   4  -2  108.34    3.29
 -14  -4  -2    0.54    0.85
  14   4   2    0.14    0.64
 -14   4  -2   -0.28    0.59
  15   5  -2   90.80    3.25
 -13  -5   2    4.50    1.02
  13   5  -2    3.67    0.86
 -11  -5   2   30.00    1.78
  11  -5  -2   32.04    1.68
 -11   5   2   28.92    1.34
  11   5  -2   30.22    1.46
  11   5  -2   31.05    1.56
   9  -5  -2   39.61    1.83
  -9  -5   2   45.31    2.02
   9   5  -2   45.04    1.71
  -9   5   2   42.70    1.54
  -9   5   2   44.20    1.51
   9   5  -2   44.30    1.68
   7  -5  -2   20.64    1.08
   7  -5  -2   19.98    1.32
  -7  -5   2   20.49    1.31
   7   5  -2   20.81    1.11
   7   5  -2   18.89    0.98
  -7   5   2   21.17    1.02
  -7   5   2   21.77    0.92
   5  -5  -2  113.58    2.55
   5  -5  -2  106.33    3.10
  -5  -5   2  116.75    2.98
  -5  -5   2  113.13    2.47
  -5   5   2  107.32    2.49
   5   5  -2  113.75    2.38
   5   5  -2  107.51    2.60
  -5   5   2  112.05    2.30
   3  -5  -2  158.07    3.92
   3  -5  -2  158.92    3.08
  -3  -5   2  156.97    3.36
  -3  -5   2  163.11    3.53
  -3   5   2  159.56    3.17
   3   5  -2  160.01    3.27
  -3   5   2  166.90    2.94
  -1  -5   2   19.24    0.97
   1  -5  -2   18.08    1.19
   1  -5  -2   20.32    0.72
  -1  -5   2   20.39    0.95
   1   5  -2   17.87    0.85
  -1   5   2   19.11    0.84
  -1   5   2   18.40    0.70
   1  -5   2   69.02    2.07
  -1  -5  -2   66.58    2.25
  -1  -5  -2   70.16    1.64
   1  -5   2   67.00    1.83
  -1   5  -2   65.02    1.67
   1   5   2   67.68    1.71
   1   5   2   67.98    1.57
   3  -5   2  181.35    3.68
   3  -5   2  177.89    4.13
  -3  -5  -2  186.82    4.29
  -3  -5  -2  178.18    3.67
   3   5   2  178.59    3.43
  -3   5  -2  182.62    3.39
   3   5   2  179.87    3.44
  -5  -5  -2   11.87    0.94
   5  -5   2   11.27    0.98
  -5  -5  -2   13.28    1.03
   5   5   2   11.79    0.72
  -5   5  -2   13.12    0.69
   5   5   2   12.22    0.74
  -5   5  -2   10.20    0.78
  -7  -5  -2   15.81    1.19
  -7  -5  -2   16.65    1.13
   7  -5   2   13.76    1.13
   7   5   2   16.23    0.83
   7   5   2   15.46    0.98
  -7   5  -2   13.77    0.97
   9  -5   2   87.93    2.97
  -9  -5  -2   85.76    2.89
   9   5   2   86.50    2.58
  -9   5  -2   83.11    2.59
 -11  -5  -2    5.40    1.07
  11  -5   2    8.24    1.19
  11   5   2    7.66    0.92
 -11   5  -2    7.89    0.97
 -13  -5  -2   45.99    2.43
  13  -5   2   45.26    2.32
  13   5   2   43.02    2.13
 -13   5  -2   48.89    2.24
  12  -6  -2   97.48    3.29
 -12  -6   2   93.89    3.38
  10  -6  -2   -0.48    0.49
 -10  -6   2    0.48    0.64
  10   6  -2    0.31    0.45
 -10   6   2    0.08    0.38
  -8  -6   2  114.29    3.44
   8  -6  -2  114.19    3.50
  -8   6   2  117.69    2.86
   8   6  -2  119.45    3.03
  -6  -6   2    3.92    0.75
   6  -6  -2    1.74    0.68
   6   6  -2    2.95    0.59
  -6   6   2    3.06    0.51
  -4  -6   2   11.39    0.96
  -4  -6   2   12.43    0.80
   4  -6  -2   10.52    1.07
   4   6  -2   14.89    0.91
  -4   6   2   10.98    0.76
  -2  -6   2    0.47    0.38
   2  -6  -2    1.20    0.57
  -2  -6   2    2.19    0.47
   2  -6  -2    1.76    0.33
  -2   6   2    1.19    0.35
   2   6  -2    1.27    0.39
   0  -6  -2  484.30    9.40
   0  -6   2  486.63    8.43
   0  -6   2  489.55    8.96
   0  -6  -2  490.94    7.96
   0   6   2  497.37    8.07
   0   6  -2  486.30    8.02
   2  -6   2    1.15    0.49
  -2  -6  -2    1.97    0.41
  -2  -6  -2    1.68    0.64
   2  -6   2    1.66    0.44
  -2   6  -2    1.53    0.40
   2   6   2    1.66    0.32
   2   6   2    1.61    0.38
  -4  -6  -2    5.26    0.84
  -4  -6  -2    6.37    0.72
   4  -6   2    4.11    0.77
  -4   6  -2    5.15    0.63
   4   6   2    4.92    0.55
  -4   6  -2    4.35    0.56
   4   6   2    5.54    0.54
  -6  -6  -2    0.67    0.53
   6  -6   2    0.07    0.44
  -6  -6  -2    0.19    0.48
  -6   6  -2    0.63    0.33
  -6   6  -2    0.14    0.37
   6   6   2    0.33    0.35
   6   6   2    0.31    0.33
  -8  -6  -2    4.89    0.90
   8  -6   2    1.99    0.74
   8   6   2    2.29    0.58
  -8   6  -2    1.68    0.55
 -10  -6  -2    1.45    0.76
  10  -6   2    0.40    0.58
 -10   6  -2    0.99    0.57
  10   6   2    0.21    0.50
  12  -6   2   80.46    3.20
 -12  -6  -2   72.59    3.01
  12   6   2   76.11    2.77
 -12   6  -2   77.38    2.81
  11  -7  -2   51.15    2.47
 -11  -7   2   47.43    2.39
  11   7  -2   49.58    2.09
  -9  -7   2   60.45    2.54
   9  -7  -2   61.65    2.65
   9   7  -2   59.67    2.23
  -9   7   2   60.10    2.07
  -7  -7   2   35.02    1.84
   7  -7  -2   39.40    2.10
   7   7  -2   34.97    1.60
  -7   7   2   35.54    1.51
   5  -7  -2   37.32    1.99
  -5  -7   2   43.32    1.88
   5   7  -2   39.36    1.64
  -5   7   2   45.23    1.63
   3  -7  -2   81.75    2.97
  -3  -7   2   83.56    2.50
  -3  -7   2   81.95    2.42
   3   7  -2   82.39    2.34
  -3   7   2   82.93    2.30
   1  -7  -2    4.72    0.89
  -1  -7   2    4.68    0.71
  -1  -7   2    4.38    0.67
  -1   7   2    4.05    0.61
   1   7  -2    4.94    0.68
  -1  -7  -2   43.27    2.07
   1  -7   2   40.38    1.57
   1  -7   2   40.98    1.81
  -1   7  -2   41.11    1.52
   1   7   2   39.86    1.53
   3  -7   2  118.95    3.49
  -3  -7  -2  125.71    3.69
   3  -7   2  120.24    3.01
  -3  -7  -2  122.63    2.91
  -3   7  -2  120.63    2.84
   3   7   2  119.60    2.89
   5  -7   2    0.73    0.53
  -5  -7  -2    1.59    0.57
  -5  -7  -2    1.61    0.67
  -5   7  -2    2.05    0.57
   5   7   2    1.29    0.47
  -5   7  -2    1.88    0.49
   7  -7   2   18.69    1.53
  -7  -7  -2   22.93    1.46
  -7   7  -2   22.60    1.37
   7   7   2   22.18    1.18
  -9  -7  -2  100.51    3.35
   9  -7   2  100.96    3.60
  -9   7  -2  101.25    3.08
 -11  -7  -2   18.29    1.59
  11  -7   2   13.36    1.48
 -11   7  -2   19.25    1.42
 -10  -8   2    0.26    0.67
  10  -8  -2    0.28    0.72
  10   8  -2   -0.09    0.54
 -10   8   2    0.56    0.51
  -8  -8   2   95.25    3.30
   8  -8  -2   95.61    3.60
  -8   8   2   99.53    2.83
   8   8  -2   97.14    2.99
  -6  -8   2    1.23    0.66
   6  -8  -2    1.26    0.81
   6   8  -2    2.32    0.62
  -6   8   2    1.38    0.52
   4  -8  -2   78.13    3.05
  -4  -8   2   74.30    2.56
   4   8  -2   75.76    2.42
  -4   8   2   75.00    2.35
  -2  -8   2    0.68    0.49
  -2  -8   2    1.13    0.49
   2  -8  -2    1.62    0.78
   2   8  -2    0.17    0.40
  -2   8   2    0.45    0.39
   0  -8   2   82.36    2.76
   0  -8   2   79.79    2.45
   0  -8  -2   81.92    3.06
   0   8   2   84.79    2.45
   0   8  -2   80.25    2.41
   2  -8   2    0.33    0.47
   2  -8   2    0.02    0.43
  -2  -8  -2   -0.13    0.54
   2   8   2   -0.30    0.36
  -2   8  -2    0.49    0.41
   4  -8   2   98.70    3.34
  -4  -8  -2   93.92    3.26
  -4   8  -2   99.04    2.82
  -4   8  -2   95.07    2.59
   4   8   2   93.91    2.67
   6  -8   2    0.60    0.66
  -6   8  -2    0.27    0.42
   6   8   2    1.50    0.54
  -6   8  -2    0.71    0.50
   8  -8   2   22.88    1.78
  -8   8  -2   20.21    1.39
  10  -8   2    0.54    0.79
 -10   8  -2   -0.68    0.52
  -9  -9   2   16.74    1.57
   9  -9  -2   21.26    1.83
  -9   9   2   15.34    1.24
   9   9  -2   20.90    1.51
  -7  -9   2    6.52    1.10
   7  -9  -2    5.91    1.20
   7   9  -2    6.40    0.99
  -7   9   2    6.81    0.95
  -5  -9   2   58.64    2.43
   5  -9  -2   57.83    2.87
  -5   9   2   59.06    2.20
   5   9  -2   57.60    2.26
  -3  -9   2   78.35    2.65
   3  -9  -2   75.98    3.17
  -3   9   2   77.06    2.51
   3   9  -2   73.23    2.49
  -1  -9   2    9.50    1.02
   1  -9  -2   10.16    1.43
  -1  -9   2   11.67    1.05
  -1   9   2   10.52    0.96
   1   9  -2    9.99    0.99
  -1  -9  -2   30.98    2.01
   1  -9   2   29.67    1.73
   1  -9   2   31.59    1.58
   1   9   2   30.24    1.54
  -1   9  -2   31.88    1.55
  -3  -9  -2   79.49    3.15
   3  -9   2   85.70    3.15
   3   9   2   82.73    2.62
  -3   9  -2   81.40    2.52
  -3   9  -2   85.30    2.69
   5  -9   2    7.56    1.17
   5   9   2    7.05    0.95
  -5   9  -2    7.75    1.00
  -5   9  -2    8.28    0.91
   7  -9   2    4.03    1.03
   7   9   2    6.50    0.92
  -7   9  -2    5.72    0.94
  -9   9  -2   40.71    2.01
   6 -10  -2    0.99    0.89
  -6 -10   2    1.93    0.84
   6  10  -2    1.42    0.70
  -6  10   2    1.45    0.67
   4 -10  -2    6.18    1.35
  -4 -10   2    8.00    1.16
  -4  10   2    8.46    1.02
   4  10  -2    7.65    1.04
  -2 -10   2   -0.08    0.52
   2 -10  -2   -0.37    0.75
  -2  10   2    0.38    0.55
   2  10  -2    0.12    0.51
   0 -10  -2  202.12    5.72
   0 -10   2  190.35    4.70
   0 -10   2  201.52    5.24
   0  10  -2  201.37    4.73
   2 -10   2    0.08    0.56
  -2 -10  -2   -0.05    0.67
   2 -10   2    0.43    0.60
  -2  10  -2    0.83    0.57
   2  10   2    0.99    0.60
   4 -10   2    3.44    0.96
  -4  10  -2    4.85    0.84
   4  10   2    4.36    0.88
  -4  10  -2    4.13    0.83
   6  10   2   -0.68    0.50
 -16   0   3    0.21    0.66
  16   0  -3    0.55    0.72
  14   0  -3   90.09    3.17
 -14   0   3   91.18    3.02
 -12   0   3    4.73    0.80
  12   0  -3    3.94    0.83
 -12   0   3    6.90    0.73
  10   0  -3   73.66    2.41
 -10   0   3   66.31    2.10
 -10   0   3   68.12    1.95
  -8   0   3    0.83    0.31
   8   0  -3    0.85    0.41
  -8   0   3    0.41    0.32
  -6   0   3   77.95    1.88
   6   0  -3   77.21    2.07
   6   0  -3   77.43    1.51
  -6   0   3   75.86    1.84
   4   0  -3    0.39    0.23
  -4   0   3    0.85    0.24
   4   0  -3    0.63    0.20
  -4   0   3    0.55    0.22
  -2   0   3  636.40    9.56
  -2   0   3  652.39   10.46
   2   0  -3  630.04   10.33
  -2   0   3  651.74    9.98
   0   0   3   17.60    0.72
   0   0   3   15.42    0.53
   0   0  -3   15.19    0.48
   0   0   3   15.43    0.57
   2   0   3   14.03    0.40
   2   0   3   15.01    0.79
  -2   0  -3   15.28    0.59
   2   0   3   13.90    0.59
   4   0   3   10.94    0.61
   4   0   3   10.81    0.75
  -4   0  -3   12.06    0.62
   6   0   3  565.10    9.19
   6   0   3  552.03    9.76
  -6   0  -3  548.21    9.22
   8   0   3    3.75    0.63
   8   0   3    4.06    0.57
  -8   0  -3    3.23    0.58
 -10   0  -3   16.50    1.18
  10   0   3   17.03    1.16
  10   0   3   16.77    1.09
 -12   0  -3    3.44    0.80
  12   0   3    3.38    0.72
 -14   0  -3    0.85    0.70
  14   0   3    1.44    0.61
 -17   1   3   24.82    1.80
 -15  -1   3   61.77    2.61
  15  -1  -3   58.13    2.61
 -15   1   3   62.88    2.52
  15   1  -3   54.45    2.53
 -13  -1   3   -0.23    0.50
 -13  -1   3    0.06    0.42
  13  -1  -3    0.03    0.55
 -13   1   3    0.27    0.53
  13   1  -3   -0.02    0.55
 -11  -1   3   32.50    1.57
  11  -1  -3   33.84    1.73
 -11  -1   3   30.91    1.34
  11   1  -3   33.89    1.69
 -11   1   3   33.24    1.37
 -11   1   3   32.78    1.47
  -9  -1   3  156.04    3.57
   9  -1  -3  153.93    3.76
  -9  -1   3  153.71    3.26
   9   1  -3  152.18    3.72
  -9   1   3  159.81    3.26
  -9   1   3  155.89    3.35
  -7  -1   3   19.89    0.92
   7  -1  -3   18.27    0.74
  -7  -1   3   18.47    0.94
   7  -1  -3   19.34    1.08
  -7   1   3   19.35    0.86
  -7   1   3   16.96    0.79
   7   1  -3   18.50    1.04
  -5  -1   3  219.41    3.95
   5  -1  -3  213.00    4.15
  -5  -1   3  223.87    4.11
   5  -1  -3  221.77    4.05
  -5   1   3  223.78    3.80
   5   1  -3  219.29    4.17
  -5   1   3  220.73    3.84
  -3  -1   3   94.63    1.96
   3  -1  -3   99.67    2.11
  -3  -1   3   96.38    1.99
  -3  -1   3   93.41    1.80
   3   1  -3   94.48    1.98
  -3   1   3   96.13    1.90
  -3   1   3   95.92    1.69
  -3   1   3   93.22    1.97
  -1  -1   3   37.62    0.96
  -1  -1   3   36.58    1.02
  -1  -1   3   37.72    0.92
   1  -1  -3   37.33    1.15
  -1  -1   3   36.48    0.92
  -1   1   3   36.37    0.98
  -1   1   3   37.08    0.91
   1  -1   3   99.73    1.72
   1  -1   3   99.87    2.21
   1  -1   3  100.98    1.89
  -1  -1  -3   99.69    2.30
  -1  -1  -3  101.05    1.81
   1   1   3  101.05    2.00
   1   1   3  100.51    1.72
  -1   1  -3   95.76    1.94
  -3  -1  -3  276.84    4.76
   3  -1   3  283.68    5.28
   3  -1   3  287.21    4.75
   3   1   3  274.86    5.27
   3   1   3  285.93    4.87
   3   1   3  286.76    4.19
  -3   1  -3  275.99    4.82
  -3   1  -3  290.32    4.10
  -5  -1  -3    0.82    0.32
   5  -1   3    0.85    0.34
   5  -1   3    0.52    0.24
  -5   1  -3    0.30    0.27
   5   1   3    0.84    0.28
   5   1   3    0.46    0.30
  -7  -1  -3   78.33    2.19
   7  -1   3   80.50    2.36
   7  -1   3   84.27    2.09
   7   1   3   80.12    2.29
   7   1   3   76.03    2.10
  -7   1  -3   78.91    2.17
   9  -1   3  112.82    3.08
   9  -1   3  110.11    2.79
  -9  -1  -3  110.38    2.99
   9   1   3  105.29    2.84
  -9   1  -3  111.09    2.95
   9   1   3  114.27    3.02
  11  -1   3    7.49    0.93
 -11  -1  -3    6.90    1.01
  11  -1   3    6.24    0.77
  11   1   3    6.91    0.85
 -11   1  -3    5.03    0.86
  13  -1   3   34.38    1.73
 -13  -1  -3   35.58    1.98
  13   1   3   34.06    1.78
 -13   1  -3   33.47    1.89
  15  -1   3   54.79    2.37
 -16  -2   3    0.58    0.68
  16  -2  -3    0.53    0.71
  16   2  -3    0.18    0.65
 -16   2   3    1.01    0.74
  14  -2  -3   18.12    1.53
 -14  -2   3   18.71    1.48
 -14   2   3   17.16    1.29
  14   2  -3   16.25    1.39
 -12  -2   3    1.68    0.54
  12  -2  -3    2.14    0.73
 -12  -2   3    1.96    0.65
 -12   2   3    1.75    0.51
  12   2  -3    1.76    0.66
 -12   2   3    1.35    0.53
 -10  -2   3   11.49    1.00
 -10  -2   3   11.67    0.85
  10  -2  -3   12.09    1.05
  10   2  -3   12.49    1.04
 -10   2   3    9.94    0.75
 -10   2   3   10.69    0.80
   8  -2  -3    5.72    0.60
  -8  -2   3    5.97    0.64
  -8  -2   3    5.46    0.66
   8  -2  -3    5.70    0.72
  -8   2   3    5.23    0.51
  -8   2   3    5.19    0.56
   8   2  -3    6.22    0.71
   6  -2  -3  470.61    8.07
  -6  -2   3  457.45    7.59
   6  -2  -3  457.50    7.99
  -6  -2   3  470.38    8.05
  -6   2   3  463.95    7.44
  -6   2   3  464.93    7.44
   6   2  -3  469.28    8.04
  -4  -2   3    0.00    0.21
   4  -2  -3    0.49    0.29
  -4  -2   3    0.40    0.14
  -4  -2   3    0.46    0.26
   4  -2  -3    0.16    0.21
  -4   2   3    0.52    0.23
  -4   2   3    0.52    0.14
   4   2  -3    0.46    0.25
  -2  -2   3  222.48    3.74
  -2  -2   3  217.38    3.84
  -2  -2   3  216.77    3.82
   2  -2  -3  214.55    4.24
   2   2  -3  215.07    3.68
  -2   2   3  214.19    3.78
  -2   2   3  215.02    3.63
   0  -2   3   10.99    0.55
   0  -2  -3   10.31    0.38
   0  -2   3   10.53    0.42
   0  -2  -3    8.40    0.63
   0  -2   3    9.97    0.59
   0   2   3   10.99    0.47
   0   2   3    9.77    0.49
   0   2  -3   10.05    0.47
  -2  -2  -3   14.50    0.61
   2  -2   3   13.37    0.79
  -2  -2  -3   13.75    0.82
   2  -2   3   13.83    0.53
   2   2   3   13.70    0.63
   2   2   3   13.55    0.49
  -2   2  -3   13.20    0.47
  -2   2  -3   13.71    0.63
   4  -2   3    9.02    0.71
  -4  -2  -3    8.36    0.59
  -4  -2  -3    9.67    0.73
   4  -2   3    7.95    0.46
   4   2   3    8.22    0.56
   4   2   3    8.01    0.35
  -4   2  -3    8.40    0.57
  -4   2  -3    8.61    0.33
   6  -2   3  249.97    4.46
   6  -2   3  239.74    5.03
  -6  -2  -3  246.24    5.03
  -6  -2  -3  239.93    4.70
  -6   2  -3  244.74    4.69
  -8  -2  -3    1.94    0.52
  -8  -2  -3    1.89    0.48
   8  -2   3    1.54    0.36
   8  -2   3    0.94    0.50
   8   2   3    1.39    0.44
  -8   2  -3    1.93    0.52
 -10  -2  -3  181.30    4.35
  10  -2   3  184.19    4.45
  10  -2   3  179.33    3.99
 -10   2  -3  179.51    4.24
  10   2   3  177.72    4.19
  12  -2   3    4.90    0.76
  12  -2   3    4.09    0.82
 -12  -2  -3    5.03    1.00
  12   2   3    5.54    0.88
 -12   2  -3    4.84    0.91
 -14  -2  -3   50.53    2.53
  14  -2   3   50.58    2.16
 -14   2  -3   53.65    2.45
  14   2   3   55.03    2.39
 -15  -3   3   66.82    2.85
  15  -3  -3   64.44    2.74
  15   3  -3   65.32    2.76
  13  -3  -3    0.43    0.61
 -13  -3   3    0.43    0.63
 -13  -3   3    0.55    0.49
  13   3  -3    0.28    0.59
 -13   3   3    0.72    0.56
 -11  -3   3   24.65    1.50
  11  -3  -3   22.02    1.44
 -11  -3   3   24.66    1.29
 -11   3   3   22.66    1.18
 -11   3   3   24.85    1.21
  11   3  -3   25.02    1.45
   9  -3  -3  140.75    3.58
  -9  -3   3  136.91    3.17
  -9  -3   3  140.96    3.58
   9  -3  -3  140.70    3.30
   9   3  -3  138.04    3.44
  -9   3   3  138.21    3.01
  -9   3   3  141.12    3.07
  -7  -3   3   14.31    1.00
   7  -3  -3   15.64    1.00
   7  -3  -3   13.40    0.92
  -7  -3   3   14.98    0.88
   7   3  -3   16.11    0.94
  -7   3   3   15.10    0.70
  -7   3   3   16.43    0.81
   5  -3  -3  161.69    3.33
  -5  -3   3  162.56    2.78
   5  -3  -3  157.40    3.60
  -5  -3   3  158.85    3.45
  -5  -3   3  158.11    3.23
  -5   3   3  164.46    2.81
  -5   3   3  158.97    3.08
   5   3  -3  159.75    3.28
  -3  -3   3   68.48    1.79
  -3  -3   3   67.64    1.69
   3  -3  -3   64.89    2.02
  -3  -3   3   70.55    1.56
  -3   3   3   68.46    1.60
   3   3  -3   67.44    1.58
  -3   3   3   64.74    1.59
   3   3  -3   64.97    1.67
  -3   3   3   70.24    1.20
  -1  -3   3   16.20    0.75
  -1  -3   3   15.45    0.72
   1  -3  -3   15.67    0.38
   1  -3  -3   14.93    0.92
   1   3  -3   16.84    0.69
   1   3  -3   15.30    0.52
  -1   3   3   15.08    0.64
  -1   3   3   15.79    0.66
  -1  -3  -3  101.49    1.99
   1  -3   3  100.36    2.19
   1  -3   3  101.56    1.78
  -1  -3  -3   96.52    2.53
   1  -3   3   98.97    2.37
  -1   3  -3   97.52    1.93
   1   3   3  100.95    1.96
   1   3   3   99.38    2.10
  -3  -3  -3  271.58    4.85
   3  -3   3  267.59    5.28
   3  -3   3  271.75    4.45
  -3  -3  -3  270.76    5.39
   3   3   3  272.24    4.37
   3   3   3  278.76    4.85
  -3   3  -3  268.00    4.30
   5  -3   3    0.24    0.18
  -5  -3  -3   -0.29    0.29
  -5  -3  -3    0.37    0.35
   5  -3   3    0.61    0.37
  -5   3  -3    0.34    0.28
   5   3   3    0.28    0.17
   5   3   3    0.07    0.23
   7  -3   3   57.60    2.09
  -7  -3  -3   59.38    1.99
  -7  -3  -3   58.87    1.99
   7  -3   3   59.68    1.63
   7   3   3   61.00    1.89
  -7   3  -3   57.98    1.88
   9  -3   3   90.74    2.90
   9  -3   3   88.02    2.32
  -9  -3  -3   97.09    2.85
  -9  -3  -3   91.54    2.69
  -9   3  -3   85.31    2.61
   9   3   3   86.92    2.59
  11  -3   3    5.79    0.67
  11  -3   3    4.54    0.87
 -11  -3  -3    6.27    1.01
  11   3   3    7.16    0.98
 -11   3  -3    4.33    0.82
 -13  -3  -3   31.43    1.92
  13   3   3   31.00    1.77
 -13   3  -3   30.84    1.82
 -14  -4   3   75.78    2.99
  14  -4  -3   75.20    2.88
  14   4  -3   77.07    2.87
 -12  -4   3    3.11    0.81
  12  -4  -3    4.65    0.89
  12   4  -3    3.70    0.68
  12   4  -3    4.09    0.83
 -12   4   3    4.98    0.71
 -10  -4   3   53.86    2.18
  10  -4  -3   54.23    2.13
  10  -4  -3   56.61    2.04
  10   4  -3   53.13    2.02
 -10   4   3   53.41    1.77
  10   4  -3   56.99    1.97
   8  -4  -3    0.27    0.43
  -8  -4   3    0.76    0.51
   8  -4  -3    2.26    0.58
   8   4  -3    0.16    0.35
  -8   4   3    0.78    0.31
  -8   4   3    1.04    0.38
   8   4  -3    1.06    0.44
  -6  -4   3   54.48    1.93
   6  -4  -3   58.42    1.80
   6  -4  -3   54.15    1.99
  -6   4   3   57.81    1.64
  -6   4   3   58.08    1.37
   6   4  -3   55.36    1.67
   6   4  -3   54.50    1.75
   4  -4  -3    0.77    0.44
  -4  -4   3    0.98    0.26
   4  -4  -3    0.71    0.28
  -4  -4   3    0.44    0.32
  -4   4   3    0.52    0.17
   4   4  -3    0.67    0.28
   4   4  -3    0.55    0.29
  -4   4   3    0.89    0.29
  -2  -4   3  412.68    7.16
   2  -4  -3  400.80    7.85
  -2  -4   3  418.58    7.13
   2   4  -3  420.10    6.56
  -2   4   3  410.99    6.67
  -2   4   3  413.98    6.81
   2   4  -3  417.14    6.77
   0  -4  -3    8.91    0.85
   0  -4  -3    9.49    0.43
   0  -4   3    9.21    0.63
   0  -4   3   10.07    0.72
   0   4   3   11.25    0.61
   0   4   3    9.69    0.56
   0   4  -3   10.20    0.59
   2  -4   3   10.32    0.78
   2  -4   3    8.84    0.67
  -2  -4  -3    9.61    0.62
  -2  -4  -3   10.25    0.92
   2   4   3    8.57    0.55
   2   4   3    8.22    0.58
  -2   4  -3    8.59    0.53
  -4  -4  -3    8.09    0.83
  -4  -4  -3    7.86    0.76
   4  -4   3    7.86    0.77
  -4   4  -3    8.24    0.51
  -4   4  -3    8.56    0.67
   4   4   3    7.16    0.49
   4   4   3    7.48    0.62
  -6  -4  -3  436.92    8.23
   6  -4   3  434.62    8.39
  -6  -4  -3  431.66    7.92
   6   4   3  436.78    7.70
  -6   4  -3  445.46    7.79
   8  -4   3    2.76    0.68
  -8  -4  -3    1.87    0.64
  -8  -4  -3    3.05    0.64
  -8   4  -3    2.79    0.61
   8   4   3    3.96    0.68
  10  -4   3   13.96    1.27
 -10  -4  -3   15.20    1.31
  10   4   3   14.08    1.10
 -10   4  -3   15.47    1.15
 -12  -4  -3    3.08    0.91
  12  -4   3    3.45    0.85
  12   4   3    2.09    0.68
 -12   4  -3    2.91    0.79
  15   5  -3   37.58    2.03
 -13  -5   3    0.77    0.71
  13   5  -3    0.28    0.59
  13   5  -3    0.55    0.49
  11  -5  -3   29.92    1.62
 -11  -5   3   30.98    1.79
 -11   5   3   28.34    1.38
  11   5  -3   29.32    1.50
  11   5  -3   29.54    1.55
   9  -5  -3  106.34    3.01
   9  -5  -3  110.97    3.24
  -9  -5   3  107.48    3.26
   9   5  -3  107.22    2.85
   9   5  -3  110.58    2.92
  -9   5   3  102.46    2.68
   7  -5  -3   11.10    1.10
  -7  -5   3   12.08    1.02
   7  -5  -3   12.25    0.94
  -7   5   3   12.42    0.81
   7   5  -3   13.55    0.96
   7   5  -3   12.64    0.85
   5  -5  -3  146.58    3.88
   5  -5  -3  153.96    3.26
  -5  -5   3  151.72    3.63
   5   5  -3  150.20    3.32
  -5   5   3  146.79    3.16
  -3  -5   3   61.88    1.73
   3  -5  -3   60.87    2.28
  -3  -5   3   60.65    1.89
   3   5  -3   63.35    1.79
  -3   5   3   60.98    1.59
  -3   5   3   58.78    1.67
  -1  -5   3   30.99    1.23
   1  -5  -3   33.03    1.64
  -1  -5   3   30.01    1.23
  -1   5   3   28.71    1.08
   1   5  -3   28.84    1.10
  -1   5   3   29.56    1.00
  -1  -5  -3   41.52    1.15
   1  -5   3   42.08    1.45
  -1  -5  -3   41.19    1.88
   1  -5   3   40.99    1.57
   1   5   3   43.03    1.25
   1   5   3   39.70    1.27
  -1   5  -3   43.10    1.30
  -3  -5  -3  152.72    3.90
   3  -5   3  152.78    3.36
   3  -5   3  147.01    3.71
  -3  -5  -3  150.49    3.22
   3   5   3  147.72    3.02
   3   5   3  152.94    3.16
  -3   5  -3  154.64    2.98
  -3   5  -3  155.50    3.42
   5  -5   3    2.72    0.66
  -5  -5  -3    3.51    0.66
  -5  -5  -3    1.92    0.62
   5   5   3    2.19    0.40
   5   5   3    3.56    0.55
  -5   5  -3    2.10    0.38
  -5   5  -3    3.62    0.59
   7  -5   3   60.33    2.39
  -7  -5  -3   62.51    2.25
  -7  -5  -3   62.23    2.27
   7   5   3   60.17    2.00
  -7   5  -3   62.04    2.09
  -9  -5  -3   90.23    2.97
   9  -5   3   85.93    3.10
   9   5   3   89.22    2.71
  -9   5  -3   85.12    2.70
 -11  -5  -3    4.84    1.01
  11  -5   3    3.57    0.95
  11   5   3    3.53    0.74
 -11   5  -3    4.62    0.89
 -13  -5  -3   26.18    1.95
  13  -5   3   25.94    1.90
  13   5   3   26.20    1.69
 -13   5  -3   28.06    1.81
 -12  -6   3    0.26    0.66
  12   6  -3    1.75    0.64
 -12   6   3    1.61    0.56
 -10  -6   3    5.20    0.99
  10  -6  -3    5.24    0.97
  10   6  -3    4.55    0.76
 -10   6   3    5.38    0.77
   8  -6  -3    4.93    0.96
  -8  -6   3    3.21    0.76
   8   6  -3    4.06    0.69
  -8   6   3    3.88    0.61
  -6  -6   3  253.97    5.57
   6  -6  -3  252.33    5.95
  -6   6   3  258.80    4.94
   6   6  -3  258.36    5.14
  -4  -6   3    0.48    0.40
  -4  -6   3    0.61    0.32
   4  -6  -3   -0.02    0.50
  -4   6   3    0.44    0.31
   4   6  -3   -0.04    0.30
  -2  -6   3  113.07    2.82
   2  -6  -3  110.91    3.44
  -2  -6   3  109.94    2.84
  -2   6   3  108.56    2.62
   2   6  -3  114.01    2.71
   0  -6  -3    3.75    0.88
   0  -6   3    5.04    0.71
   0  -6   3    4.99    0.67
   0   6  -3    4.23    0.57
   0   6   3    4.30    0.45
   0   6   3    5.52    0.61
   2  -6   3    7.43    0.86
   2  -6   3    7.63    0.75
  -2  -6  -3    7.42    1.06
   2   6   3    7.33    0.63
  -2   6  -3    6.81    0.64
   2   6   3    7.65    0.60
   4  -6   3    4.89    0.82
  -4  -6  -3    4.07    0.64
  -4  -6  -3    6.30    0.97
   4   6   3    5.63    0.61
  -4   6  -3    6.61    0.79
  -4   6  -3    5.55    0.58
   4   6   3    5.59    0.61
  -6  -6  -3  151.56    4.17
  -6  -6  -3  157.99    3.87
   6  -6   3  155.90    4.29
   6   6   3  160.81    3.31
  -6   6  -3  156.03    3.74
   6   6   3  156.84    3.57
   8  -6   3    0.85    0.63
  -8  -6  -3    2.48    0.76
   8   6   3    1.20    0.53
  -8   6  -3    1.47    0.59
 -10  -6  -3  124.38    3.82
  10  -6   3  124.96    4.10
  10   6   3  121.51    3.49
 -10   6  -3  123.91    3.58
  12  -6   3    2.18    0.94
 -12  -6  -3    3.25    1.02
 -12   6  -3    4.39    0.95
  12   6   3    2.96    0.84
  11  -7  -3   10.53    1.29
 -11  -7   3   10.88    1.28
  11   7  -3   12.51    1.19
 -11   7   3    9.90    0.98
  -9  -7   3   78.22    2.91
   9  -7  -3   78.54    3.06
  -9   7   3   75.96    2.40
   9   7  -3   76.87    2.58
  -7  -7   3   10.79    1.13
   7  -7  -3    8.58    1.14
   7   7  -3    9.33    0.97
  -7   7   3    8.41    0.81
   5  -7  -3   68.91    2.84
  -5  -7   3   74.66    2.54
  -5   7   3   69.35    2.15
   5   7  -3   72.75    2.32
  -3  -7   3   26.14    1.37
   3  -7  -3   28.70    1.79
  -3  -7   3   26.23    1.27
  -3   7   3   25.51    1.24
   3   7  -3   27.54    1.33
  -1  -7   3    2.74    0.56
  -1  -7   3    4.07    0.66
   1  -7  -3    1.70    0.74
   1   7  -3    3.49    0.58
  -1   7   3    3.11    0.56
   1  -7   3   59.24    2.19
  -1  -7  -3   59.54    2.57
   1  -7   3   54.39    1.94
   1   7   3   58.47    1.86
  -1   7  -3   58.34    1.82
  -3  -7  -3  161.06    4.48
   3  -7   3  158.10    3.73
   3  -7   3  156.01    4.19
  -3   7  -3  157.33    3.40
   3   7   3  154.49    3.47
   5  -7   3    1.75    0.64
  -5  -7  -3    0.56    0.64
  -5   7  -3    1.06    0.42
  -5   7  -3    1.84    0.55
   5   7   3    1.52    0.45
   7  -7   3   31.40    1.89
  -7   7  -3   32.32    1.69
   9  -7   3   49.43    2.51
  -9   7  -3   48.23    2.12
   9   7   3   47.18    2.00
  11  -7   3    2.98    1.00
  11   7   3    3.21    0.82
 -11   7  -3    3.75    0.88
  12  -8  -3    2.08    0.95
  10  -8  -3   26.51    1.97
 -10  -8   3   23.55    1.76
 -10   8   3   28.17    1.51
  10   8  -3   22.74    1.58
   8  -8  -3    0.96    0.80
  -8  -8   3    0.49    0.67
  -8   8   3    0.51    0.45
   8   8  -3    0.71    0.62
   6  -8  -3   30.10    1.98
  -6  -8   3   34.49    1.84
  -6   8   3   31.59    1.56
   6   8  -3   34.22    1.70
  -4  -8   3    0.72    0.55
   4  -8  -3    0.96    0.78
   4   8  -3   -0.10    0.39
  -4   8   3    0.33    0.40
  -2  -8   3  197.19    4.55
   2  -8  -3  193.28    5.35
  -2  -8   3  190.53    4.48
   2   8  -3  187.62    4.23
  -2   8   3  184.94    4.19
   0  -8   3    5.67    0.86
   0  -8   3    5.28    0.80
   0  -8  -3    8.06    1.23
   0   8  -3    6.53    0.76
   0   8   3    4.16    0.68
  -2  -8  -3    4.83    1.04
   2  -8   3    4.72    0.85
   2  -8   3    3.96    0.75
   2   8   3    5.43    0.77
  -2   8  -3    5.59    0.76
   4  -8   3    3.52    0.80
  -4  -8  -3    2.49    0.90
  -4   8  -3    3.67    0.71
   4   8   3    2.93    0.63
  -4   8  -3    3.17    0.63
   6  -8   3  226.91    5.98
   6   8   3  238.09    4.90
  -6   8  -3  232.42    5.24
   8  -8   3    2.24    0.86
  -8   8  -3    0.74    0.62
   9  -9  -3   60.96    3.05
  -9  -9   3   60.37    2.77
  -9   9   3   54.02    2.22
   9   9  -3   55.23    2.38
   7  -9  -3    5.86    1.24
  -7  -9   3    6.46    1.12
   7   9  -3    6.32    1.02
  -7   9   3    5.14    0.85
   5  -9  -3   83.29    3.44
  -5  -9   3   77.36    2.86
  -5   9   3   79.57    2.60
   5   9  -3   69.72    2.59
  -3  -9   3   34.29    1.80
   3  -9  -3   31.83    2.22
   3   9  -3   31.54    1.63
  -3   9   3   32.72    1.60
  -1  -9   3   15.84    1.24
   1  -9  -3   19.54    1.73
  -1  -9   3   18.29    1.31
  -1   9   3   17.60    1.19
   1   9  -3   16.01    1.22
   1  -9   3   15.85    1.31
  -1  -9  -3   13.50    1.49
   1  -9   3   13.15    1.14
  -1   9  -3   11.50    1.06
   1   9   3   14.47    1.13
  -3  -9  -3   56.91    2.77
   3  -9   3   53.94    2.49
  -3   9  -3   57.69    2.07
  -3   9  -3   60.40    2.28
   3   9   3   57.54    2.12
   5  -9   3    1.83    0.74
  -5  -9  -3    2.94    0.97
  -5   9  -3    1.96    0.67
   5   9   3    2.16    0.65
   7  -9   3   34.08    2.21
  -7   9  -3   36.75    1.97
  -6 -10   3  105.68    3.67
   4 -10  -3    0.59    0.85
  -4 -10   3   -0.42    0.59
   4  10  -3    0.33    0.63
  -4  10   3    0.46    0.60
   2 -10  -3   47.62    2.74
  -2 -10   3   52.09    2.29
   2  10  -3   53.52    2.25
  -2  10   3   53.75    2.21
   0 -10   3    2.21    0.74
   0 -10  -3    2.30    1.08
   0 -10   3    0.98    0.59
   0  10  -3    1.01    0.59
   0  10   3    1.69    0.66
  -2 -10  -3    1.78    0.91
   2 -10   3    2.39    0.79
   2 -10   3    2.87    0.79
  -2  10  -3    3.14    0.75
   2  10   3    2.58    0.71
  -4 -10  -3    2.85    1.03
   4 -10   3    2.62    0.88
  -4  10  -3    2.81    0.77
   4  10   3    2.02    0.71
  -4  10  -3    3.92    0.81
 -16   0   4   13.47    1.35
  16   0  -4   12.72    1.44
 -14   0   4    3.13    0.67
 -14   0   4    2.75    0.76
  14   0  -4    2.10    0.81
 -12   0   4  134.74    3.48
  12   0  -4  125.82    3.72
 -12   0   4  133.38    3.22
 -10   0   4    0.27    0.36
  10   0  -4    0.31    0.46
 -10   0   4    0.50    0.37
   8   0  -4  181.63    4.12
  -8   0   4  181.85    3.70
  -8   0   4  183.86    3.76
  -6   0   4   11.86    0.71
  -6   0   4   10.99    0.67
   6   0  -4   12.85    0.80
   6   0  -4   12.47    0.58
   4   0  -4    2.97    0.40
  -4   0   4    3.05    0.42
   4   0  -4    2.76    0.36
  -4   0   4    3.37    0.37
  -2   0   4    8.43    0.50
   2   0  -4    7.57    0.53
  -2   0   4    6.86    0.48
  -2   0   4    7.53    0.37
   0   0  -4  521.91    8.34
   0   0   4  548.75    8.14
   0   0   4  546.93    9.17
   0   0   4  544.19    8.60
   2   0   4    0.93    0.17
   2   0   4    0.88    0.26
  -2   0  -4    0.66    0.23
   2   0   4    0.36    0.29
   4   0   4   51.07    1.74
   4   0   4   52.35    1.47
  -4   0  -4   50.10    1.43
   6   0   4    2.11    0.53
  -6   0  -4    2.88    0.50
   6   0   4    1.48    0.37
  -8   0  -4   21.62    1.20
   8   0   4   20.96    1.08
   8   0   4   17.32    1.16
  10   0   4   10.66    1.08
  10   0   4    9.60    0.85
 -10   0  -4    9.34    0.99
  12   0   4  135.26    3.73
 -12   0  -4  147.84    4.07
  14   0   4    0.79    0.57
 -14   0  -4   -0.54    0.66
 -15  -1   4   93.77    3.21
  15  -1  -4   86.10    3.27
 -15   1   4   93.55    3.09
  15   1  -4   83.39    3.22
 -13  -1   4    2.29    0.71
 -13  -1   4    0.94    0.52
  13  -1  -4    1.26    0.69
  13   1  -4    1.82    0.73
 -13   1   4    1.28    0.56
 -13   1   4    1.69    0.55
 -11  -1   4   67.13    2.29
 -11  -1   4   72.15    2.16
  11  -1  -4   66.76    2.51
  11   1  -4   70.61    2.51
 -11   1   4   68.06    2.14
 -11   1   4   71.63    2.17
   9  -1  -4   96.38    2.85
  -9  -1   4   96.01    2.48
  -9  -1   4   97.54    2.62
  -9   1   4   95.78    2.40
   9   1  -4   99.30    2.87
  -9   1   4  100.41    2.47
   7  -1  -4    4.52    0.50
  -7  -1   4    3.47    0.51
   7  -1  -4    4.14    0.62
  -7  -1   4    4.29    0.52
  -7   1   4    4.22    0.54
   7   1  -4    5.11    0.64
  -7   1   4    4.73    0.49
  -5  -1   4  116.94    2.53
   5  -1  -4  118.65    2.58
  -5  -1   4  113.79    2.53
   5  -1  -4  115.22    2.63
   5   1  -4  118.76    2.16
  -5   1   4  119.54    2.27
  -5   1   4  114.59    2.44
   5   1  -4  114.18    2.62
  -3  -1   4  195.68    3.58
  -3  -1   4  197.59    3.59
  -3  -1   4  195.42    3.56
  -3  -1   4  198.57    3.52
   3  -1  -4  199.24    3.84
  -3   1   4  201.31    3.14
  -3   1   4  194.46    3.63
  -3   1   4  192.35    3.46
  -1  -1   4   25.29    0.78
  -1  -1   4   26.09    0.94
   1  -1  -4   26.06    1.03
   1  -1  -4   23.38    0.55
  -1  -1   4   24.94    0.80
  -1  -1   4   24.30    0.84
  -1   1   4   23.19    0.84
  -1   1   4   24.93    0.77
   1  -1   4  218.73    4.30
   1  -1   4  224.00    3.53
  -1  -1  -4  221.41    4.42
  -1  -1  -4  219.43    3.66
   1  -1   4  218.71    3.83
   1   1   4  217.88    3.95
  -1   1  -4  217.61    3.84
   1   1   4  223.01    3.54
  -3  -1  -4  100.78    2.13
   3  -1   4  101.78    2.14
   3  -1   4  102.28    2.58
  -3   1  -4   99.81    2.20
   3   1   4  103.57    2.26
  -3   1  -4  103.03    1.62
   3   1   4  100.86    1.72
   3   1   4  100.62    2.62
  -5  -1  -4    2.03    0.42
   5  -1   4    1.40    0.32
   5  -1   4    1.79    0.49
   5   1   4    1.52    0.37
   5   1   4    1.69    0.49
  -5   1  -4    1.38    0.37
   7  -1   4   20.26    0.99
   7  -1   4   21.21    1.24
  -7  -1  -4   18.27    1.04
   7   1   4   20.25    1.05
   7   1   4   19.92    1.24
  -7   1  -4   22.19    1.13
  -9  -1  -4  133.69    3.46
   9  -1   4  135.88    3.70
   9  -1   4  140.08    3.31
  -9   1  -4  137.45    3.49
   9   1   4  137.38    3.66
   9   1   4  139.95    3.42
 -11  -1  -4    0.36    0.50
  11  -1   4    0.67    0.57
 -11  -1  -4    0.27    0.52
  11  -1   4    0.04    0.35
  11   1   4    0.80    0.48
 -11   1  -4    0.83    0.60
 -13  -1  -4   47.85    2.35
  13  -1   4   50.00    2.11
 -13   1  -4   48.88    2.31
  13   1   4   48.96    2.20
  16  -2  -4   11.72    1.37
 -16  -2   4   12.16    1.32
  16   2  -4   11.79    1.35
  14  -2  -4    5.42    1.04
 -14  -2   4    7.52    1.10
 -14  -2   4    6.77    0.91
  14   2  -4    6.27    1.06
 -12  -2   4  305.33    5.93
 -12  -2   4  303.49    6.49
  12  -2  -4  307.37    6.73
  12   2  -4  306.56    6.66
 -12   2   4  316.60    6.12
 -12   2   4  312.73    5.97
  10  -2  -4    0.96    0.60
 -10  -2   4    1.82    0.54
 -10  -2   4    0.51    0.41
 -10   2   4    0.68    0.35
  10   2  -4    1.22    0.54
 -10   2   4    1.09    0.41
  -8  -2   4  140.50    3.16
   8  -2  -4  147.27    3.50
  -8  -2   4  139.00    3.33
   8  -2  -4  142.61    3.11
   8   2  -4  141.38    3.46
  -8   2   4  141.09    3.07
  -8   2   4  136.51    2.88
   6  -2  -4   13.13    0.84
   6  -2  -4   13.49    0.86
  -6  -2   4   13.51    0.83
  -6  -2   4   12.33    0.78
  -6   2   4   13.75    0.60
   6   2  -4   12.93    0.83
  -6   2   4   12.77    0.72
  -4  -2   4   81.14    2.00
  -4  -2   4   80.61    1.99
   4  -2  -4   82.59    2.23
  -4  -2   4   80.33    1.69
  -4   2   4   84.06    1.45
   4   2  -4   79.84    1.95
  -4   2   4   80.84    1.97
  -4   2   4   84.92    1.90
  -2  -2   4    1.50    0.27
  -2  -2   4    2.06    0.36
   2  -2  -4    1.18    0.37
  -2  -2   4    1.13    0.28
  -2  -2   4    1.54    0.30
  -2   2   4    1.18    0.26
  -2   2   4    1.43    0.29
   0  -2   4   77.18    1.63
   0  -2  -4   76.61    1.40
   0  -2   4   75.78    1.60
   0  -2  -4   72.83    2.09
   0  -2   4   75.32    1.75
   0  -2   4   74.64    1.94
   0   2   4   74.76    1.59
   0   2   4   74.33    1.77
  -2  -2  -4    0.69    0.25
   2  -2   4    0.35    0.19
  -2  -2  -4    0.36    0.33
   2  -2   4    0.51    0.33
  -2   2  -4    0.71    0.18
   2   2   4    0.65    0.19
   2   2   4    0.54    0.25
  -2   2  -4    0.40    0.24
  -4  -2  -4  390.24    6.60
  -4  -2  -4  384.85    7.34
   4  -2   4  391.20    7.32
   4  -2   4  392.53    6.47
  -4   2  -4  377.46    6.67
   4   2   4  384.15    5.82
   4   2   4  393.86    6.75
   6  -2   4    5.98    0.52
  -6  -2  -4    5.31    0.63
  -6  -2  -4    4.33    0.69
   6  -2   4    4.94    0.75
   6   2   4    5.47    0.59
  -6   2  -4    6.02    0.63
  -8  -2  -4   10.25    0.94
   8  -2   4   10.04    0.97
   8  -2   4   10.12    0.75
  -8  -2  -4    8.93    0.92
   8   2   4   11.05    0.86
  -8   2  -4    9.99    0.87
 -10  -2  -4    9.50    1.00
  10  -2   4    7.41    0.96
 -10  -2  -4   10.86    1.08
  10  -2   4    7.07    0.73
  10   2   4    7.66    0.85
 -10   2  -4    8.78    0.97
 -12  -2  -4  121.39    3.70
  12  -2   4  119.93    3.71
  12  -2   4  110.61    3.18
  12   2   4  118.29    3.51
 -12   2  -4  114.42    3.53
  14  -2   4   -0.44    0.40
 -15  -3   4   88.86    3.27
  15  -3  -4   86.63    3.26
  15   3  -4   83.73    3.17
  13  -3  -4    0.85    0.66
 -13  -3   4    1.15    0.67
 -13  -3   4    0.75    0.54
 -13   3   4    0.77    0.52
  13   3  -4    0.83    0.70
 -11  -3   4   49.27    2.07
  11  -3  -4   46.63    2.11
 -11  -3   4   48.84    1.85
  11   3  -4   48.98    2.09
 -11   3   4   49.94    1.80
   9  -3  -4   74.80    2.52
  -9  -3   4   74.91    2.24
  -9  -3   4   75.60    2.42
   9  -3  -4   80.96    2.29
  -9   3   4   75.98    2.14
   9   3  -4   72.80    2.36
  -7  -3   4    0.36    0.36
   7  -3  -4    0.51    0.38
   7  -3  -4    2.03    0.52
  -7  -3   4   -0.03    0.31
   7   3  -4    0.19    0.40
  -7   3   4    0.47    0.31
   5  -3  -4  117.85    2.73
  -5  -3   4  119.44    2.83
   5  -3  -4  116.36    3.03
  -5  -3   4  116.65    2.69
  -5  -3   4  119.34    2.23
   5   3  -4  118.51    2.70
  -5   3   4  116.94    2.55
  -3  -3   4  182.41    3.60
   3  -3  -4  176.14    4.07
  -3  -3   4  183.04    3.52
  -3  -3   4  179.40    3.43
   3   3  -4  179.20    3.37
  -3   3   4  181.15    3.49
  -3   3   4  185.39    3.40
  -1  -3   4   28.74    0.82
  -1  -3   4   27.76    1.06
  -1  -3   4   26.04    0.99
   1  -3  -4   26.66    1.29
  -1   3   4   27.62    0.98
   1   3  -4   29.04    0.98
  -1   3   4   25.24    0.90
  -1  -3  -4  183.07    4.05
  -1  -3  -4  176.73    3.16
   1  -3   4  175.27    3.78
   1  -3   4  182.77    3.52
   1  -3   4  184.18    3.12
   1   3   4  175.61    3.45
  -1   3  -4  177.85    3.13
   1   3   4  177.88    3.17
   3  -3   4   84.50    1.78
   3  -3   4   80.96    2.35
  -3  -3  -4   84.62    2.50
  -3  -3  -4   83.19    2.00
   3   3   4   79.04    2.04
  -3   3  -4   84.03    2.11
   3   3   4   83.33    1.70
  -3   3  -4   85.05    1.65
   5  -3   4    2.73    0.61
  -5  -3  -4    2.71    0.52
  -5  -3  -4    2.32    0.58
   5  -3   4    3.46    0.40
  -5   3  -4    3.08    0.54
   5   3   4    2.40    0.46
  -7  -3  -4   16.64    1.17
  -7  -3  -4   17.86    1.12
   7  -3   4   15.67    1.17
   7  -3   4   14.89    0.81
   7   3   4   17.28    1.05
  -7   3  -4   14.90    1.02
  -9  -3  -4  109.20    3.18
   9  -3   4  104.97    3.31
   9  -3   4  105.03    2.66
  -9  -3  -4  103.13    3.08
  -9   3  -4  107.08    3.05
   9   3   4  107.46    3.01
  11  -3   4    1.52    0.70
 -11  -3  -4    0.65    0.69
  11   3   4    0.60    0.50
 -11   3  -4    1.17    0.63
  13  -3   4   57.92    2.60
 -13  -3  -4   59.23    2.69
 -13   3  -4   53.49    2.47
  13   3   4   50.90    2.32
  16  -4  -4   11.96    1.45
 -14  -4   4    1.46    0.73
  14  -4  -4    0.88    0.71
  14   4  -4    3.03    0.71
  14   4  -4    1.22    0.78
 -12  -4   4  110.52    3.46
  12  -4  -4  113.74    3.51
 -12   4   4  112.31    3.01
  12   4  -4  107.74    3.31
  12   4  -4  111.92    3.14
 -10  -4   4    0.21    0.41
  10  -4  -4   -0.20    0.47
  10  -4  -4    0.09    0.42
 -10  -4   4    0.23    0.51
 -10   4   4    0.18    0.36
  10   4  -4    0.42    0.52
  10   4  -4    0.45    0.39
  -8  -4   4  141.23    3.57
  -8  -4   4  137.24    3.32
   8  -4  -4  138.32    3.48
   8  -4  -4  140.22    3.58
   8   4  -4  135.21    3.34
  -8   4   4  135.94    3.12
   8   4  -4  143.10    3.36
   6  -4  -4    9.97    0.95
   6  -4  -4    9.15    0.77
  -6  -4   4    9.77    0.85
  -6   4   4    8.91    0.68
   6   4  -4   10.92    0.81
   6   4  -4    8.40    0.74
  -4  -4   4    2.57    0.36
   4  -4  -4    2.50    0.66
  -4  -4   4    2.67    0.52
   4   4  -4    2.12    0.40
  -4   4   4    2.84    0.43
   4   4  -4    2.35    0.44
  -4   4   4    0.84    0.31
  -2  -4   4    4.15    0.54
   2  -4  -4    5.07    0.80
  -2  -4   4    4.51    0.50
  -2   4   4    4.76    0.49
   2   4  -4    4.33    0.51
   2   4  -4    4.66    0.41
  -2   4   4    4.43    0.48
   0  -4   4  381.18    6.93
   0  -4   4  381.33    6.63
   0  -4  -4  371.68    7.44
   0   4   4  379.20    6.46
   0   4  -4  378.77    6.17
   0   4   4  372.08    6.16
  -2  -4  -4    1.10    0.49
  -2  -4  -4    1.07    0.32
   2  -4   4    0.08    0.27
   2  -4   4    0.55    0.36
   2   4   4    0.14    0.20
  -2   4  -4    0.97    0.26
   2   4   4    0.54    0.29
   4  -4   4   37.75    1.62
  -4  -4  -4   35.99    1.67
  -4  -4  -4   36.96    1.39
   4   4   4   37.90    1.36
   4   4   4   36.53    1.09
  -4   4  -4   35.81    1.41
  -6  -4  -4    1.74    0.57
   6  -4   4    3.15    0.68
  -6  -4  -4    1.61    0.57
   6   4   4    1.53    0.45
  -6   4  -4    2.16    0.55
  -8  -4  -4   14.84    1.19
  -8  -4  -4   13.56    1.15
   8  -4   4   16.67    1.28
  -8   4  -4   13.04    1.05
   8   4   4   13.69    1.01
  10  -4   4    8.93    1.17
 -10  -4  -4   11.08    1.19
 -10   4  -4   10.73    1.05
  10   4   4    9.74    0.97
 -12  -4  -4  114.80    3.78
  12  -4   4  111.54    3.82
 -12   4  -4  120.77    3.69
  12   4   4  119.47    3.63
  15   5  -4   63.03    2.68
 -13  -5   4    0.62    0.64
  13   5  -4    2.67    0.81
 -13   5   4    2.70    0.68
  13   5  -4    1.62    0.62
  11  -5  -4   62.99    2.49
 -11  -5   4   61.95    2.48
  11   5  -4   60.26    2.23
 -11   5   4   62.93    2.14
  11   5  -4   63.08    2.32
   9  -5  -4   77.76    2.71
   9  -5  -4   83.62    2.71
  -9  -5   4   83.89    2.80
  -9   5   4   81.54    2.34
   9   5  -4   79.63    2.52
   9   5  -4   79.23    2.43
   7  -5  -4    7.13    0.83
   7  -5  -4    7.10    0.99
  -7  -5   4    6.87    0.87
   7   5  -4    7.52    0.78
   7   5  -4    7.83    0.79
  -7   5   4    7.21    0.68
  -5  -5   4   58.49    2.05
   5  -5  -4   56.47    2.30
   5  -5  -4   58.43    1.82
  -5   5   4   57.09    1.75
   5   5  -4   57.82    1.89
  -3  -5   4  100.73    2.65
   3  -5  -4   97.41    3.19
  -3  -5   4  101.79    2.45
  -3   5   4   98.51    2.38
  -3   5   4   99.24    2.34
   3   5  -4  105.80    2.55
  -1  -5   4    8.95    0.73
   1  -5  -4    8.39    1.03
  -1  -5   4    8.04    0.73
  -1   5   4    9.60    0.64
   1   5  -4    8.10    0.63
  -1   5   4    9.39    0.65
  -1  -5  -4  127.33    3.70
   1  -5   4  135.11    3.10
   1  -5   4  139.70    3.38
  -1   5  -4  132.37    2.77
   1   5   4  134.87    2.81
   1   5   4  132.12    2.88
   3  -5   4   69.00    2.32
  -3  -5  -4   63.48    2.43
   3   5   4   66.82    1.75
  -3   5  -4   68.83    1.70
   3   5   4   68.76    1.93
  -3   5  -4   68.92    2.07
  -5  -5  -4    0.88    0.59
  -5  -5  -4    0.47    0.46
   5  -5   4    0.87    0.48
  -5   5  -4    0.72    0.44
   5   5   4    0.23    0.33
   7  -5   4   16.19    1.32
  -7  -5  -4   18.40    1.32
  -7  -5  -4   16.27    1.29
   7   5   4   16.27    1.07
  -7   5  -4   18.10    1.17
   9  -5   4  120.18    3.88
  -9  -5  -4  122.38    3.61
  -9   5  -4  125.85    3.49
   9   5   4  116.01    3.33
  11  -5   4   -0.44    0.62
 -11  -5  -4    0.41    0.69
 -11   5  -4    1.43    0.70
  11   5   4   -0.02    0.51
 -12  -6   4  215.40    5.49
 -12   6   4  211.76    4.77
  12   6  -4  204.77    4.91
  10  -6  -4    0.47    0.63
 -10  -6   4    1.13    0.64
  10   6  -4    0.92    0.53
 -10   6   4    0.29    0.41
  -8  -6   4   85.51    2.88
   8  -6  -4   88.42    3.05
   8   6  -4   80.66    2.59
  -8   6   4   81.87    2.43
  -6  -6   4    7.87    0.89
   6  -6  -4    8.39    1.06
   6   6  -4    7.53    0.81
  -6   6   4    6.40    0.73
   4  -6  -4   45.18    2.19
  -4  -6   4   44.73    1.79
   4  -6  -4   43.12    1.52
   4   6  -4   39.46    1.58
  -4   6   4   43.23    1.56
  -2  -6   4    1.10    0.44
  -2  -6   4    1.21    0.43
   2  -6  -4    2.37    0.76
  -2   6   4    0.85    0.36
  -2   6   4    1.27    0.36
   2   6  -4    1.03    0.40
   0  -6   4   43.67    1.72
   0  -6   4   41.38    1.62
   0  -6  -4   43.33    2.15
   0   6   4   43.34    1.40
   0   6   4   42.12    1.47
   0   6  -4   41.63    1.47
   2  -6   4    0.29    0.45
  -2  -6  -4    0.02    0.58
   2  -6   4    0.71    0.42
   2   6   4    0.75    0.34
   2   6   4    0.50    0.33
  -2   6  -4    0.75    0.35
   4  -6   4  233.36    5.47
  -4  -6  -4  228.85    5.66
   4   6   4  229.97    4.68
   4   6   4  232.17    4.41
  -4   6  -4  239.74    5.01
   6  -6   4    3.03    0.76
  -6  -6  -4    4.03    0.92
   6   6   4    4.69    0.71
  -6   6  -4    4.86    0.78
   8  -6   4    7.27    1.15
  -8   6  -4    6.17    0.92
   8   6   4    5.42    0.82
  10  -6   4    4.23    1.06
  10   6   4    4.47    0.86
 -10   6  -4    6.47    1.05
  13   7  -4    0.14    0.59
 -11  -7   4   27.28    1.79
  11  -7  -4   27.98    1.90
 -11   7   4   26.55    1.52
  11   7  -4   27.33    1.64
   9  -7  -4   35.19    2.12
  -9  -7   4   36.44    1.98
   9   7  -4   35.78    1.77
  -9   7   4   37.31    1.66
   7  -7  -4   -0.75    0.56
  -7  -7   4    0.51    0.56
   7   7  -4    0.47    0.49
  -7   7   4    0.30    0.42
   5  -7  -4   75.46    3.00
  -5  -7   4   65.22    2.44
  -5   7   4   69.59    2.20
   5   7  -4   71.97    2.37
  -3  -7   4   99.94    2.97
  -3  -7   4  106.97    2.83
   3  -7  -4  107.77    3.72
   3   7  -4  100.35    2.81
  -3   7   4  103.70    2.75
   1  -7  -4   18.70    1.63
  -1  -7   4   18.14    1.18
  -1  -7   4   18.61    1.18
  -1   7   4   17.57    1.03
   1   7  -4   18.16    1.06
   1  -7   4   87.53    2.66
  -1  -7  -4   89.31    3.37
   1  -7   4   89.67    2.86
  -1   7  -4   91.30    2.41
   1   7   4   91.70    2.45
  -3  -7  -4   47.00    2.38
   3  -7   4   36.30    1.89
   3   7   4   41.64    1.57
  -3   7  -4   41.28    1.51
  -3   7  -4   45.51    1.87
   5  -7   4    1.59    0.67
  -5  -7  -4    1.40    0.81
   5   7   4    1.89    0.48
  -5   7  -4    2.41    0.66
   5   7   4    3.33    0.63
   7  -7   4    8.58    1.26
  -7  -7  -4    7.72    1.26
   7   7   4    8.17    0.91
  -7   7  -4    5.36    0.90
   9  -7   4   59.32    2.86
   9   7   4   61.76    2.37
  -9   7  -4   57.17    2.40
 -10  -8   4   -0.36    0.67
  10  -8  -4    0.96    0.79
  10   8  -4   -0.32    0.57
 -10   8   4    0.29    0.52
  -8  -8   4   74.11    2.94
   8  -8  -4   72.32    3.14
   8   8  -4   69.90    2.62
  -8   8   4   72.67    2.48
  -6  -8   4    3.96    0.89
   6  -8  -4    2.74    0.98
  -6   8   4    5.72    0.82
   6   8  -4    4.68    0.83
  -4  -8   4    0.83    0.60
   4  -8  -4    2.12    0.90
   4   8  -4    1.08    0.57
  -4   8   4    1.38    0.53
   2  -8  -4    2.05    0.97
  -2  -8   4    3.18    0.64
  -2  -8   4    2.22    0.71
   2   8  -4    2.00    0.60
  -2   8   4    2.61    0.60
   0  -8  -4  168.44    5.13
   0  -8   4  175.34    4.43
   0  -8   4  172.14    4.23
   0   8  -4  169.08    3.88
   0   8   4  171.87    3.95
   2  -8   4   -0.35    0.39
   2  -8   4   -0.36    0.42
  -2  -8  -4   -0.21    0.76
  -2   8  -4    0.30    0.44
   2   8   4   -0.05    0.39
   4  -8   4   23.18    1.63
  -4  -8  -4   22.35    1.88
  -4   8  -4   24.19    1.46
   4   8   4   24.41    1.31
  -6  -8  -4    0.59    0.84
   6  -8   4    1.72    0.72
  -6   8  -4    0.27    0.51
   8  -8   4    8.12    1.29
  -8   8  -4    6.36    1.07
   9  -9  -4   47.52    2.75
  -7  -9   4    6.32    1.16
   7  -9  -4    4.32    1.17
   7   9  -4    6.33    1.00
  -7   9   4    6.35    0.94
   5  -9  -4   24.49    2.01
  -5  -9   4   18.06    1.49
  -5   9   4   22.30    1.40
   5   9  -4   22.27    1.47
   3  -9  -4   39.51    2.49
  -3  -9   4   40.06    2.01
   3   9  -4   46.59    1.98
  -3   9   4   41.64    1.86
  -1  -9   4    1.84    0.73
   1  -9  -4    3.11    1.13
  -1  -9   4    2.87    0.69
   1   9  -4    2.83    0.67
  -1   9   4    3.55    0.75
   1  -9   4   67.45    2.67
  -1  -9  -4   66.49    3.16
   1  -9   4   65.89    2.50
  -1   9  -4   63.95    2.26
   1   9   4   69.91    2.38
   3  -9   4   34.64    2.02
  -3  -9  -4   36.59    2.38
  -3   9  -4   35.99    1.88
  -3   9  -4   36.88    1.64
   3   9   4   35.43    1.68
  -5  -9  -4   -1.24    0.72
   5  -9   4    0.19    0.61
  -5   9  -4    0.37    0.59
  -4 -10   4   16.13    1.50
   4 -10  -4   15.03    1.86
  -4  10   4   18.11    1.38
   4  10  -4   17.49    1.38
   2 -10  -4    0.38    0.94
  -2 -10   4    0.20    0.62
  -2  10   4    1.54    0.70
   2  10  -4    1.13    0.68
   0 -10   4   24.18    1.62
   0 -10   4   23.60    1.62
   0 -10  -4   23.89    2.09
   0  10   4   23.31    1.50
   0  10  -4   26.25    1.59
  -2 -10  -4   -0.67    0.78
   2 -10   4   -0.08    0.51
   2  10   4    0.14    0.53
  -2  10  -4   -0.35    0.51
  -2  10  -4   -0.02    0.54
  -4 -10  -4  101.75    4.01
   4  10   4  104.04    3.16
  16   0  -5    0.29    0.72
 -14   0   5   51.92    2.00
  14   0  -5   53.34    2.50
 -14   0   5   50.04    2.12
 -12   0   5    2.60    0.62
 -12   0   5    2.88    0.64
  12   0  -5    3.06    0.84
 -10   0   5   61.30    1.97
  10   0  -5   65.13    2.38
 -10   0   5   58.86    1.95
  -8   0   5   24.96    1.08
   8   0  -5   24.86    1.31
  -8   0   5   25.40    1.20
   6   0  -5  503.45    8.84
  -6   0   5  520.52    8.40
  -6   0   5  502.43    8.39
   6   0  -5  525.84    8.57
  -4   0   5    0.16    0.25
   4   0  -5    0.21    0.24
  -4   0   5    0.72    0.30
  -4   0   5    0.40    0.21
   2   0  -5  193.64    3.89
  -2   0   5  191.55    3.28
  -2   0   5  192.93    3.65
  -2   0   5  193.78    3.53
   0   0   5   27.19    0.88
   0   0  -5   26.75    0.81
   0   0   5   26.81    0.96
   0   0   5   25.14    1.12
   2   0   5    2.84    0.39
  -2   0  -5    3.20    0.40
   2   0   5    2.94    0.56
   2   0   5    2.98    0.32
   4   0   5    8.26    0.80
   4   0   5    7.85    0.59
  -4   0  -5    7.78    0.61
   6   0   5  136.63    3.58
   6   0   5  135.29    3.11
  -6   0  -5  132.00    3.11
  -8   0  -5    0.06    0.44
   8   0   5    0.23    0.50
   8   0   5    0.58    0.39
  10   0   5  155.51    3.86
  10   0   5  157.54    4.29
 -10   0  -5  150.36    3.99
  12   0   5    3.01    0.75
 -12   0  -5    1.82    0.79
 -15  -1   5   29.42    1.57
  15  -1  -5   29.29    1.94
 -15  -1   5   28.98    1.76
  15   1  -5   27.18    1.91
 -15   1   5   30.00    1.60
 -13  -1   5    1.20    0.56
  13  -1  -5    0.94    0.70
 -13  -1   5    0.43    0.47
  13   1  -5    0.50    0.62
 -13   1   5   -0.67    0.40
 -11  -1   5   16.73    1.12
 -11  -1   5   15.58    1.07
  11  -1  -5   14.81    1.27
  11   1  -5   17.68    1.33
 -11   1   5   16.09    1.02
 -11   1   5   14.95    1.07
   9  -1  -5  163.52    4.07
  -9  -1   5  166.63    3.68
  -9  -1   5  170.43    3.76
   9   1  -5  170.37    4.11
  -9   1   5  164.62    3.66
  -9   1   5  168.76    3.51
   7  -1  -5    3.24    0.57
   7  -1  -5    3.20    0.48
  -7  -1   5    4.99    0.57
  -7  -1   5    2.39    0.48
  -7   1   5    2.84    0.41
  -7   1   5    3.74    0.53
   7   1  -5    2.90    0.56
  -5  -1   5  181.95    3.65
   5  -1  -5  190.48    3.79
   5  -1  -5  180.80    3.78
  -5  -1   5  183.54    3.54
   5   1  -5  179.76    3.74
  -5   1   5  184.13    3.58
   5   1  -5  181.11    3.39
  -5   1   5  186.02    3.20
  -3  -1   5   51.86    1.42
  -3  -1   5   49.42    1.30
   3  -1  -5   52.72    1.62
  -3  -1   5   49.17    1.41
  -3  -1   5   47.99    1.44
  -3   1   5   49.08    0.99
  -3   1   5   48.96    1.45
  -3   1   5   48.58    1.37
   1  -1  -5    1.88    0.23
  -1  -1   5    2.16    0.42
  -1  -1   5    2.04    0.32
  -1  -1   5    1.33    0.31
   1  -1  -5    1.22    0.38
  -1  -1   5    2.05    0.34
  -1   1   5    2.04    0.33
  -1   1   5    1.37    0.31
   1  -1   5  149.81    2.64
  -1  -1  -5  148.72    3.49
   1  -1   5  147.28    2.92
  -1  -1  -5  146.91    2.69
   1  -1   5  149.14    3.38
   1   1   5  151.37    2.66
  -1   1  -5  146.59    2.87
   1   1   5  148.71    3.04
   3  -1   5  171.08    3.93
  -3  -1  -5  176.39    4.09
   3  -1   5  171.73    3.38
  -3  -1  -5  169.46    3.29
   3   1   5  173.28    3.51
   3   1   5  172.87    4.00
  -3   1  -5  171.93    3.41
   5  -1   5    0.92    0.45
  -5  -1  -5    0.93    0.37
   5  -1   5    0.06    0.23
  -5   1  -5    0.76    0.36
   5   1   5    0.71    0.32
   5   1   5    1.62    0.57
   7  -1   5  110.49    2.72
  -7  -1  -5  111.09    2.83
   7  -1   5  103.80    3.17
   7   1   5  107.02    3.20
  -7   1  -5  105.92    2.81
   7   1   5  109.05    2.83
   9  -1   5   64.69    2.14
   9  -1   5   67.92    2.59
  -9  -1  -5   64.79    2.55
  -9  -1  -5   69.58    2.36
   9   1   5   68.85    2.55
   9   1   5   68.20    2.28
  -9   1  -5   70.11    2.36
  11  -1   5    0.70    0.41
  11  -1   5   -0.01    0.54
 -11  -1  -5   -0.23    0.56
 -11  -1  -5    0.27    0.52
  11   1   5    1.20    0.55
 -11   1  -5    0.19    0.57
  13  -1   5   10.35    1.03
 -13  -1  -5   12.08    1.38
 -13   1  -5   12.51    1.34
  13   1   5   10.62    1.11
 -16  -2   5   -0.26    0.59
  16  -2  -5   -0.22    0.70
  16   2  -5    1.12    0.79
 -14  -2   5  110.07    3.47
  14  -2  -5  112.73    3.78
 -14  -2   5  116.74    3.25
  14   2  -5  113.87    3.68
 -14   2   5  112.08    3.19
 -12  -2   5    6.64    0.88
  12  -2  -5    8.48    1.18
 -12  -2   5    6.64    0.92
 -12   2   5    7.11    0.90
  12   2  -5    7.06    1.06
  10  -2  -5    5.11    0.90
 -10  -2   5    4.54    0.70
 -10  -2   5    3.59    0.67
  10   2  -5    5.01    0.86
 -10   2   5    4.46    0.68
   8  -2  -5    9.89    0.89
  -8  -2   5    9.09    0.78
   8  -2  -5    9.65    0.79
  -8  -2   5    7.25    0.76
   8   2  -5    8.24    0.89
  -8   2   5    7.17    0.68
  -6  -2   5   87.01    2.25
  -6  -2   5   85.03    2.25
   6  -2  -5   90.29    2.39
   6  -2  -5   87.67    2.39
   6   2  -5   86.37    2.33
  -6   2   5   83.11    2.15
  -4  -2   5    1.67    0.31
  -4  -2   5    1.89    0.43
  -4  -2   5    1.40    0.36
   4  -2  -5    1.94    0.49
  -4   2   5    1.93    0.40
  -4   2   5    1.59    0.34
   4   2  -5    1.15    0.34
  -2  -2   5  542.66    8.54
  -2  -2   5  551.47    8.72
   2  -2  -5  537.95    9.55
  -2  -2   5  545.76    8.78
  -2  -2   5  535.50    9.15
  -2   2   5  534.38    8.43
  -2   2   5  535.12    8.88
   0  -2  -5   35.69    1.49
   0  -2   5   35.88    1.06
   0  -2   5   34.93    1.06
   0  -2  -5   35.09    0.83
   0  -2   5   34.18    1.30
   0  -2   5   35.24    1.13
   0   2   5   34.73    1.03
   0   2   5   34.69    1.18
   2  -2   5   19.03    1.08
   2  -2   5   18.50    0.78
  -2  -2  -5   18.00    1.12
  -2  -2  -5   19.00    0.76
  -2   2  -5   18.94    0.64
  -2   2  -5   20.26    0.90
   2   2   5   18.93    0.68
   2   2   5   21.42    0.94
  -4  -2  -5    8.89    0.67
   4  -2   5    8.92    0.60
   4  -2   5    7.68    0.80
  -4  -2  -5    8.97    0.88
   4   2   5    7.65    0.64
  -4   2  -5    8.40    0.68
   6  -2   5  249.42    5.55
  -6  -2  -5  250.23    5.61
   6  -2   5  257.55    4.80
  -6  -2  -5  247.96    4.94
  -6   2  -5  253.21    5.05
   6   2   5  249.41    5.04
  -8  -2  -5    1.85    0.59
   8  -2   5    1.89    0.65
   8  -2   5    1.72    0.43
  -8  -2  -5    2.03    0.61
   8   2   5    2.73    0.60
  -8   2  -5    2.47    0.58
  10  -2   5   19.70    1.51
  10  -2   5   21.98    1.21
 -10  -2  -5   20.34    1.41
 -10  -2  -5   22.79    1.53
  10   2   5   20.90    1.32
 -10   2  -5   19.36    1.37
  12  -2   5    0.78    0.43
  12  -2   5    0.17    0.63
 -12  -2  -5    1.04    0.78
 -12   2  -5    1.01    0.73
  12   2   5    0.59    0.58
  15  -3  -5   22.67    1.82
 -15  -3   5   22.48    1.64
 -15  -3   5   20.05    1.43
  15   3  -5   22.90    1.68
  13  -3  -5    1.93    0.86
 -13  -3   5    2.21    0.65
 -13  -3   5    1.09    0.65
 -13   3   5    1.63    0.61
  13   3  -5    2.61    0.82
 -11  -3   5   19.37    1.33
  11  -3  -5   17.69    1.44
 -11  -3   5   21.49    1.27
  11   3  -5   18.23    1.36
 -11   3   5   18.59    1.16
   9  -3  -5  146.32    3.81
  -9  -3   5  158.10    3.76
  -9  -3   5  151.32    3.58
  -9   3   5  150.70    3.46
   9   3  -5  143.53    3.72
   7  -3  -5    1.27    0.52
  -7  -3   5    1.77    0.49
  -7  -3   5    1.91    0.50
   7  -3  -5    1.45    0.49
   7   3  -5    1.63    0.51
  -7   3   5    1.55    0.42
  -5  -3   5  166.24    3.55
   5  -3  -5  167.54    3.99
  -5  -3   5  163.74    3.59
  -5   3   5  165.56    3.38
  -5   3   5  169.17    3.57
   5   3  -5  167.54    3.51
  -3  -3   5   44.41    1.36
   3  -3  -5   44.54    1.80
  -3  -3   5   45.32    1.45
  -3  -3   5   43.40    1.44
  -3   3   5   43.33    1.35
   3   3  -5   46.48    1.33
  -3   3   5   43.35    1.42
  -1  -3   5    5.09    0.51
   1  -3  -5    5.09    0.73
  -1  -3   5    5.34    0.57
  -1  -3   5    5.77    0.44
   1   3  -5    5.73    0.50
  -1   3   5    5.29    0.54
  -1   3   5    6.10    0.48
   1  -3   5  106.38    2.51
  -1  -3  -5  105.11    3.00
   1  -3   5  111.57    2.22
   1  -3   5  110.62    2.81
   1   3   5  111.64    2.52
   1   3   5  103.21    2.19
  -1   3  -5  107.91    2.18
   3  -3   5  126.11    2.52
   3  -3   5  119.30    3.21
  -3  -3  -5  122.50    2.64
  -3  -3  -5  122.74    3.34
   3   3   5  123.48    2.85
   3   3   5  120.58    2.32
  -3   3  -5  121.88    2.84
  -5  -3  -5    0.48    0.44
   5  -3   5    0.70    0.47
   5  -3   5   -0.08    0.22
  -5  -3  -5   -0.32    0.33
  -5   3  -5    1.02    0.40
   5   3   5    0.21    0.30
   7  -3   5  110.11    3.36
  -7  -3  -5  111.02    2.95
   7  -3   5  107.94    2.60
  -7  -3  -5  108.92    3.32
   7   3   5  108.53    2.95
  -7   3  -5  107.42    2.96
  -9  -3  -5   71.09    2.65
  -9  -3  -5   72.70    2.53
   9  -3   5   74.75    2.80
   9   3   5   68.68    2.41
  -9   3  -5   66.30    2.43
  11  -3   5   -0.30    0.59
 -11  -3  -5    0.39    0.69
 -11   3  -5    0.39    0.61
  11   3   5    0.02    0.46
 -13  -3  -5   11.49    1.45
  13  -3   5    9.19    1.36
 -14  -4   5   46.47    2.30
  14  -4  -5   48.27    2.43
  14   4  -5   45.92    2.04
 -14   4   5   48.62    2.08
  14   4  -5   47.12    2.29
 -12  -4   5    2.95    0.78
  12  -4  -5    3.08    0.90
 -12  -4   5    2.54    0.74
 -12   4   5    3.61    0.75
  12   4  -5    2.71    0.83
 -10  -4   5   46.04    1.99
  10  -4  -5   44.37    2.05
 -10  -4   5   45.80    1.87
  10   4  -5   44.42    1.93
 -10   4   5   45.50    1.78
  -8  -4   5   21.54    1.27
   8  -4  -5   20.95    1.34
   8  -4  -5   20.15    1.29
  -8  -4   5   18.28    1.21
   8   4  -5   20.22    1.23
  -8   4   5   20.59    1.13
  -6  -4   5  385.29    7.20
   6  -4  -5  372.60    7.67
  -6  -4   5  388.30    6.95
   6  -4  -5  379.41    7.07
   6   4  -5  380.07    6.95
  -6   4   5  395.79    6.75
   4  -4  -5    0.23    0.49
  -4  -4   5    0.26    0.26
  -4  -4   5    0.08    0.31
  -4   4   5    0.20    0.28
   4   4  -5    0.21    0.31
  -4   4   5    0.88    0.35
   4   4  -5    0.19    0.28
  -2  -4   5  145.08    3.17
  -2  -4   5  135.41    3.14
   2  -4  -5  138.93    3.78
   2   4  -5  142.51    3.04
  -2   4   5  139.55    3.04
   2   4  -5  140.20    2.75
  -2   4   5  142.57    2.95
   0  -4   5   18.99    1.04
   0  -4   5   19.16    0.98
   0  -4  -5   18.17    1.28
   0   4   5   20.00    0.85
   0   4  -5   18.37    0.85
   0   4   5   19.66    0.94
   2  -4   5    2.72    0.58
  -2  -4  -5    2.06    0.60
   2  -4   5    4.84    0.60
  -2   4  -5    2.36    0.36
  -2   4  -5    2.76    0.50
   2   4   5    1.98    0.34
   2   4   5    2.97    0.48
   4  -4   5    5.67    0.85
  -4  -4  -5    6.70    0.87
   4   4   5    7.17    0.72
  -4   4  -5    5.81    0.75
  -6  -4  -5  107.59    3.29
  -6  -4  -5  112.07    2.92
   6  -4   5  104.72    3.30
  -6   4  -5  107.29    2.93
   6   4   5  104.20    2.84
  -8  -4  -5    0.41    0.58
  -8  -4  -5    0.10    0.56
   8  -4   5    1.39    0.66
   8   4   5    0.23    0.42
  -8   4  -5    0.88    0.51
  10  -4   5  132.08    4.12
 -10  -4  -5  132.26    3.83
 -10   4  -5  126.64    3.71
  10   4   5  124.62    3.64
 -12  -4  -5    2.60    0.97
  12  -4   5    2.09    0.91
  12   4   5    2.35    0.77
 -12   4  -5    2.71    0.84
  15   5  -5   29.04    1.90
  15   5  -5   30.07    1.73
 -13  -5   5   -0.75    0.48
  13  -5  -5   -0.44    0.66
 -13   5   5   -0.30    0.46
  13   5  -5    0.22    0.66
  13   5  -5    0.06    0.49
  11  -5  -5   10.63    1.25
 -11  -5   5    9.67    1.12
  11   5  -5    7.98    0.98
  11   5  -5   10.81    1.05
 -11   5   5   10.63    0.98
  -9  -5   5  113.14    3.37
   9  -5  -5  118.13    3.47
   9  -5  -5  114.80    3.35
  -9   5   5  115.21    3.02
   9   5  -5  109.12    3.15
   7  -5  -5    3.15    0.65
  -7  -5   5    1.50    0.55
   7  -5  -5    2.69    0.80
   7   5  -5    1.82    0.53
  -7   5   5    2.49    0.55
  -5  -5   5  106.92    2.93
   5  -5  -5  109.84    2.80
   5  -5  -5  106.07    3.45
  -5   5   5  105.94    2.66
   5   5  -5  110.00    2.86
  -3  -5   5   28.47    1.17
  -3  -5   5   26.43    1.31
   3  -5  -5   23.97    1.61
  -3   5   5   29.08    1.18
   3   5  -5   27.31    1.26
  -3   5   5   27.34    1.16
   1  -5  -5   -0.09    0.51
  -1  -5   5    0.01    0.34
  -1  -5   5    0.60    0.36
  -1   5   5    0.13    0.27
  -1   5   5   -0.10    0.23
   1   5  -5    0.03    0.29
   1  -5   5  113.93    2.85
   1  -5   5  102.14    2.93
  -1  -5  -5  110.37    3.46
   1   5   5  107.99    2.49
   1   5   5  112.39    2.68
  -1   5  -5  113.46    2.49
  -3  -5  -5  135.99    3.97
   3  -5   5  141.28    3.74
   3   5   5  134.64    2.85
  -3   5  -5  139.97    3.40
   3   5   5  137.49    3.22
   5  -5   5    1.90    0.67
  -5  -5  -5    2.47    0.76
   5   5   5    2.27    0.56
  -5   5  -5    2.40    0.59
   7  -5   5   62.21    2.63
  -7  -5  -5   68.98    2.69
  -7   5  -5   63.92    2.35
   7   5   5   71.09    2.34
   9  -5   5   40.21    2.29
  -9   5  -5   45.60    2.05
   9   5   5   44.14    1.97
  11  -5   5    0.17    0.74
  11   5   5    0.18    0.57
 -11   5  -5    0.78    0.68
 -14   6   5   78.58    2.80
 -12  -6   5    4.83    1.00
  12   6  -5    3.03    0.79
 -12   6   5    4.95    0.85
 -10  -6   5    2.62    0.80
  10  -6  -5    1.71    0.77
  10   6  -5    2.71    0.72
 -10   6   5    2.58    0.63
  -8  -6   5    6.13    0.97
   8  -6  -5    4.75    1.01
   8   6  -5    5.31    0.86
  -8   6   5    4.56    0.73
   6  -6  -5   54.44    2.49
   6  -6  -5   53.25    1.98
  -6  -6   5   55.58    2.18
  -6   6   5   55.56    1.91
   6   6  -5   54.71    2.03
   4  -6  -5    1.96    0.88
  -4  -6   5    0.68    0.46
  -4   6   5    1.55    0.47
  -4   6   5    1.58    0.47
   4   6  -5    1.02    0.47
   2  -6  -5  303.88    7.20
  -2  -6   5  308.28    6.18
  -2  -6   5  317.66    6.17
  -2   6   5  309.32    5.73
  -2   6   5  313.74    5.78
   2   6  -5  311.24    5.80
   0  -6   5   22.01    1.23
   0  -6  -5   19.44    1.60
   0  -6   5   22.10    1.26
   0   6  -5   20.75    1.07
   0   6   5   20.16    1.03
   0   6   5   24.10    1.12
   2  -6   5   12.07    1.04
  -2  -6  -5   13.90    1.42
   2  -6   5   10.43    0.89
   2   6   5   11.51    0.78
   2   6   5   11.50    0.82
  -2   6  -5   12.10    0.79
  -4  -6  -5    3.80    0.92
   4  -6   5    5.40    0.90
   4   6   5    6.36    0.74
  -4   6  -5    5.30    0.77
  -6  -6  -5  168.56    4.72
   6  -6   5  164.02    4.66
   6   6   5  162.23    3.99
  -6   6  -5  170.02    4.20
  -8  -6  -5    0.59    0.73
   8  -6   5    2.57    0.88
  -8   6  -5    1.53    0.66
   8   6   5    0.15    0.50
  10  -6   5   17.54    1.73
 -10   6  -5   20.09    1.52
  10   6   5   17.66    1.35
 -11  -7   5   15.28    1.45
  11   7  -5   15.47    1.30
 -11   7   5   14.70    1.18
   9  -7  -5   93.27    3.46
  -9  -7   5   88.56    3.19
   9   7  -5   94.56    3.03
  -9   7   5   92.09    2.82
   7  -7  -5   -0.53    0.61
  -7  -7   5    1.09    0.57
  -7   7   5    0.43    0.45
   7   7  -5    0.27    0.48
  -5  -7   5   96.99    3.08
   5  -7  -5   98.77    3.66
  -5   7   5   98.38    2.77
   5   7  -5  100.79    2.95
   3  -7  -5   24.64    1.88
  -3  -7   5   26.09    1.46
  -3   7   5   24.71    1.28
   3   7  -5   26.34    1.37
  -1  -7   5    6.11    0.87
  -1  -7   5    6.08    0.75
   1  -7  -5    7.12    1.26
  -1   7   5    6.05    0.73
   1   7  -5    6.39    0.76
   1  -7   5   48.69    1.97
   1  -7   5   46.06    2.01
  -1  -7  -5   52.28    2.66
   1   7   5   49.47    1.75
  -1   7  -5   48.82    1.70
  -3  -7  -5   57.09    2.75
   3  -7   5   56.50    2.37
   3   7   5   56.81    1.87
  -3   7  -5   55.28    2.13
   3   7   5   54.94    1.91
  -5  -7  -5    1.31    0.87
   5  -7   5   -0.04    0.54
  -5   7  -5    0.36    0.53
   5   7   5    0.92    0.49
   7  -7   5   76.31    3.18
  -7  -7  -5   79.94    3.25
   7   7   5   77.61    2.61
  -7   7  -5   72.61    2.72
  -9   7  -5   50.04    2.35
 -10  -8   5   22.49    1.73
  10  -8  -5   22.22    1.91
  10   8  -5   20.87    1.58
 -10   8   5   20.00    1.42
   8  -8  -5   10.82    1.45
  -8  -8   5   11.19    1.28
   8   8  -5    8.68    1.15
  -8   8   5    9.87    1.02
  -6  -8   5  189.16    4.94
   6  -8  -5  185.03    5.57
  -6   8   5  187.10    4.42
   6   8  -5  187.36    4.63
   4  -8  -5    0.61    0.83
  -4  -8   5    0.12    0.55
   4   8  -5   -0.01    0.50
  -4   8   5    0.71    0.49
   2  -8  -5   67.46    3.22
  -2  -8   5   71.24    2.59
   2   8  -5   75.50    2.42
  -2   8   5   73.08    2.37
   0  -8  -5   11.43    1.65
   0  -8   5   10.23    1.04
   0  -8   5    7.96    0.99
   0   8   5    7.37    0.84
   0   8  -5    8.18    0.88
   2  -8   5    2.14    0.68
  -2  -8  -5    2.36    1.00
   2  -8   5    1.81    0.69
  -2   8  -5    1.79    0.56
   2   8   5    1.84    0.54
  -4  -8  -5    3.55    1.14
   4  -8   5    4.18    0.90
  -4   8  -5    4.76    0.85
  -6  -8  -5   65.35    3.10
  -6   8  -5   70.79    2.67
   7  -9  -5    1.91    1.04
  -7  -9   5    3.83    0.98
  -7   9   5    1.60    0.64
   7   9  -5    0.57    0.65
   5  -9  -5   47.02    2.82
  -5  -9   5   47.43    2.31
  -5   9   5   48.99    2.07
   5   9  -5   46.60    2.14
  -3  -9   5   10.51    1.16
   3  -9  -5   13.02    1.73
   3   9  -5   11.40    1.16
  -3   9   5   12.11    1.08
  -1  -9   5    0.43    0.61
   1  -9  -5    0.71    0.92
  -1   9   5    0.14    0.51
   1   9  -5    0.31    0.51
  -1  -9  -5   64.00    3.22
   1  -9   5   56.73    2.45
   1  -9   5   52.97    2.34
  -1   9  -5   55.77    2.12
   3  -9   5   73.19    3.02
  -3  -9  -5   80.73    3.65
   3   9   5   78.26    2.56
  -3   9  -5   82.67    2.92
  -5  -9  -5    2.17    1.11
   2  10  -5  136.10    3.87
   0  10   5   10.21    1.14
   0  10  -5   12.29    1.15
   2  10   5    3.94    0.81
 -16   0   6   11.94    1.18
  16   0  -6   11.13    1.44
  14   0  -6   12.61    1.40
 -14   0   6   12.37    1.08
  12   0  -6  201.78    5.24
 -12   0   6  218.32    4.77
  10   0  -6    1.04    0.58
 -10   0   6    1.28    0.50
 -10   0   6    1.07    0.42
   8   0  -6   83.96    2.59
  -8   0   6   85.70    2.39
  -8   0   6   85.48    2.16
   6   0  -6    7.41    0.72
   6   0  -6    7.58    0.61
  -6   0   6    8.50    0.58
  -6   0   6    8.01    0.70
  -4   0   6    0.31    0.30
  -4   0   6    0.19    0.20
  -4   0   6    0.17    0.28
   4   0  -6   -0.17    0.25
   2   0  -6   12.66    0.85
  -2   0   6   11.76    0.71
  -2   0   6   11.01    0.70
  -2   0   6   11.96    0.55
   0   0   6   44.32    1.66
   0   0  -6   43.21    1.16
   0   0   6   42.71    1.38
   0   0   6   41.33    1.22
  -2   0  -6   10.57    0.64
   2   0   6    9.63    0.66
   2   0   6    9.42    0.87
  -4   0  -6  455.02    7.87
   4   0   6  465.11    8.91
   4   0   6  466.52    8.04
   6   0   6   23.37    1.15
  -6   0  -6   22.50    1.15
   6   0   6   23.63    1.50
  -8   0  -6    7.50    0.88
   8   0   6    6.64    1.03
   8   0   6    8.16    0.82
  10   0   6   15.61    1.47
 -10   0  -6   15.34    1.29
  10   0   6   14.06    1.09
  12   0   6   71.72    2.66
  15  -1  -6   50.32    2.54
 -15  -1   6   50.56    2.13
 -15   1   6   55.09    2.20
  15   1  -6   49.55    2.50
 -13  -1   6    0.68    0.55
  13  -1  -6    0.70    0.73
 -13  -1   6    0.21    0.46
  13   1  -6    0.10    0.66
 -13   1   6    0.72    0.53
  11  -1  -6   93.67    3.17
 -11  -1   6   97.14    2.76
 -11  -1   6   92.80    2.72
  11   1  -6   99.16    3.22
 -11   1   6   97.69    2.82
  -9  -1   6   67.74    2.08
  -9  -1   6   66.27    2.14
   9  -1  -6   69.01    2.41
   9   1  -6   71.49    2.43
  -9   1   6   68.67    2.19
  -7  -1   6    8.90    0.76
   7  -1  -6   10.41    0.88
  -7  -1   6    7.77    0.68
   7   1  -6    7.82    0.78
  -7   1   6    8.20    0.75
  -5  -1   6   36.92    1.22
  -5  -1   6   36.92    1.38
   5  -1  -6   39.09    1.42
   5   1  -6   37.80    1.42
  -5   1   6   34.52    1.32
   5   1  -6   37.28    1.21
  -5   1   6   36.05    1.38
  -3  -1   6  173.26    3.49
  -3  -1   6  171.94    3.62
  -3  -1   6  173.44    3.51
   3  -1  -6  174.75    3.83
  -3  -1   6  176.60    3.29
  -3   1   6  177.59    3.62
  -3   1   6  171.39    3.41
  -1  -1   6    2.65    0.40
  -1  -1   6    2.19    0.35
   1  -1  -6    2.15    0.26
  -1  -1   6    2.17    0.49
   1  -1  -6    1.53    0.45
  -1  -1   6    2.16    0.39
  -1   1   6    1.98    0.36
  -1   1   6    2.11    0.39
  -1  -1  -6  204.38    3.66
   1  -1   6  204.87    3.58
  -1  -1  -6  208.51    4.68
   1  -1   6  213.13    4.57
   1  -1   6  206.71    3.97
   1   1   6  207.71    4.10
  -1   1  -6  206.82    3.87
   1   1   6  209.08    3.64
  -3  -1  -6   12.23    0.73
   3  -1   6   11.88    0.73
  -3  -1  -6   13.06    1.09
   3  -1   6   14.19    1.06
  -3   1  -6   14.19    0.81
   3   1   6   12.04    0.78
   5  -1   6   -0.03    0.24
  -5  -1  -6    0.55    0.46
  -5  -1  -6    0.36    0.35
   5  -1   6    0.37    0.48
   5   1   6    0.69    0.38
  -5   1  -6   -0.16    0.32
  -7  -1  -6   38.31    1.97
   7  -1   6   35.11    1.88
  -7  -1  -6   39.51    1.62
   7  -1   6   38.27    1.50
  -7   1  -6   38.75    1.63
   7   1   6   38.63    1.59
   9  -1   6   80.86    2.50
   9  -1   6   79.75    2.98
  -9  -1  -6   75.06    2.58
  -9  -1  -6   83.33    3.09
   9   1   6   79.05    2.59
  -9   1  -6   82.35    2.68
 -11  -1  -6    4.76    0.99
  11  -1   6    4.56    1.07
  11  -1   6    5.29    0.83
 -11  -1  -6    4.81    0.98
 -11   1  -6    4.74    0.95
  11   1   6    3.28    0.73
 -16  -2   6   14.39    1.32
 -16  -2   6   12.32    1.28
 -14  -2   6    3.89    0.84
 -14  -2   6    3.76    0.81
  14  -2  -6    3.81    1.01
 -14   2   6    3.39    0.79
  14   2  -6    3.46    0.95
 -12  -2   6   54.05    2.10
 -12  -2   6   50.29    2.02
  12  -2  -6   48.83    2.34
 -12   2   6   52.68    2.08
  12   2  -6   47.82    2.24
 -10  -2   6    0.48    0.44
  10  -2  -6    0.41    0.57
 -10  -2   6   -0.18    0.37
 -10   2   6   -0.18    0.36
  10   2  -6    0.36    0.53
  -8  -2   6  150.14    3.51
  -8  -2   6  153.07    3.51
   8  -2  -6  151.38    3.78
   8   2  -6  148.87    3.71
  -8   2   6  152.47    3.48
  -6  -2   6    7.90    0.72
   6  -2  -6    7.98    0.76
  -6  -2   6    5.99    0.62
   6  -2  -6    8.28    0.83
  -6   2   6    6.38    0.65
   6   2  -6    7.67    0.76
   4  -2  -6   22.80    1.21
  -4  -2   6   20.85    0.94
  -4  -2   6   18.98    0.99
  -4  -2   6   20.53    0.90
   4   2  -6   19.68    0.97
  -4   2   6   21.51    0.99
  -4   2   6   19.45    0.99
  -2  -2   6   23.69    0.94
  -2  -2   6   23.67    0.96
   2  -2  -6   22.34    1.21
  -2  -2   6   20.64    0.96
  -2  -2   6   22.33    1.05
  -2   2   6   20.81    0.98
  -2   2   6   21.99    0.93
   0  -2  -6  272.31    5.76
   0  -2   6  275.17    4.98
   0  -2   6  271.05    4.88
   0  -2   6  275.51    5.49
   0  -2   6  278.86    4.71
   0   2   6  268.08    4.65
   0   2   6  276.54    5.13
   2  -2   6    1.18    0.46
   2  -2   6    1.32    0.33
  -2  -2  -6    1.09    0.49
  -2   2  -6    0.66    0.32
   2   2   6    1.45    0.40
   4  -2   6   98.31    2.94
  -4  -2  -6   95.28    2.31
   4  -2   6   96.16    2.32
  -4  -2  -6   89.26    2.96
  -4   2  -6   98.28    2.51
   4   2   6   91.26    2.49
  -6  -2  -6   10.49    1.07
  -6  -2  -6   11.46    0.93
   6  -2   6   10.78    0.78
   6  -2   6    9.58    1.04
   6   2   6    9.29    0.82
  -6   2  -6   10.11    0.86
   8  -2   6   26.57    1.27
  -8  -2  -6   26.46    1.47
   8  -2   6   25.16    1.64
  -8  -2  -6   25.90    1.68
   8   2   6   24.49    1.38
  -8   2  -6   25.06    1.40
 -10  -2  -6   15.67    1.46
  10  -2   6   17.87    1.15
 -10  -2  -6   18.33    1.40
  10  -2   6   17.30    1.54
  10   2   6   17.06    1.25
 -10   2  -6   17.01    1.35
  12  -2   6  122.63    4.10
 -12  -2  -6  117.32    3.80
  12   2   6  112.47    3.60
 -12   2  -6  119.53    3.80
 -15  -3   6   48.45    2.15
  15  -3  -6   43.16    2.39
 -15  -3   6   47.35    2.27
 -15   3   6   44.77    2.11
  15   3  -6   44.30    2.38
 -13  -3   6    1.32    0.62
 -13  -3   6    0.85    0.56
  13  -3  -6    0.91    0.76
  13   3  -6    0.22    0.68
 -13   3   6    0.59    0.57
 -11  -3   6   98.87    2.96
 -11  -3   6  101.66    3.02
  11  -3  -6  100.27    3.33
 -11   3   6   95.28    2.86
  11   3  -6  101.00    3.18
   9  -3  -6   72.62    2.53
  -9  -3   6   71.11    2.32
  -9  -3   6   69.49    2.30
  -9   3   6   74.41    2.29
   9   3  -6   68.71    2.44
   7  -3  -6    2.49    0.60
   7  -3  -6    2.71    0.66
  -7  -3   6    2.29    0.52
  -7  -3   6    3.60    0.66
   7   3  -6    2.31    0.57
  -7   3   6    2.06    0.51
   5  -3  -6   24.09    1.41
  -5  -3   6   21.48    1.07
  -5  -3   6   21.89    1.18
  -5   3   6   23.73    1.11
   5   3  -6   21.86    1.07
  -5   3   6   22.51    1.13
   3  -3  -6  124.68    3.40
  -3  -3   6  130.96    2.93
  -3  -3   6  124.73    2.88
  -3  -3   6  126.10    2.90
   3   3  -6  128.92    2.78
  -3   3   6  126.99    2.78
  -3   3   6  126.91    2.95
   1  -3  -6    0.87    0.50
  -1  -3   6    0.27    0.23
  -1  -3   6    0.53    0.37
  -1  -3   6    0.29    0.30
  -1  -3   6    0.45    0.34
   1   3  -6    0.60    0.29
  -1   3   6   -0.05    0.26
  -1   3   6    0.08    0.22
  -1  -3  -6  181.52    4.57
   1  -3   6  187.88    4.27
   1  -3   6  191.98    3.91
   1  -3   6  191.66    3.60
   1   3   6  193.43    3.96
   1   3   6  186.44    3.47
  -1   3  -6  191.23    3.45
   3  -3   6   13.21    1.04
  -3  -3  -6   12.37    1.11
   3  -3   6   12.57    0.71
  -3   3  -6   11.93    0.85
   3   3   6   13.50    0.89
   5  -3   6    0.73    0.33
   5  -3   6    0.38    0.46
  -5  -3  -6    0.64    0.57
   5   3   6    0.53    0.38
  -5   3  -6    1.23    0.48
   7  -3   6   33.48    1.90
  -7  -3  -6   36.75    1.97
   7   3   6   38.11    1.66
  -7   3  -6   38.65    1.73
  -9  -3  -6   81.04    3.06
  -9  -3  -6   88.24    2.86
   9  -3   6   83.40    3.16
  -9   3  -6   79.45    2.75
   9   3   6   79.97    2.70
 -11  -3  -6    2.72    0.89
  11  -3   6    4.31    1.06
 -11   3  -6    2.81    0.88
  11   3   6    2.83    0.77
  14  -4  -6   11.48    1.39
 -14  -4   6   12.47    1.20
 -14  -4   6   11.68    1.21
  14   4  -6   13.27    1.34
  14   4  -6   11.76    1.10
 -14   4   6    9.90    1.10
 -12  -4   6  169.93    4.31
 -12  -4   6  171.49    4.50
  12  -4  -6  177.85    4.87
  12   4  -6  175.89    4.55
 -12   4   6  170.67    4.25
 -10  -4   6    1.01    0.51
  10  -4  -6    1.17    0.66
 -10  -4   6    0.33    0.48
 -10   4   6    0.88    0.48
  10   4  -6    0.65    0.57
   8  -4  -6   68.41    2.48
   8  -4  -6   65.37    2.36
  -8  -4   6   66.35    2.30
  -8  -4   6   65.50    2.25
  -8   4   6   65.68    2.13
   8   4  -6   68.27    2.27
   6  -4  -6    6.29    0.74
  -6  -4   6    6.35    0.78
   6  -4  -6    5.56    0.96
  -6  -4   6    5.21    0.76
  -6   4   6    6.84    0.68
   6   4  -6    6.55    0.75
  -4  -4   6    0.15    0.32
   4  -4  -6    0.16    0.57
  -4   4   6    0.46    0.33
   4   4  -6    0.46    0.32
   4   4  -6    0.32    0.35
  -4   4   6    0.39    0.30
  -2  -4   6    8.89    0.80
   2  -4  -6    8.43    1.09
  -2  -4   6    9.51    0.78
   2   4  -6    9.67    0.73
  -2   4   6   10.73    0.72
  -2   4   6    8.95    0.75
   0  -4   6   31.05    1.35
   0  -4  -6   33.26    1.80
   0  -4   6   34.18    1.52
   0   4   6   33.00    1.33
   0   4   6   32.34    1.18
   0   4  -6   32.86    1.18
  -2  -4  -6    7.37    0.98
   2  -4   6    8.35    0.87
  -2   4  -6    7.53    0.75
   2   4   6    7.95    0.56
   2   4   6    7.59    0.73
   4  -4   6  368.44    7.63
  -4  -4  -6  366.78    7.78
  -4   4  -6  365.79    6.90
   4   4   6  359.41    6.88
   6  -4   6   20.95    1.51
  -6  -4  -6   21.30    1.56
   6   4   6   19.66    1.24
  -6   4  -6   18.17    1.23
   8  -4   6    6.80    1.13
  -8  -4  -6    5.12    1.03
  -8   4  -6    6.19    0.94
   8   4   6    5.21    0.84
  10  -4   6   11.80    1.42
  10   4   6   10.55    1.08
 -10   4  -6   12.01    1.24
  13  -5  -6   -0.16    0.69
 -13  -5   6    0.73    0.64
 -13   5   6    0.53    0.55
  13   5  -6   -0.22    0.49
  11  -5  -6   58.22    2.59
 -11  -5   6   61.37    2.46
 -11   5   6   58.23    2.22
  11   5  -6   60.90    2.37
   9  -5  -6   45.96    2.15
   9  -5  -6   43.53    2.01
  -9  -5   6   44.33    1.99
   9   5  -6   43.34    1.91
  -9   5   6   41.06    1.76
   7  -5  -6    9.78    1.24
  -7  -5   6    9.51    0.99
   7  -5  -6   11.88    1.02
  -7   5   6   11.81    0.91
   7   5  -6   11.58    0.99
  -5  -5   6   30.33    1.52
   5  -5  -6   32.01    1.93
  -5   5   6   30.19    1.40
   5   5  -6   31.57    1.47
  -5   5   6   33.22    1.39
  -3  -5   6  137.35    3.36
   3  -5  -6  130.35    4.04
  -3  -5   6  132.53    3.16
  -3   5   6  131.67    3.14
   3   5  -6  129.17    3.14
  -3   5   6  131.66    3.06
  -1  -5   6    3.90    0.65
  -1  -5   6    3.65    0.66
   1  -5  -6    3.55    0.87
  -1   5   6    4.23    0.62
   1   5  -6    2.86    0.51
  -1   5   6    3.26    0.52
   1  -5   6  139.22    3.40
  -1  -5  -6  137.71    4.13
   1  -5   6  129.93    3.57
  -1   5  -6  131.62    2.88
   1   5   6  138.59    3.24
   1   5   6  135.42    2.93
  -3  -5  -6    6.35    1.05
   3  -5   6    9.40    0.98
   3   5   6    6.96    0.73
  -3   5  -6    7.60    0.85
  -5  -5  -6    0.19    0.63
   5  -5   6    0.06    0.51
   5   5   6    0.34    0.39
  -5   5  -6    0.14    0.46
   7  -5   6   27.01    1.84
  -7  -5  -6   27.73    1.78
  -7   5  -6   27.51    1.58
   7   5   6   25.61    1.49
   9  -5   6   54.30    2.66
  -9  -5  -6   55.62    2.57
   9   5   6   52.07    2.28
 -12  -6   6   37.05    2.07
  12   6  -6   38.26    1.97
 -12   6   6   37.28    1.86
  10  -6  -6    0.24    0.71
 -10  -6   6    0.39    0.51
  10   6  -6    0.56    0.51
 -10   6   6    0.42    0.46
   8  -6  -6   92.61    3.33
   8  -6  -6   96.16    3.01
  -8  -6   6   90.64    3.06
   8   6  -6   89.37    2.88
  -8   6   6   92.33    2.73
  -6  -6   6    5.42    0.90
   6  -6  -6    4.69    0.77
   6  -6  -6    5.79    1.12
  -6   6   6    5.26    0.76
   6   6  -6    5.91    0.86
   4  -6  -6   10.20    1.33
  -4  -6   6   10.64    1.01
  -4   6   6    9.55    0.82
   4   6  -6   11.00    0.98
  -4   6   6   12.32    0.94
   2  -6  -6   13.02    1.44
  -2  -6   6   13.37    1.04
  -2  -6   6   13.08    0.99
   2   6  -6   12.14    0.91
  -2   6   6   12.02    0.90
  -2   6   6   13.61    0.91
   0  -6   6  167.33    4.13
   0  -6  -6  154.76    4.76
   0  -6   6  159.95    3.94
   0   6  -6  162.58    3.52
   0   6   6  162.36    3.52
   0   6   6  158.50    3.64
   2  -6   6    0.43    0.50
  -2  -6  -6    1.70    0.81
   2   6   6    0.60    0.41
   2   6   6    0.84    0.37
  -2   6  -6    0.95    0.46
   4  -6   6   62.80    2.62
  -4  -6  -6   65.75    2.89
  -4   6  -6   64.45    2.34
   4   6   6   60.62    2.17
  -6  -6  -6    6.42    1.22
   6  -6   6    6.73    1.09
  -6   6  -6    7.13    1.00
   6   6   6    6.57    0.83
  -8  -6  -6   15.53    1.58
   8  -6   6   15.09    1.58
  -8   6  -6   17.46    1.40
   8   6   6   16.37    1.30
 -11  -7   6   67.81    2.88
 -11   7   6   71.95    2.63
  11   7  -6   73.77    2.79
  -9  -7   6   45.38    2.25
   9  -7  -6   47.95    2.53
  -9   7   6   47.77    2.03
   9   7  -6   47.45    2.19
  -7  -7   6    0.76    0.62
   7  -7  -6    0.87    0.87
   7   7  -6    0.29    0.56
  -7   7   6    0.24    0.47
   5  -7  -6   10.87    1.54
  -5  -7   6    9.53    1.03
   5   7  -6    8.84    0.98
  -5   7   6    8.35    0.85
  -3  -7   6   59.14    2.33
   3  -7  -6   55.64    2.92
  -3   7   6   53.47    1.97
   3   7  -6   61.76    2.15
  -1  -7   6    0.16    0.43
  -1  -7   6    0.36    0.46
   1  -7  -6    0.29    0.83
   1   7  -6   -0.32    0.35
  -1   7   6    0.17    0.35
  -1  -7  -6  111.61    4.14
   1  -7   6  112.68    3.48
   1  -7   6  116.02    3.35
  -1   7  -6  113.36    2.85
   1   7   6  116.91    2.95
   1   7   6  115.17    3.01
  -3  -7  -6    9.83    1.46
   3  -7   6   10.31    1.13
   3   7   6    9.80    0.93
  -3   7  -6   10.19    1.10
   5  -7   6    0.65    0.65
  -5  -7  -6    1.78    0.90
   5   7   6    0.82    0.49
  -5   7  -6    0.61    0.57
   7  -7   6   23.67    1.85
  -7  -7  -6   22.13    1.91
  -7   7  -6   25.40    1.66
   7   7   6   22.57    1.49
  10  -8  -6    0.38    0.90
  -8  -8   6   39.83    2.17
   8  -8  -6   43.88    2.64
  -8   8   6   44.38    1.98
   8   8  -6   42.88    2.12
  -6  -8   6    1.87    0.72
   6  -8  -6    1.94    1.09
  -6   8   6    1.40    0.55
   6   8  -6    1.46    0.66
   4  -8  -6    1.60    1.00
  -4  -8   6   -0.10    0.58
  -4   8   6    0.58    0.47
   4   8  -6    0.39    0.55
   2  -8  -6    5.51    1.40
  -2  -8   6    5.71    0.97
  -2   8   6    4.44    0.75
   2   8  -6    4.66    0.83
   0  -8   6   19.16    1.40
   0  -8  -6   21.31    2.00
   0  -8   6   21.39    1.44
   0   8   6   17.23    1.19
   0   8  -6   20.30    1.25
  -2  -8  -6    2.34    1.13
   2  -8   6    3.40    0.84
  -2   8  -6    3.55    0.81
   2   8   6    4.80    0.74
  -4  -8  -6  192.92    5.82
   4  -8   6  189.05    5.33
  -4   8  -6  190.63    4.84
  -6  -8  -6   11.56    1.70
   5  -9  -6   20.48    2.02
  -5  -9   6   20.04    1.60
   5   9  -6   19.43    1.51
  -5   9   6   21.13    1.44
   3  -9  -6   74.61    3.64
  -3   9   6   74.03    2.60
   3   9  -6   74.98    2.67
  -1  -9   6    3.19    0.89
   1  -9  -6    4.98    1.34
   1   9  -6    3.70    0.78
  -1   9   6    2.20    0.67
   1  -9   6   61.38    2.60
  -1  -9  -6   62.37    3.34
   1  -9   6   67.60    2.72
   1   9   6   66.87    2.38
  -3  -9  -6    5.91    1.46
   3  -9   6    3.50    0.89
 -16   0   7    0.69    0.67
  14   0  -7  146.90    4.57
 -14   0   7  156.34    4.08
 -12   0   7   13.29    1.11
  12   0  -7   14.76    1.37
 -10   0   7    0.67    0.43
  10   0  -7    0.49    0.54
   8   0  -7   18.42    1.22
  -8   0   7   17.58    1.08
   6   0  -7   66.75    2.15
  -6   0   7   64.36    2.02
  -4   0   7    1.71    0.45
  -4   0   7    1.09    0.40
   4   0  -7    0.38    0.34
  -2   0   7  368.87    6.58
   2   0  -7  360.63    6.00
  -2   0   7  364.10    6.26
   2   0  -7  364.33    7.03
   0   0   7   30.02    1.10
   0   0  -7   26.46    0.96
   0   0   7   28.25    1.19
   0   0  -7   28.96    1.46
  -2   0  -7    3.61    0.50
   2   0   7    3.44    0.73
   2   0   7    2.66    0.50
   4   0   7    6.97    0.70
   4   0   7    6.86    0.99
  -4   0  -7    5.81    0.66
   6   0   7   83.52    3.04
  -6   0  -7   84.98    2.47
   6   0   7   83.93    2.50
   8   0   7    0.42    0.63
   8   0   7    0.78    0.47
  -8   0  -7    1.56    0.63
  10   0   7   48.19    2.47
  10   0   7   45.53    1.97
 -10   0  -7   45.12    2.14
  15  -1  -7    2.62    0.99
 -15  -1   7    4.02    0.90
  15   1  -7    2.58    0.97
 -15   1   7    3.21    0.82
 -13  -1   7    3.86    0.80
  13  -1  -7    3.55    1.01
  13   1  -7    3.11    0.94
 -13   1   7    2.52    0.68
  11  -1  -7   32.92    1.88
 -11  -1   7   28.14    1.51
 -11   1   7   27.34    1.53
  11   1  -7   30.92    1.79
  -9  -1   7  102.57    2.65
  -9  -1   7   99.32    2.82
   9  -1  -7   96.84    3.04
   9   1  -7  100.47    3.05
  -9   1   7  104.76    2.89
  -7  -1   7   13.74    0.99
   7  -1  -7   15.05    1.06
  -7  -1   7   15.48    0.87
   7   1  -7   15.40    1.06
  -7   1   7   14.81    0.99
   5  -1  -7  163.12    3.68
  -5  -1   7  162.59    3.55
  -5  -1   7  161.68    3.25
   5   1  -7  161.91    3.44
   5   1  -7  163.40    3.66
  -5   1   7  157.45    3.64
  -5   1   7  161.60    3.51
  -3  -1   7   55.64    1.74
   3  -1  -7   58.56    1.99
  -3  -1   7   60.38    1.80
  -3  -1   7   58.07    1.55
  -3   1   7   56.17    1.72
  -3   1   7   55.74    1.81
   3   1  -7   57.64    1.87
  -1  -1   7    7.05    0.80
   1  -1  -7    7.58    0.81
  -1  -1   7    4.67    0.53
  -1  -1   7    6.21    0.62
  -1   1   7    5.91    0.57
   1   1  -7    6.28    0.57
  -1   1   7    6.13    0.61
  -1  -1  -7   69.81    2.45
   1  -1   7   64.68    2.30
   1  -1   7   63.04    1.85
  -1   1  -7   66.98    1.79
   1   1   7   67.77    1.98
  -3  -1  -7   91.54    3.04
  -3  -1  -7   92.69    2.27
   3  -1   7   93.19    2.95
   3  -1   7   94.33    2.43
   3   1   7   97.14    2.57
  -3   1  -7   96.00    2.41
  -5  -1  -7    3.34    0.61
   5  -1   7    2.62    0.74
   5  -1   7    2.55    0.51
  -5  -1  -7    1.37    0.60
  -5   1  -7    1.57    0.48
   5   1   7    2.41    0.53
   7  -1   7  118.73    3.80
  -7  -1  -7  118.45    3.88
   7  -1   7  120.89    3.18
  -7  -1  -7  126.48    3.26
  -7   1  -7  126.13    3.31
   7   1   7  119.02    3.29
   9  -1   7   16.20    1.49
  -9  -1  -7   14.93    1.24
   9  -1   7   13.34    1.07
  -9  -1  -7   14.95    1.46
   9   1   7   14.66    1.15
  -9   1  -7   12.01    1.18
 -11  -1  -7    1.04    0.76
 -11  -1  -7    1.40    0.81
  11  -1   7    0.44    0.82
  11  -1   7    1.94    0.60
 -11   1  -7    2.71    0.87
  11   1   7    0.70    0.51
 -14  -2   7   98.82    3.13
  14  -2  -7  103.13    3.75
 -14   2   7  105.09    3.25
  14   2  -7  101.38    3.56
  12  -2  -7    7.19    1.18
 -12  -2   7    6.38    0.89
 -12  -2   7    8.07    0.99
  12   2  -7    6.34    1.10
 -12   2   7    8.35    1.07
 -10  -2   7   49.62    1.97
  10  -2  -7   48.27    2.19
 -10  -2   7   47.66    1.83
 -10   2   7   46.25    1.89
  10   2  -7   46.44    2.10
  -8  -2   7   45.06    1.76
  -8  -2   7   40.03    1.57
   8  -2  -7   40.35    1.81
   8   2  -7   40.74    1.77
  -8   2   7   40.42    1.66
   6  -2  -7  353.90    6.85
   6  -2  -7  361.30    7.03
  -6  -2   7  358.86    6.55
  -6  -2   7  354.57    6.44
   6   2  -7  358.25    6.73
  -6   2   7  346.46    6.45
   4  -2  -7    2.84    0.62
  -4  -2   7    2.81    0.48
  -4  -2   7    2.80    0.54
  -4  -2   7    2.38    0.50
  -4  -2   7    2.98    0.51
  -4   2   7    2.34    0.47
   4   2  -7    2.22    0.46
  -4   2   7    3.14    0.55
  -2  -2   7   70.82    1.89
  -2  -2   7   73.61    1.96
   2  -2  -7   68.48    2.37
  -2  -2   7   70.17    1.92
  -2  -2   7   68.75    2.11
  -2   2   7   68.26    2.04
  -2   2   7   66.82    1.87
   0  -2   7   13.15    0.76
   0  -2   7   13.41    1.00
   0  -2  -7   13.43    1.14
   0  -2   7   13.42    0.79
   0   2   7   12.60    0.84
   0   2  -7   13.03    0.81
   0   2   7   13.69    0.76
  -2  -2  -7    9.91    1.07
   2  -2   7    8.86    0.66
   2  -2   7    9.23    0.96
   2   2   7    8.93    0.75
  -2   2  -7   10.30    0.79
   4  -2   7    7.63    1.01
   4  -2   7    7.48    0.68
  -4  -2  -7    9.96    1.14
   4   2   7    7.27    0.74
  -4   2  -7    9.73    0.84
   6  -2   7   48.11    2.27
   6  -2   7   48.62    1.71
  -6  -2  -7   44.00    2.23
  -6   2  -7   45.23    1.84
   6   2   7   50.81    1.93
  -8  -2  -7    3.54    0.94
   8  -2   7    1.10    0.71
   8  -2   7    2.89    0.60
   8   2   7    3.87    0.76
  -8   2  -7    2.27    0.70
 -10  -2  -7  142.92    4.50
  10  -2   7  145.38    4.57
 -10   2  -7  141.66    4.05
  10   2   7  142.54    4.01
 -15  -3   7    3.92    0.94
 -15  -3   7    4.07    0.87
 -15   3   7    5.07    0.99
  15   3  -7    2.99    0.99
 -13  -3   7    1.25    0.59
 -13  -3   7    0.90    0.66
  13  -3  -7    1.77    0.90
 -13   3   7    1.65    0.69
  13   3  -7    1.13    0.78
 -11  -3   7   21.79    1.39
 -11  -3   7   22.02    1.36
  11  -3  -7   22.06    1.60
  11   3  -7   22.27    1.53
 -11   3   7   22.90    1.40
   9  -3  -7   85.97    2.86
  -9  -3   7   83.88    2.64
  -9  -3   7   91.81    2.69
   9   3  -7   83.88    2.78
  -9   3   7   81.51    2.58
  -7  -3   7   15.64    1.05
   7  -3  -7   17.91    1.29
   7  -3  -7   18.36    1.23
  -7  -3   7   16.71    1.12
   7   3  -7   16.94    1.14
  -7   3   7   14.85    1.04
  -5  -3   7  138.24    3.24
  -5  -3   7  136.11    3.33
   5  -3  -7  143.66    3.81
  -5   3   7  137.73    3.21
  -5   3   7  143.48    3.43
   5   3  -7  134.95    3.23
  -3  -3   7   52.34    1.61
  -3  -3   7   47.78    1.66
  -3  -3   7   47.10    1.68
   3  -3  -7   48.54    2.04
  -3  -3   7   46.01    1.65
  -3   3   7   47.15    1.70
  -3   3   7   51.32    1.63
  -1  -3   7   10.15    0.77
  -1  -3   7    9.72    0.85
   1  -3  -7   11.32    1.07
  -1  -3   7   11.38    0.82
  -1  -3   7   10.70    0.71
  -1   3   7    9.61    0.69
  -1   3   7   11.03    0.81
   1  -3   7   67.36    2.33
   1  -3   7   67.89    1.81
  -1  -3  -7   65.97    2.58
   1   3   7   65.53    1.73
  -1   3  -7   66.37    2.02
   1   3   7   63.83    2.04
   3  -3   7  109.12    3.25
   3  -3   7  108.08    2.54
  -3  -3  -7  103.86    3.38
   3   3   7  103.49    2.84
  -3   3  -7  102.33    2.73
  -5  -3  -7    3.93    0.88
   5  -3   7    3.38    0.84
   5   3   7    4.88    0.76
  -5   3  -7    5.00    0.77
  -7  -3  -7   98.50    3.51
   7  -3   7   96.62    3.43
   7   3   7   96.69    2.98
  -7   3  -7   95.36    2.96
  -9  -3  -7   10.92    1.33
   9  -3   7   11.08    1.33
   9   3   7   11.06    1.09
  -9   3  -7   10.35    1.10
 -14  -4   7  125.65    3.73
 -14  -4   7  129.64    3.83
  14  -4  -7  111.59    4.05
  14   4  -7  124.63    3.93
 -14   4   7  120.35    3.69
 -12  -4   7   10.05    1.07
 -12  -4   7   11.60    1.14
  12  -4  -7   11.61    1.35
  12   4  -7   11.17    1.25
 -10  -4   7   -0.16    0.41
 -10  -4   7    1.25    0.57
  10  -4  -7    0.22    0.62
 -10   4   7    0.21    0.47
  10   4  -7   -0.06    0.59
  -8  -4   7   15.93    1.16
   8  -4  -7   15.87    1.35
   8  -4  -7   14.81    1.20
  -8  -4   7   16.06    1.17
  -8   4   7   17.43    1.12
   8   4  -7   14.90    1.12
  -6  -4   7   53.31    1.96
  -6  -4   7   51.09    1.96
   6  -4  -7   49.22    1.94
   6  -4  -7   57.35    2.41
  -6   4   7   53.57    1.88
   6   4  -7   56.05    1.92
   4  -4  -7    0.66    0.65
  -4  -4   7    0.99    0.43
  -4  -4   7    0.50    0.45
  -4   4   7    1.61    0.50
   4   4  -7    0.68    0.39
  -4   4   7    0.69    0.36
  -2  -4   7  281.80    5.67
   2  -4  -7  271.08    6.38
  -2  -4   7  281.35    5.52
  -2   4   7  278.55    5.53
   2   4  -7  280.40    5.30
  -2   4   7  280.43    5.18
   0  -4   7   22.66    1.29
   0  -4   7   22.73    1.21
   0  -4  -7   25.42    1.62
   0   4   7   19.72    1.12
   0   4   7   22.26    1.01
   0   4  -7   22.10    1.01
   2  -4   7    2.31    0.63
  -2  -4  -7    2.30    0.74
   2   4   7    1.24    0.46
  -2   4  -7    1.81    0.50
   4  -4   7    4.82    0.89
  -4  -4  -7    6.61    1.09
   4   4   7    5.51    0.79
  -4   4  -7    5.79    0.82
  -6  -4  -7   67.95    2.89
   6  -4   7   67.47    2.77
   6   4   7   66.21    2.38
  -6   4  -7   67.03    2.40
   8  -4   7    0.44    0.66
  -8  -4  -7    0.84    0.74
   8   4   7    1.37    0.59
  -8   4  -7   -0.52    0.46
 -13  -5   7    4.71    0.93
  13  -5  -7    7.76    1.36
 -13   5   7    3.52    0.87
  13   5  -7    5.75    0.98
 -11  -5   7   25.14    1.60
  11  -5  -7   27.51    1.81
  11   5  -7   26.69    1.61
 -11   5   7   25.14    1.52
   9  -5  -7   77.33    2.82
  -9  -5   7   79.43    2.76
   9  -5  -7   82.13    2.99
  -9   5   7   76.46    2.54
   9   5  -7   78.88    2.72
  -7  -5   7    7.34    0.91
   7  -5  -7    8.42    1.23
   7  -5  -7    8.77    0.95
  -7   5   7    8.55    0.84
   7   5  -7    8.34    0.90
  -5  -5   7  119.16    3.24
   5  -5  -7  114.03    3.80
  -5   5   7  114.10    2.95
   5   5  -7  109.54    3.09
  -5   5   7  115.20    3.07
   3  -5  -7   38.97    2.17
  -3  -5   7   37.54    1.69
  -3   5   7   39.55    1.62
  -3   5   7   37.85    1.51
   3   5  -7   41.66    1.63
  -1  -5   7    1.38    0.50
  -1  -5   7    1.92    0.57
   1  -5  -7    1.42    0.77
   1   5  -7    2.82    0.54
  -1   5   7    1.81    0.43
  -1   5   7    1.90    0.52
   1  -5   7   40.14    1.86
   1  -5   7   39.89    1.70
  -1  -5  -7   40.91    2.20
   1   5   7   39.62    1.63
   1   5   7   41.26    1.43
  -3  -5  -7   53.58    2.57
   3  -5   7   58.54    2.40
  -3   5  -7   55.48    2.10
   3   5   7   53.68    2.01
   5  -5   7    0.60    0.58
  -5  -5  -7    0.15    0.66
   5   5   7    0.47    0.46
  -5   5  -7    0.37    0.48
   7  -5   7  109.32    3.81
  -7  -5  -7  109.38    3.80
  -7   5  -7  100.87    3.27
   7   5   7  101.70    3.21
  -9  -5  -7   15.57    1.58
 -12  -6   7    5.39    1.05
 -12   6   7    5.10    0.94
  12   6  -7    5.28    0.97
  10  -6  -7   29.84    1.88
 -10  -6   7   29.30    1.78
 -10   6   7   28.14    1.58
  10   6  -7   29.44    1.70
   8  -6  -7   30.33    1.73
  -8  -6   7   27.06    1.66
   8  -6  -7   26.58    1.87
  -8   6   7   25.93    1.46
   8   6  -7   27.21    1.62
   6  -6  -7  228.56    6.03
  -6  -6   7  219.75    5.21
   6  -6  -7  222.57    5.07
   6   6  -7  215.84    5.00
  -6   6   7  219.57    4.81
  -4  -6   7    1.53    0.62
   4  -6  -7    1.17    0.91
  -4   6   7    1.58    0.56
   4   6  -7    1.74    0.56
  -4   6   7    1.60    0.49
  -2  -6   7   49.65    1.96
  -2  -6   7   45.14    1.95
   2  -6  -7   45.25    2.59
   2   6  -7   45.92    1.77
  -2   6   7   50.66    1.88
  -2   6   7   48.95    1.76
   0  -6   7   10.43    1.02
   0  -6  -7    8.03    1.32
   0  -6   7    7.66    0.93
   0   6   7    7.62    0.82
   0   6  -7    8.07    0.79
   0   6   7    8.71    0.77
   2  -6   7    5.09    0.91
  -2  -6  -7    3.74    1.07
   2   6   7    5.56    0.81
  -2   6  -7    3.80    0.77
  -4  -6  -7    6.25    1.28
   4  -6   7    6.18    1.10
   4   6   7    7.07    0.87
  -4   6  -7    5.51    0.90
   6  -6   7   32.54    2.09
   6   6   7   37.65    1.84
  -6   6  -7   34.68    1.90
  -8  -6  -7    2.50    0.98
   8   6   7    2.25    0.78
   9  -7  -7   44.03    2.53
  -9  -7   7   47.76    2.32
   9   7  -7   46.78    2.23
  -9   7   7   50.08    2.16
   7  -7  -7   13.48    1.65
  -7  -7   7    7.85    1.15
  -7   7   7    8.64    0.96
   7   7  -7    9.13    1.05
  -5  -7   7   71.99    2.76
   5  -7  -7   83.22    3.57
  -5   7   7   76.25    2.52
   5   7  -7   82.61    2.72
  -3  -7   7   25.49    1.59
   3  -7  -7   26.80    2.11
  -3   7   7   25.02    1.37
   3   7  -7   28.32    1.53
  -1  -7   7    9.05    1.01
  -1  -7   7   10.66    1.05
   1  -7  -7    9.25    1.50
  -1   7   7   10.36    0.87
  -1   7   7   10.48    0.96
   1   7  -7   11.44    1.00
   1  -7   7   43.50    2.01
  -1  -7  -7   40.82    2.64
   1  -7   7   43.07    2.09
   1   7   7   41.41    1.66
   1   7   7   42.80    1.78
  -3  -7  -7   78.89    3.48
   3  -7   7   69.35    2.88
   3   7   7   70.77    2.48
  -3   7  -7   70.17    2.60
  -5  -7  -7    3.77    1.18
   5  -7   7    2.77    0.95
   5   7   7    4.52    0.86
  -5   7  -7    3.68    0.88
  -7  -7  -7   53.74    2.94
   7   7   7   61.32    2.49
   8  -8  -7   11.13    1.67
  -8  -8   7    9.20    1.32
  -8   8   7    7.72    1.08
   8   8  -7    7.98    1.16
   6  -8  -7   38.46    2.60
   6   8  -7   35.28    1.93
  -6   8   7   31.67    1.70
   4  -8  -7   -0.14    0.96
  -4  -8   7    0.49    0.63
  -4   8   7    1.72    0.60
   4   8  -7    0.29    0.54
  -2  -8   7  139.43    4.10
   2  -8  -7  143.78    5.17
  -2   8   7  143.53    3.71
   0  -8   7   13.81    1.28
   0  -8   7   13.39    1.29
   0  -8  -7   13.53    1.75
   0   8   7   12.84    1.06
  -2  -8  -7    1.44    1.04
   2  -8   7    0.08    0.58
  -2   8  -7    0.96    0.66
   4  -8   7    3.69    1.00
  -4  -8  -7    2.06    1.18
  -3   9   7   21.05    1.41
   3   9  -7   20.70    1.51
   1   9  -7    0.12    0.56
  -1   9   7    0.35    0.52
   1  -9   7   20.58    1.61
  14   0  -8    3.78    1.03
 -14   0   8    4.91    0.95
 -12   0   8    5.33    0.89
  12   0  -8    4.57    1.01
  10   0  -8    5.87    0.98
 -10   0   8    6.24    0.86
   8   0  -8  200.89    4.76
  -8   0   8  201.00    4.47
   6   0  -8    7.14    0.80
  -6   0   8    7.37    0.76
  -4   0   8   49.91    1.76
   4   0  -8   45.64    1.76
  -4   0   8   48.40    1.70
   2   0  -8   52.87    2.03
  -2   0   8   57.48    1.76
  -2   0   8   53.77    1.81
   0   0  -8  204.51    4.88
   0   0   8  198.09    4.23
  -2   0  -8    0.76    0.51
   2   0   8    0.78    0.38
   4   0   8   75.69    2.92
   4   0   8   73.13    2.31
  -4   0  -8   76.82    2.21
   6   0   8   15.23    1.50
   6   0   8   13.08    1.04
  -6   0  -8   15.66    1.10
  -8   0  -8   24.80    1.89
   8   0   8   26.68    1.50
  -8   0  -8   25.59    1.54
 -10   0  -8   14.02    1.36
  10   0   8   12.44    1.12
 -10   0  -8   12.14    1.45
 -15  -1   8   33.80    1.88
 -15   1   8   32.84    1.91
  13  -1  -8    0.78    0.76
 -13  -1   8    1.13    0.65
  13   1  -8    0.66    0.77
 -13   1   8    0.98    0.64
  11  -1  -8  122.39    3.82
 -11  -1   8  125.31    3.47
  11   1  -8  122.58    3.85
 -11   1   8  129.29    3.55
  -9  -1   8   15.49    1.14
   9  -1  -8   16.77    1.28
   9   1  -8   14.61    1.23
  -9   1   8   14.83    1.13
   7  -1  -8   15.20    1.12
  -7  -1   8   14.19    1.03
  -7   1   8   14.11    1.03
   7   1  -8   13.60    1.07
  -5  -1   8   10.10    0.86
  -5  -1   8    7.92    0.81
   5  -1  -8    8.70    0.86
  -5   1   8    8.03    0.82
  -5   1   8    9.12    0.80
   5   1  -8    8.68    0.80
   3  -1  -8   89.67    2.75
  -3  -1   8   94.14    2.51
  -3  -1   8   97.93    2.49
  -3   1   8   90.05    2.54
  -3   1   8   91.34    2.43
   3   1  -8   88.99    2.63
  -1  -1   8   13.82    0.91
   1  -1  -8   11.64    1.04
  -1  -1   8   13.45    1.11
  -1  -1   8   13.42    0.85
  -1   1   8   13.76    0.92
  -1   1   8   14.10    0.88
   1   1  -8   13.40    0.80
   1  -1   8  167.06    4.32
  -1  -1  -8  175.53    4.53
   1  -1   8  169.29    3.72
  -1   1  -8  167.30    3.52
   1   1   8  166.35    3.82
  -3  -1  -8    8.06    1.04
   3  -1   8    6.32    0.70
   3  -1   8    7.55    0.99
  -3   1  -8    6.92    0.71
   3   1   8    6.24    0.74
   5  -1   8   10.80    0.90
   5  -1   8    9.90    1.18
  -5  -1  -8   11.73    1.24
   5   1   8   10.12    0.91
  -5   1  -8   11.69    0.98
  -7  -1  -8   46.60    2.43
   7  -1   8   47.78    1.89
   7  -1   8   45.78    2.41
   7   1   8   44.84    1.93
  -7   1  -8   41.87    1.88
   9  -1   8   49.08    2.06
  -9  -1  -8   45.73    2.57
   9  -1   8   55.02    2.77
   9   1   8   53.55    2.25
  -9   1  -8   52.18    2.28
 -14  -2   8   13.50    1.22
  14  -2  -8   12.17    1.53
 -14   2   8   13.42    1.30
  14   2  -8   13.63    1.46
 -12  -2   8   93.76    3.02
  12  -2  -8   86.93    3.34
  12   2  -8   86.93    3.23
 -12   2   8   94.62    3.07
 -10  -2   8    0.04    0.47
  10  -2  -8    0.06    0.53
 -10   2   8   -0.01    0.45
  10   2  -8    0.26    0.56
   8  -2  -8   76.38    2.68
  -8  -2   8   81.25    2.33
  -8  -2   8   78.67    2.51
  -8   2   8   82.80    2.57
   8   2  -8   76.17    2.61
   6  -2  -8    2.62    0.66
  -6  -2   8    5.13    0.65
  -6  -2   8    4.35    0.72
  -6   2   8    3.76    0.71
  -6   2   8    5.24    0.76
   6   2  -8    3.16    0.63
  -4  -2   8   31.18    1.26
   4  -2  -8   32.44    1.63
  -4  -2   8   34.40    1.47
  -4  -2   8   32.54    1.39
  -4   2   8   30.72    1.35
  -4   2   8   33.11    1.48
   4   2  -8   33.94    1.44
  -2  -2   8   38.60    1.66
  -2  -2   8   40.10    1.50
  -2  -2   8   38.95    1.45
   2  -2  -8   41.18    1.89
  -2  -2   8   39.63    1.43
  -2   2   8   39.89    1.46
  -2   2   8   37.75    1.56
   0  -2  -8   43.71    2.04
   0  -2   8   43.92    1.51
   0  -2   8   39.09    1.79
   0   2   8   42.29    1.65
   0   2  -8   41.01    1.50
  -2  -2  -8    9.71    1.10
   2  -2   8    7.14    0.66
   2  -2   8    7.48    0.94
  -2   2  -8    9.21    0.81
   2   2   8    7.93    0.81
  -4  -2  -8  303.60    7.13
   4  -2   8  318.34    5.99
   4  -2   8  304.00    6.95
  -4   2  -8  304.52    6.06
   4   2   8  307.29    6.27
  -6  -2  -8   32.01    1.99
   6  -2   8   29.66    1.42
   6  -2   8   25.84    1.83
   6   2   8   33.28    1.63
  -6   2  -8   29.74    1.54
   8  -2   8    2.66    0.93
  -8  -2  -8    5.07    1.06
  -8   2  -8    3.68    0.84
   8   2   8    4.25    0.83
 -10  -2  -8    4.06    1.07
  13  -3  -8   -0.29    0.73
 -13  -3   8    0.14    0.59
  13   3  -8    0.27    0.72
 -13   3   8   -0.14    0.57
  11  -3  -8  100.68    3.50
 -11  -3   8  110.02    3.14
 -11  -3   8  106.15    3.24
  11   3  -8  105.49    3.44
 -11   3   8  102.68    3.21
  -9  -3   8   10.49    0.96
   9  -3  -8   12.82    1.19
  -9  -3   8   10.06    1.04
  -9   3   8   13.00    1.07
   9   3  -8   10.04    1.13
   7  -3  -8   19.86    1.32
   7  -3  -8   16.99    1.37
  -7  -3   8   21.08    1.21
  -7  -3   8   20.48    1.28
  -7   3   8   23.99    1.30
   7   3  -8   22.40    1.34
  -5  -3   8   13.70    1.06
  -5  -3   8   11.43    0.89
   5  -3  -8   14.86    1.27
   5   3  -8   14.71    1.02
  -5   3   8   14.13    1.00
  -5   3   8   11.37    1.00
  -3  -3   8   97.63    2.75
  -3  -3   8   99.30    2.68
   3  -3  -8   98.42    3.22
  -3  -3   8  103.33    2.62
  -3  -3   8  100.39    2.66
  -3   3   8  106.29    2.86
  -3   3   8  103.59    2.63
  -1  -3   8    8.04    0.78
  -1  -3   8    6.86    0.66
  -1  -3   8    7.63    0.91
   1  -3  -8    7.93    1.03
  -1   3   8    6.23    0.62
  -1   3   8    6.77    0.78
   1   3  -8    8.45    0.71
   1  -3   8  141.66    3.12
  -1  -3  -8  135.27    4.11
   1  -3   8  132.46    3.78
  -1   3  -8  141.34    3.33
   1   3   8  138.07    3.46
   3  -3   8    4.97    0.90
  -3  -3  -8    3.29    0.87
  -3   3  -8    4.04    0.71
   3   3   8    3.50    0.65
  -5  -3  -8    8.31    1.26
   5  -3   8    8.26    1.21
  -5   3  -8    7.71    0.91
   5   3   8    7.84    0.88
   7  -3   8   41.16    2.31
  -7  -3  -8   38.59    2.27
   7   3   8   40.41    1.94
  -7   3  -8   40.77    1.92
   9  -3   8   36.44    2.36
  -9  -3  -8   44.17    2.47
   9   3   8   38.09    2.00
  -9   3  -8   44.36    2.16
 -14  -4   8    3.68    0.85
  14   4  -8    3.61    0.98
 -12  -4   8    4.29    0.83
  12  -4  -8    4.29    1.05
 -12  -4   8    5.78    0.96
  12   4  -8    3.82    0.93
 -12   4   8    6.43    1.02
  10  -4  -8    6.76    1.09
 -10  -4   8    4.30    0.84
 -10  -4   8    6.17    0.93
  10   4  -8    5.16    0.97
 -10   4   8    5.23    0.86
  -8  -4   8  160.01    4.00
   8  -4  -8  153.11    4.22
  -8  -4   8  160.63    4.05
  -8   4   8  161.89    3.98
   6  -4  -8    5.27    1.02
  -6  -4   8    7.15    0.84
  -6  -4   8    6.83    0.93
  -6   4   8    7.51    0.80
  -6   4   8    4.89    0.81
  -4  -4   8   39.94    1.72
  -4  -4   8   37.39    1.65
   4  -4  -8   38.39    2.10
  -4   4   8   37.45    1.65
  -4   4   8   43.10    1.63
   4   4  -8   37.59    1.64
   2  -4  -8   43.18    2.22
  -2  -4   8   44.06    1.81
  -2  -4   8   41.68    1.69
   2   4  -8   40.98    1.61
  -2   4   8   41.82    1.72
  -2   4   8   43.36    1.59
   0  -4   8  153.75    3.73
   0  -4   8  153.20    4.05
   0  -4  -8  158.56    4.55
   0   4   8  157.76    3.81
   0   4  -8  157.04    3.77
   2  -4   8    1.03    0.58
  -2  -4  -8    1.15    0.74
  -2   4  -8    1.19    0.52
   2   4   8    0.54    0.44
  -4  -4  -8   60.88    2.82
   4  -4   8   62.38    2.66
   4   4   8   66.70    2.36
  -4   4  -8   69.67    2.38
   6  -4   8   13.08    1.42
  -6  -4  -8   13.94    1.47
  -6   4  -8   12.56    1.18
   6   4   8   14.96    1.19
  -8  -4  -8   22.20    1.81
   8  -4   8   21.03    1.79
   8   4   8   18.84    1.43
  -8   4  -8   21.99    1.57
  13  -5  -8    0.69    0.81
 -13  -5   8    0.62    0.61
  11  -5  -8  104.66    3.66
  -9  -5   8   13.10    1.18
   9  -5  -8   10.35    1.15
   9   5  -8   12.08    1.15
  -9   5   8   13.54    1.16
   7  -5  -8    5.43    0.90
  -7  -5   8    5.83    0.91
   7  -5  -8    5.83    1.17
   7   5  -8    4.31    0.79
  -7   5   8    5.64    0.81
  -5  -5   8    3.30    0.72
   5  -5  -8    3.58    0.98
   5   5  -8    3.45    0.72
  -5   5   8    4.17    0.77
  -5   5   8    3.98    0.69
   3  -5  -8   56.67    2.68
  -3  -5   8   53.27    2.05
   3   5  -8   48.30    1.88
  -3   5   8   53.23    1.87
  -3   5   8   50.74    1.97
   1  -5  -8   14.58    1.54
  -1  -5   8   12.41    1.03
  -1  -5   8   14.81    1.13
  -1   5   8   11.09    0.98
  -1   5   8   16.18    0.98
   1   5  -8   12.99    0.94
  -1  -5  -8  129.31    4.33
   1  -5   8  133.43    3.82
   1   5   8  133.22    3.51
  -1   5  -8  130.63    3.51
  -3  -5  -8    5.09    1.11
   3  -5   8    7.35    1.13
   3   5   8    7.82    0.92
  -3   5  -8    5.62    0.89
   5  -5   8   12.00    1.30
  -5  -5  -8    7.30    1.28
  -5   5  -8    7.16    1.05
   5   5   8    8.53    1.00
   7  -5   8   33.13    2.20
   7   5   8   33.34    1.86
  -7   5  -8   34.54    1.92
 -10  -6   8    0.78    0.61
  10  -6  -8    0.25    0.67
  10   6  -8    0.78    0.58
 -10   6   8    0.93    0.59
  -8  -6   8   57.35    2.39
   8  -6  -8   61.66    2.51
   8  -6  -8   61.13    2.86
   8   6  -8   54.47    2.32
  -8   6   8   59.03    2.29
   6  -6  -8    2.91    1.03
  -6  -6   8    2.70    0.73
   6  -6  -8    2.85    0.71
  -6   6   8    1.98    0.61
   6   6  -8    3.52    0.77
   4  -6  -8   18.14    1.75
  -4  -6   8   17.66    1.32
   4   6  -8   19.59    1.33
  -4   6   8   18.39    1.16
  -4   6   8   18.96    1.26
  -2  -6   8   27.88    1.55
   2  -6  -8   27.67    2.15
  -2   6   8   24.70    1.43
  -2   6   8   24.94    1.31
   2   6  -8   25.15    1.36
   0  -6   8   31.50    1.75
   0  -6   8   31.17    1.67
   0  -6  -8   30.76    2.25
   0   6   8   30.75    1.57
   2  -6   8    5.13    0.96
  -2  -6  -8    7.63    1.41
  -2   6  -8    4.85    0.86
   2   6   8    4.69    0.79
   4  -6   8  208.31    5.58
  -4  -6  -8  196.45    5.94
  -4   6  -8  204.26    5.01
   4   6   8  207.66    4.98
   6  -6   8   19.36    1.69
   6   6   8   20.80    1.50
  -6   6  -8   23.63    1.64
  -9  -7   8    3.15    0.90
   9  -7  -8    6.64    1.31
   9   7  -8    4.88    0.98
  -9   7   8    3.78    0.79
  -7  -7   8   16.68    1.43
   7  -7  -8   18.56    1.82
  -7   7   8   19.10    1.37
  -5  -7   8   10.10    1.20
   5  -7  -8    9.38    1.66
  -5   7   8    7.45    0.87
   5   7  -8   11.37    1.15
   3  -7  -8   67.91    3.35
  -3  -7   8   69.19    2.69
  -3   7   8   71.56    2.41
  -3   7   8   70.02    2.46
   3   7  -8   72.89    2.52
  -1  -7   8    1.90    0.69
   1  -7  -8    0.79    1.02
  -1   7   8    1.66    0.63
  -1   7   8    2.79    0.60
   1  -7   8   84.09    3.09
  -1  -7  -8   74.93    3.60
   1   7   8   82.94    2.71
  -1   7  -8   80.47    2.85
   3  -7   8    0.69    0.65
  -3  -7  -8    1.70    1.13
  -3   7  -8    1.48    0.66
   3   7   8    2.56    0.73
   5   7   8    6.49    1.01
   6  -8  -8    2.14    1.14
   6   8  -8    3.85    0.89
  -6   8   8    3.00    0.78
  -4  -8   8   18.70    1.53
   4  -8  -8   17.68    1.99
   4   8  -8   17.58    1.39
  -4   8   8   23.53    1.46
   2  -8  -8   20.83    2.16
  -2  -8   8   21.41    1.60
   2   8  -8   23.46    1.48
  -2   8   8   23.99    1.42
   0  -8  -8   89.15    4.04
   0  -8   8   82.75    3.09
   2  -8   8    0.39    0.69
 -14   0   9  110.71    3.52
  12   0  -9   12.05    1.37
 -12   0   9   11.79    1.20
  10   0  -9   28.34    1.79
 -10   0   9   26.14    1.57
   8   0  -9   33.38    1.75
  -8   0   9   33.48    1.64
  -6   0   9  162.06    3.84
   6   0  -9  160.32    4.05
   4   0  -9    1.04    0.50
  -4   0   9    0.51    0.44
  -4   0   9    0.64    0.43
   2   0  -9   35.86    1.76
  -2   0   9   35.60    1.55
  -2   0   9   38.21    1.51
   0   0   9    0.42    0.40
   0   0  -9    1.49    0.61
   2   0   9   59.12    2.07
  -2   0  -9   59.32    2.58
   4   0   9   24.25    1.34
  -4   0  -9   21.40    1.69
   6   0   9   28.32    1.53
  -6   0  -9   30.40    2.07
  -8   0  -9   13.14    1.55
   8   0   9   11.33    1.06
  13  -1  -9   10.89    1.40
 -13  -1   9    9.99    1.17
 -13   1   9   11.71    1.21
  13   1  -9   10.78    1.50
  11  -1  -9   35.24    2.03
 -11  -1   9   35.71    1.81
 -11   1   9   35.90    1.82
  11   1  -9   33.57    2.00
   9  -1  -9   40.39    2.03
  -9  -1   9   42.50    1.89
   9   1  -9   41.54    2.02
  -9   1   9   45.40    1.95
   7  -1  -9    3.57    0.77
  -7  -1   9    2.95    0.65
   7   1  -9    2.44    0.65
  -7   1   9    3.87    0.71
  -5  -1   9  152.30    3.76
   5  -1  -9  153.69    3.88
  -5  -1   9  156.56    3.67
  -5   1   9  146.26    3.78
  -5   1   9  150.82    3.65
   3  -1  -9   31.30    1.66
  -3  -1   9   28.98    1.37
  -3  -1   9   28.57    1.37
  -3   1   9   29.22    1.44
   3   1  -9   32.03    1.58
  -3   1   9   29.29    1.38
  -1  -1   9   24.26    1.26
   1  -1  -9   22.16    1.50
   1   1  -9   24.05    1.51
  -1   1   9   28.47    1.37
   1  -1   9    8.82    0.79
   1  -1   9   10.64    1.14
  -1  -1  -9   10.49    1.16
   1   1   9   10.58    0.90
   3  -1   9   56.56    2.00
  -3  -1  -9   56.10    2.59
   3  -1   9   57.76    2.57
   3   1   9   54.34    2.06
   5  -1   9    0.05    0.66
   5  -1   9   -0.26    0.35
  -5  -1  -9   -0.09    0.57
   5   1   9    0.74    0.47
  -7  -1  -9   90.92    3.66
   7  -1   9   97.57    3.72
   7  -1   9   90.69    2.91
   7   1   9   89.31    2.98
   9  -1   9    0.35    0.44
 -12  -2   9   15.95    1.29
  12  -2  -9   13.72    1.44
  12   2  -9   15.05    1.52
 -12   2   9   16.70    1.40
 -10  -2   9    0.49    0.56
  10  -2  -9    0.29    0.57
 -10   2   9    0.81    0.60
  10   2  -9    1.01    0.68
   8  -2  -9   10.97    1.13
  -8  -2   9   13.76    1.15
   8   2  -9   13.48    1.15
  -8   2   9   12.58    1.07
  -6  -2   9   12.02    1.01
   6  -2  -9   11.52    1.17
   6   2  -9   12.44    1.07
  -6   2   9   13.14    1.01
  -6   2   9   11.04    1.03
   4  -2  -9    3.39    0.73
  -4  -2   9    5.08    0.77
  -4  -2   9    4.88    0.73
  -4   2   9    4.69    0.76
  -4   2   9    4.56    0.71
  -2  -2   9  218.40    4.62
  -2  -2   9  219.27    5.08
  -2  -2   9  218.57    4.53
   2  -2  -9  216.98    5.38
  -2   2   9  219.06    4.86
  -2   2   9  224.86    4.51
   0  -2   9    8.83    1.06
   0  -2  -9    7.51    1.11
   0  -2   9    9.34    0.80
   0   2   9    7.88    0.81
   0   2  -9   10.24    0.85
   2  -2   9    5.59    0.75
   2  -2   9    5.37    1.02
  -2  -2  -9    5.44    1.06
  -2   2  -9    6.59    0.84
   2   2   9    4.81    0.77
   4  -2   9   18.16    1.12
  -4  -2  -9   18.72    1.65
   4  -2   9   14.94    1.43
  -4   2  -9   19.48    1.23
   4   2   9   16.23    1.17
  -6  -2  -9   29.63    2.06
   6  -2   9   30.53    2.04
   6   2   9   31.65    1.70
  -6   2  -9   34.05    1.74
  -8  -2  -9    6.55    1.31
   8   2   9    7.13    1.05
  -8   2  -9    7.18    1.11
 -13  -3   9   16.29    1.38
  13  -3  -9   13.01    1.58
  13   3  -9   11.92    1.45
 -13   3   9   14.59    1.40
  11  -3  -9   42.16    2.26
 -11  -3   9   38.31    1.94
 -11   3   9   36.63    1.92
  11   3  -9   39.84    2.15
   9  -3  -9   46.42    2.20
  -9  -3   9   45.94    2.03
   9   3  -9   48.48    2.19
  -9   3   9   45.20    2.04
  -7  -3   9    2.68    0.73
   7  -3  -9    1.80    0.65
  -7   3   9    2.43    0.62
   7   3  -9    1.87    0.63
  -5  -3   9  133.20    3.53
   5  -3  -9  138.26    4.01
  -5  -3   9  145.03    3.44
   5   3  -9  141.75    3.55
  -5   3   9  135.99    3.46
  -5   3   9  138.08    3.69
  -3  -3   9   27.04    1.40
   3  -3  -9   30.11    1.82
  -3  -3   9   29.11    1.37
  -3  -3   9   27.76    1.34
  -3   3   9   26.95    1.45
  -3   3   9   30.51    1.40
  -1  -3   9   19.43    1.34
   1  -3  -9   15.89    1.40
  -1   3   9   17.71    1.17
   1   3  -9   16.90    1.08
   1  -3   9    6.63    1.04
  -1  -3  -9    6.68    1.14
  -1   3  -9    6.74    0.84
   1   3   9    6.52    0.84
  -3  -3  -9   40.09    2.34
   3  -3   9   42.59    2.22
  -3   3  -9   45.28    1.89
   3   3   9   38.80    1.83
  -5  -3  -9    1.37    0.80
   5  -3   9    0.79    0.73
   5   3   9    0.76    0.53
  -5   3  -9    0.42    0.56
  -7  -3  -9  112.10    4.11
   7  -3   9  102.73    3.88
  -7   3  -9   96.38    3.20
   7   3   9   94.38    3.24
  12  -4  -9    8.00    1.32
 -12  -4   9   10.11    1.16
 -12   4   9   11.64    1.21
 -10  -4   9   22.88    1.51
  10  -4  -9   23.37    1.68
 -10  -4   9   22.26    1.43
 -10   4   9   23.89    1.55
  -8  -4   9   27.03    1.51
  -8  -4   9   27.79    1.59
   8  -4  -9   25.17    1.62
  -8   4   9   24.09    1.45
  -6  -4   9  129.50    3.55
   6  -4  -9  133.94    4.16
  -6  -4   9  127.66    3.44
  -6   4   9  130.78    3.47
  -6   4   9  124.92    3.61
   4  -4  -9    1.14    0.75
  -4  -4   9    0.54    0.49
   4   4  -9    0.36    0.45
  -4   4   9    0.56    0.45
  -4   4   9    0.64    0.50
  -2  -4   9   26.53    1.44
   2  -4  -9   25.77    1.88
  -2  -4   9   30.85    1.62
  -2   4   9   30.41    1.57
  -2   4   9   31.97    1.41
   0  -4   9    0.54    0.61
   0  -4  -9    0.30    0.67
   0   4   9    0.59    0.47
   0   4  -9    1.53    0.54
  -2  -4  -9   47.22    2.56
   2  -4   9   49.50    2.32
  -2   4  -9   47.03    1.93
   2   4   9   47.03    2.00
   4  -4   9   19.77    1.66
  -4  -4  -9   21.59    1.85
   4   4   9   18.64    1.33
  -4   4  -9   17.58    1.31
   6  -4   9   25.59    1.93
  -6  -4  -9   27.68    2.12
  -6   4  -9   25.31    1.61
   6   4   9   27.71    1.68
 -11  -5   9   22.40    1.52
 -11   5   9   21.36    1.58
   9  -5  -9   29.32    1.88
  -9  -5   9   29.63    1.67
   9   5  -9   24.16    1.61
  -9   5   9   26.73    1.62
  -7  -5   9    2.44    0.72
   7  -5  -9    3.39    0.81
   7  -5  -9    4.21    1.10
  -7   5   9    3.98    0.78
   7   5  -9    3.97    0.84
  -5  -5   9  103.11    3.17
   5  -5  -9  113.15    3.99
   5   5  -9  110.26    3.24
  -5   5   9  108.90    3.30
  -5   5   9  112.44    3.13
  -3  -5   9   21.34    1.39
   3  -5  -9   26.24    2.01
  -3   5   9   23.66    1.28
   3   5  -9   22.74    1.33
  -3   5   9   21.38    1.36
   1  -5  -9   23.02    1.88
  -1  -5   9   23.75    1.41
  -1  -5   9   23.62    1.52
  -1   5   9   21.92    1.38
   1  -5   9    8.94    1.15
  -1  -5  -9    6.94    1.34
   1   5   9    8.47    0.98
  -1   5  -9   11.13    1.06
   3  -5   9   51.58    2.51
  -3  -5  -9   47.56    2.75
   3   5   9   52.05    2.21
  -5  -5  -9    0.16    0.78
   5  -5   9   -0.05    0.64
   5   5   9   -0.05    0.51
  -5   5  -9    0.49    0.59
  10  -6  -9   -1.11    0.60
 -10  -6   9   -0.35    0.49
   8  -6  -9   10.02    1.51
  -8  -6   9    9.05    1.21
   8  -6  -9    8.05    1.17
  -8   6   9    7.97    1.07
   8   6  -9    8.81    1.06
  -6  -6   9   11.73    1.21
   6  -6  -9    9.09    1.09
   6  -6  -9    9.07    1.52
   6   6  -9   10.26    1.13
  -6   6   9    9.29    0.99
   4  -6  -9    2.89    1.18
  -4  -6   9    3.37    0.84
  -4   6   9    2.54    0.72
  -4   6   9    2.42    0.60
   4   6  -9    3.42    0.76
   2  -6  -9  143.35    4.97
  -2  -6   9  142.42    3.98
  -2   6   9  145.54    3.89
  -2   6   9  140.50    3.57
   0  -6   9    4.52    0.91
   0  -6  -9    5.89    1.34
   0   6  -9    4.82    0.86
   0   6   9    5.63    0.90
  -2  -6  -9    3.71    1.19
   2  -6   9    5.28    1.05
  -2   6  -9    4.60    0.87
   2   6   9    5.30    0.90
  -4  -6  -9   12.64    1.69
   4  -6   9   10.89    1.38
  -4   6  -9   10.59    1.30
   4   6   9   10.58    1.18
  -7  -7   9    0.82    0.69
   7  -7  -9    0.57    0.99
  -7   7   9   -0.19    0.49
   7   7  -9    1.19    0.71
  -5  -7   9   93.12    3.24
   5  -7  -9   90.82    3.99
   5   7  -9   83.66    2.94
  -5   7   9   84.86    2.86
  -5   7   9   91.10    3.05
   3  -7  -9   14.89    1.94
  -3  -7   9   15.87    1.40
  -3   7   9   14.54    1.15
  -3   7   9   16.22    1.31
   1  -7  -9    7.96    1.62
  -1  -7   9    8.59    1.21
  -1   7   9    6.79    1.00
   1  -7   9    5.28    1.02
  -1  -7  -9    2.97    1.24
  -1   7  -9    3.34    0.85
   1   7   9    3.69    0.82
  12   0 -10   50.74    2.62
  10   0 -10    5.83    1.06
 -10   0  10    7.83    1.08
   8   0 -10   88.23    3.05
  -8   0  10   82.29    2.79
  -6   0  10    7.50    0.97
   6   0 -10    8.30    0.99
  -4   0  10   40.41    1.79
  -4   0  10   39.62    1.71
   4   0 -10   39.39    1.85
   2   0 -10   47.81    2.14
  -2   0  10   42.04    1.83
   0   0 -10   26.64    1.72
   0   0  10   26.07    1.42
  -2   0 -10    4.61    1.03
   2   0  10    3.63    0.69
   4   0  10  165.80    4.19
  -4   0 -10  165.04    5.10
  -6   0 -10   15.13    1.62
   6   0  10   13.71    1.18
 -11  -1  10  105.88    3.36
  11  -1 -10   99.25    3.63
 -11   1  10  109.36    3.43
  -9  -1  10   -0.19    0.50
   9  -1 -10    0.59    0.61
  -9   1  10   -0.49    0.40
   9   1 -10   -0.12    0.59
  -7  -1  10   28.04    1.57
   7  -1 -10   33.01    1.77
  -7   1  10   31.79    1.64
   7   1 -10   29.30    1.70
  -5  -1  10   18.12    1.24
  -5  -1  10   16.35    1.23
  -5   1  10   17.82    1.20
  -5   1  10   18.13    1.30
  -3  -1  10   43.08    1.82
   3  -1 -10   43.22    2.09
  -3   1  10   41.60    1.85
  -3   1  10   45.10    1.76
   3   1 -10   44.54    2.02
   1  -1 -10   17.52    1.42
  -1  -1  10   14.23    1.06
  -1   1  10   14.02    1.09
   1   1 -10   16.59    1.33
  -1  -1 -10  126.74    4.09
   1  -1  10  125.49    3.34
   1   1  10  130.81    3.49
  -1   1 -10  121.47    4.00
  -3  -1 -10   12.60    1.44
   3  -1  10   10.75    0.96
  -3   1 -10    8.51    1.28
   3   1  10   10.45    1.02
   5  -1  10   21.48    1.36
  -5  -1 -10   22.20    1.89
   5   1  10   20.98    1.43
  -5   1 -10   23.32    1.90
   7  -1  10   17.71    1.30
  12  -2 -10    0.99    0.78
 -12  -2  10   -0.41    0.55
  12   2 -10    1.52    0.85
 -12   2  10    0.05    0.53
 -10  -2  10   19.08    1.45
  10  -2 -10   21.09    1.63
 -10   2  10   20.02    1.50
  10   2 -10   23.66    1.65
   8  -2 -10  198.24    5.09
  -8  -2  10  195.35    4.75
   8   2 -10  200.95    4.94
  -8   2  10  198.18    4.80
  -6  -2  10   14.39    1.17
  -6   2  10   15.46    1.28
  -6   2  10   14.30    1.12
   6   2 -10   12.73    1.15
   4  -2 -10   28.40    1.72
  -4  -2  10   28.14    1.48
  -4  -2  10   26.31    1.44
  -4   2  10   25.74    1.42
  -4   2  10   27.42    1.52
  -2  -2  10   53.72    1.97
   2  -2 -10   54.49    2.46
   2   2 -10   48.45    2.19
  -2   2  10   49.28    2.04
   0  -2  10   88.72    2.62
   0  -2  10   93.37    3.21
   0  -2 -10   83.35    3.26
   0   2  10   81.32    2.71
  -2  -2 -10   -0.40    0.56
   2  -2  10    0.05    0.41
   2  -2  10    0.03    0.59
   2   2  10    0.11    0.43
  -4  -2 -10   33.73    2.27
   4  -2  10   33.36    2.12
   4   2  10   33.83    1.78
  -6  -2 -10    2.82    1.05
   6   2  10    3.59    0.81
 -11  -3  10  104.59    3.40
  11  -3 -10  113.21    3.87
 -11   3  10  100.26    3.43
  11   3 -10  106.36    3.64
   9  -3 -10    1.00    0.69
  -9  -3  10   -0.18    0.52
   9   3 -10    0.29    0.61
  -9   3  10    0.78    0.58
   7  -3 -10   17.92    1.43
  -7  -3  10   19.63    1.39
  -7   3  10   20.97    1.38
   7   3 -10   22.49    1.43
  -5  -3  10   10.87    1.08
   5  -3 -10   11.39    1.30
  -5   3  10   11.57    1.15
  -5   3  10   12.14    1.06
   5   3 -10   12.59    1.10
   3  -3 -10   29.34    1.88
  -3   3  10   27.20    1.55
  -3   3  10   32.08    1.51
  -1  -3  10   16.93    1.39
   1  -3 -10   16.60    1.58
  -1   3  10   17.63    1.28
   1  -3  10  131.89    4.10
  -1  -3 -10  132.88    4.39
   1   3  10  128.24    3.64
   3  -3  10   11.99    1.37
  -3  -3 -10   12.37    1.50
  -3   3 -10   12.50    1.11
   3   3  10   14.16    1.17
   5  -3  10   19.49    1.74
  -5  -3 -10   18.15    1.86
   5   3  10   18.41    1.41
  -5   3 -10   18.06    1.41
 -10  -4  10    5.84    1.00
  10  -4 -10    5.98    1.12
 -10   4  10    3.49    0.85
   8  -4 -10   65.87    2.75
  -8  -4  10   70.86    2.67
  -8   4  10   79.17    2.77
  -6  -4  10    4.53    0.90
   6  -4 -10    5.84    1.21
  -6   4  10    7.78    0.89
  -6   4  10    7.77    1.12
  -4  -4  10   31.23    1.60
   4  -4 -10   27.70    1.94
  -4   4  10   32.63    1.59
   4   4 -10   31.76    1.62
  -4   4  10   30.71    1.69
   2  -4 -10   41.37    2.41
  -2  -4  10   39.14    1.79
  -2   4  10   39.97    1.89
   2   4 -10   36.85    1.77
   0  -4  10   25.48    1.66
   0  -4 -10   20.45    1.84
   0   4  10   24.47    1.48
   0   4 -10   25.53    1.47
   2  -4  10    3.62    0.97
  -2  -4 -10    0.86    0.88
   2   4  10    1.90    0.67
  -2   4 -10    2.37    0.72
   4  -4  10  145.45    4.62
  -4  -4 -10  131.39    4.75
   4   4  10  136.82    4.02
  -4   4 -10  136.50    3.88
   9  -5 -10    0.10    0.64
  -9   5  10    0.46    0.60
   9   5 -10   -0.09    0.52
   7  -5 -10   31.07    2.18
  -7  -5  10   33.29    1.80
   7  -5 -10   28.14    1.81
   7   5 -10   28.43    1.71
  -7   5  10   30.18    1.67
   5  -5 -10   16.57    1.78
  -5  -5  10   17.93    1.33
  -5   5  10   16.31    1.22
  -5   5  10   16.74    1.34
   5   5 -10   15.89    1.27
  -3  -5  10   44.97    2.04
   3  -5 -10   41.99    2.52
  -3   5  10   40.84    1.80
  -3   5  10   42.89    2.02
   1  -5 -10    5.57    1.25
   1   5 -10    8.97    1.06
  -1   5  10    6.74    0.99
  -1  -5 -10   90.85    3.87
   1  -5  10   91.42    3.39
  -1   5 -10   95.13    3.04
   1   5  10   88.36    3.04
  -3  -5 -10    5.78    1.33
   3  -5  10    6.75    1.23
  -3   5 -10    7.14    1.11
   3   5  10    7.60    1.13
   8  -6 -10  136.67    4.25
   6  -6 -10    9.48    1.17
   6  -6 -10    9.70    1.61
  -6   6  10   12.95    1.14
   6   6 -10   10.26    1.18
  -4  -6  10   19.78    1.50
   4  -6 -10   21.39    2.06
  -4   6  10   19.41    1.31
  -4   6  10   18.06    1.39
   2  -6 -10   35.56    2.60
  -2  -6  10   33.94    1.87
  -2   6  10   33.19    1.82
   0  -6 -10   56.75    3.23
   2  -6  10    0.18    0.68
  -3   7  10   15.77    1.39
  10   0 -11    6.00    1.16
 -10   0  11    8.34    1.18
   8   0 -11    6.85    1.05
  -8   0  11    9.13    1.07
   6   0 -11    0.47    0.57
  -6   0  11    0.47    0.51
  -4   0  11   25.93    1.57
   2   0 -11  181.05    5.02
  -2   0  11  189.11    4.58
   0   0 -11    4.47    1.04
   0   0  11    7.55    0.89
  -2   0 -11   11.73    1.47
   2   0  11   11.56    1.08
   4   0  11   32.67    1.77
  -4   0 -11   33.83    2.32
  11   1 -11   18.89    1.71
  -9  -1  11   21.27    1.48
   9  -1 -11   19.35    1.61
  -9   1  11   20.33    1.47
   9   1 -11   24.42    1.74
   7  -1 -11    0.70    0.60
  -7  -1  11    0.40    0.54
   7   1 -11    0.44    0.57
  -7   1  11    0.41    0.50
  -5  -1  11  118.61    3.36
  -5  -1  11  119.00    3.49
  -5   1  11  111.09    3.25
  -5   1  11  120.01    3.55
   5   1 -11  120.40    3.55
   3  -1 -11    2.34    0.80
  -3  -1  11    1.58    0.60
  -3   1  11    1.31    0.58
  -1  -1  11   35.63    1.71
   1  -1 -11   32.85    2.04
  -1   1  11   35.23    1.78
   1   1 -11   32.97    1.97
   1  -1  11    1.07    0.54
  -1  -1 -11    1.75    0.87
  -1   1 -11    0.55    0.66
   1   1  11    1.82    0.61
  -3  -1 -11   16.92    1.77
   3  -1  11   17.48    1.24
   3   1  11   18.30    1.33
  -3   1 -11   16.33    1.66
   5  -1  11    7.32    0.94
  10  -2 -11   26.88    1.87
 -10  -2  11   29.46    1.75
  10   2 -11   28.02    1.92
 -10   2  11   25.72    1.69
  -8  -2  11   22.48    1.51
   8  -2 -11   22.65    1.66
   8   2 -11   20.46    1.57
  -8   2  11   21.99    1.52
  -6  -2  11   42.35    1.95
  -6   2  11   42.28    1.95
   6   2 -11   43.40    2.07
  -6   2  11   39.45    2.05
   4  -2 -11    6.93    1.14
  -4  -2  11    6.58    0.98
  -4   2  11    5.57    0.94
   2  -2 -11   32.17    2.03
  -2  -2  11   33.39    1.66
   2   2 -11   28.47    1.80
  -2   2  11   32.86    1.76
   0  -2 -11   -0.67    0.59
   0  -2  11    0.10    0.47
   0   2  11    1.04    0.58
   0   2 -11    0.19    0.61
  -2  -2 -11   74.23    3.32
  -2   2 -11   73.49    3.23
   2   2  11   75.34    2.73
  -9  -3  11   13.93    1.31
   9  -3 -11   12.39    1.39
  -9   3  11   18.97    1.48
   7  -3 -11   -0.31    0.46
  -7  -3  11    0.06    0.58
  -7   3  11    0.42    0.55
   5  -3 -11  109.10    3.81
  -5  -3  11  117.06    3.38
  -5   3  11  112.61    3.31
  -5   3  11  110.60    3.53
   3  -3 -11    1.83    0.87
  -3   3  11    3.15    0.79
  -1  -3  11   34.91    2.03
   1  -3 -11   35.53    2.27
  -1   3  11   36.26    1.86
   1  -3  11    1.56    0.86
  -1  -3 -11    1.37    0.89
   1   3  11    1.02    0.57
   3  -3  11   19.41    1.78
  -8  -4  11    7.57    1.15
   8  -4 -11    7.61    1.18
  -8   4  11    8.39    1.15
  -6  -4  11   -0.60    0.55
   6   4 -11    0.52    0.54
  -6   4  11   -0.05    0.62
  -6   4  11   -0.37    0.46
   4  -4 -11   21.28    1.88
  -4   4  11   19.46    1.46
   2  -4 -11  146.08    4.88
  -2   4  11  157.43    4.30
   0  -4 -11    5.00    1.29
   0  -4  11    4.88    1.05
   0   4  11    4.02    0.92
   2  -4  11   12.55    1.42
   7   5 -11    0.98    0.67
   5  -5 -11   74.94    3.56
  -5   5  11   87.19    2.91
  -5   5  11   92.75    3.20
   3  -5 -11    1.79    1.09
  -3   5  11    0.78    0.68
   1  -5  11    0.76    0.74
  -1   5 -11    1.35    0.70
  -8   0  12  139.47    3.98
   8   0 -12  145.60    4.42
   6   0 -12   12.82    1.33
  -4   0  12   16.39    1.38
   2   0 -12   21.48    1.71
  -2   0  12   22.78    1.52
   0   0  12   16.40    1.34
   0   0 -12   16.20    1.60
   7  -1 -12   37.47    2.12
  -7  -1  12   42.57    2.07
  -7   1  12   42.15    2.03
   7   1 -12   49.16    2.36
   5   1 -12   16.03    1.40
  -5   1  12   18.40    1.43
  -3  -1  12   12.67    1.17
   3  -1 -12   15.08    1.50
  -3   1  12   15.28    1.28
  -1  -1  12    1.69    0.65
   1  -1 -12    0.99    0.83
   1   1 -12    0.88    0.74
  -1   1  12    2.19    0.70
   1  -1  12  101.65    3.21
  -8  -2  12   41.17    2.10
  -8   2  12   46.69    2.20
   6  -2 -12    6.66    1.09
  -6   2  12    6.62    1.09
  -6   2  12    6.34    1.00
   6   2 -12    6.10    1.03
  -4   2  12   33.38    1.90
   4   2 -12   36.62    1.94
   2  -2 -12   24.27    1.92
  -2   2  12   21.28    1.55
   0  -2 -12    5.31    1.24
   0   2 -12    5.52    1.13
  -7  -3  12   47.76    2.23
  -7   3  12   45.99    2.20
   3  -3 -12   18.37    1.79
   0   0   0    0.00    0.00
;
_shelx_hkl_checksum   54814
