# Supplementary material for: Synthesis and Characterization of K and Eu Binary Phosphides
Source: Materials (Basel). 2019 Jan 13;12(2):251. doi: 10.3390/ma12020251 (PMC6356632; doi:10.3390/ma12020251)
Supplement: Supplementary file 1 [file materials-12-00251-s001.zip › K4P6.cif]

 
data_JD_1649_InAirWeekend_K4P6_mult
 
_audit_creation_method            'SHELXL-2014/7'
_shelx_SHELXL_version_number      '2014/7'
_chemical_name_systematic         ?
_chemical_name_common             ?
_chemical_melting_point           ?
_chemical_formula_moiety          ?
_chemical_formula_sum
 'K4 P6' 
_chemical_formula_weight          342.22

loop_
 _atom_type_symbol
 _atom_type_description
 _atom_type_scat_dispersion_real
 _atom_type_scat_dispersion_imag
 _atom_type_scat_source
 'P'  'P'   0.1023   0.0942
 'International Tables Vol C Tables 4.2.6.8 and 6.1.1.4'
 'K'  'K'   0.2009   0.2494
 'International Tables Vol C Tables 4.2.6.8 and 6.1.1.4'
 
_space_group_crystal_system       orthorhombic
_space_group_IT_number            69
_space_group_name_H-M_alt         'F m m m'
_space_group_name_Hall            '-F 2 2'
 
_shelx_space_group_comment
;
The symmetry employed for this shelxl refinement is uniquely defined
by the following loop, which should always be used as a source of
symmetry information in preference to the above space-group names.
They are only intended as comments.
;
 
loop_
 _space_group_symop_operation_xyz
 'x, y, z'
 '-x, -y, z'
 '-x, y, -z'
 'x, -y, -z'
 'x, y+1/2, z+1/2'
 '-x, -y+1/2, z+1/2'
 '-x, y+1/2, -z+1/2'
 'x, -y+1/2, -z+1/2'
 'x+1/2, y, z+1/2'
 '-x+1/2, -y, z+1/2'
 '-x+1/2, y, -z+1/2'
 'x+1/2, -y, -z+1/2'
 'x+1/2, y+1/2, z'
 '-x+1/2, -y+1/2, z'
 '-x+1/2, y+1/2, -z'
 'x+1/2, -y+1/2, -z'
 '-x, -y, -z'
 'x, y, -z'
 'x, -y, z'
 '-x, y, z'
 '-x, -y+1/2, -z+1/2'
 'x, y+1/2, -z+1/2'
 'x, -y+1/2, z+1/2'
 '-x, y+1/2, z+1/2'
 '-x+1/2, -y, -z+1/2'
 'x+1/2, y, -z+1/2'
 'x+1/2, -y, z+1/2'
 '-x+1/2, y, z+1/2'
 '-x+1/2, -y+1/2, -z'
 'x+1/2, y+1/2, -z'
 'x+1/2, -y+1/2, z'
 '-x+1/2, y+1/2, z'
 
_cell_length_a                    8.5508(8)
_cell_length_b                    9.2899(8)
_cell_length_c                    14.1480(12)
_cell_angle_alpha                 90
_cell_angle_beta                  90
_cell_angle_gamma                 90
_cell_volume                      1123.86(17)
_cell_formula_units_Z             4
_cell_measurement_temperature     100(2)
_cell_measurement_reflns_used     5716 
_cell_measurement_theta_min       2.879 
_cell_measurement_theta_max       29.445
 
_exptl_crystal_description        block
_exptl_crystal_colour             gold-black
_exptl_crystal_density_meas       ?
_exptl_crystal_density_method     ?
_exptl_crystal_density_diffrn     2.023          
_exptl_crystal_F_000              664
_exptl_transmission_factor_min    ?
_exptl_transmission_factor_max    ?
_exptl_crystal_size_max           0.180
_exptl_crystal_size_mid           0.100
_exptl_crystal_size_min           0.050
_exptl_absorpt_coefficient_mu     2.370
_shelx_estimated_absorpt_T_min    0.675
_shelx_estimated_absorpt_T_max    0.891
_exptl_absorpt_correction_type    'multi-scan'
_exptl_absorpt_correction_T_min   0.9178
_exptl_absorpt_correction_T_max   1.0000
_exptl_absorpt_process_details    'SADABS'
_exptl_absorpt_special_details    ?
_diffrn_ambient_temperature       100(2)
_diffrn_radiation_wavelength      0.71073
_diffrn_radiation_type            MoK\a
_diffrn_source                    'fine-focus sealed tube'
_diffrn_measurement_device_type   'Bruker APEX II CCD area-detector'
_diffrn_measurement_method        'profile data from \w scans' 
_diffrn_detector_area_resol_mean  ?
_diffrn_reflns_number             5716
_diffrn_reflns_av_unetI/netI      0.0263
_diffrn_reflns_av_R_equivalents   0.0501
_diffrn_reflns_limit_h_min        -10
_diffrn_reflns_limit_h_max        10
_diffrn_reflns_limit_k_min        -11
_diffrn_reflns_limit_k_max        12
_diffrn_reflns_limit_l_min        -19
_diffrn_reflns_limit_l_max        18
_diffrn_reflns_theta_min          2.879
_diffrn_reflns_theta_max          29.445
_diffrn_reflns_theta_full         25.242
_diffrn_measured_fraction_theta_max   0.941
_diffrn_measured_fraction_theta_full  1.000
_diffrn_reflns_Laue_measured_fraction_max    0.941
_diffrn_reflns_Laue_measured_fraction_full   1.000
_diffrn_reflns_point_group_measured_fraction_max   0.941
_diffrn_reflns_point_group_measured_fraction_full  1.000
_reflns_number_total              432
_reflns_number_gt                 376
_reflns_threshold_expression      'I > 2\s(I)'
_reflns_Friedel_coverage          0.000
_reflns_Friedel_fraction_max      .
_reflns_Friedel_fraction_full     .
 
_reflns_special_details
;
 Reflections were merged by SHELXL according to the crystal
 class for the calculation of statistics and refinement.
 
 _reflns_Friedel_fraction is defined as the number of unique
 Friedel pairs measured divided by the number that would be
 possible theoretically, ignoring centric projections and
 systematic absences.
;
 
_computing_data_collection        ?
_computing_cell_refinement        ?
_computing_data_reduction         ?
_computing_structure_solution     ?
_computing_structure_refinement 'SHELXL-2014/7 (Sheldrick, 2014)'
_computing_molecular_graphics     ?
_computing_publication_material   ?
_refine_special_details           ?
_refine_ls_structure_factor_coef  Fsqd
_refine_ls_matrix_type            full
_refine_ls_weighting_scheme       calc
_refine_ls_weighting_details
'w=1/[\s^2^(Fo^2^)+(0.0116P)^2^+1.8594P] where P=(Fo^2^+2Fc^2^)/3'
_atom_sites_solution_primary      ?
_atom_sites_solution_secondary    ?
_atom_sites_solution_hydrogens    .
_refine_ls_hydrogen_treatment     undef
_refine_ls_extinction_method      none
_refine_ls_extinction_coef        .
_refine_ls_number_reflns          432
_refine_ls_number_parameters      18
_refine_ls_number_restraints      0
_refine_ls_R_factor_all           0.0358
_refine_ls_R_factor_gt            0.0215
_refine_ls_wR_factor_ref          0.0345
_refine_ls_wR_factor_gt           0.0326
_refine_ls_goodness_of_fit_ref    1.055
_refine_ls_restrained_S_all       1.055
_refine_ls_shift/su_max           0.000
_refine_ls_shift/su_mean          0.000
 
loop_
 _atom_site_label
 _atom_site_type_symbol
 _atom_site_fract_x
 _atom_site_fract_y
 _atom_site_fract_z
 _atom_site_U_iso_or_equiv
 _atom_site_adp_type
 _atom_site_occupancy
 _atom_site_site_symmetry_order  
 _atom_site_calc_flag
 _atom_site_refinement_flags_posn
 _atom_site_refinement_flags_adp
 _atom_site_refinement_flags_occupancy
 _atom_site_disorder_assembly
 _atom_site_disorder_group
K1 K 0.0000 0.27371(6) 0.0000 0.00735(14) Uani 1 4 d S T P . .
P2 P 0.0000 0.0000 0.15308(5) 0.00717(16) Uani 1 4 d S T P . .
K3 K 0.2500 0.2500 0.2500 0.00844(14) Uani 1 4 d S T P . .
P4 P 0.21735(6) 0.0000 0.07607(3) 0.00673(13) Uani 1 2 d S T P . .
 
loop_
 _atom_site_aniso_label
 _atom_site_aniso_U_11
 _atom_site_aniso_U_22
 _atom_site_aniso_U_33
 _atom_site_aniso_U_23
 _atom_site_aniso_U_13
 _atom_site_aniso_U_12
K1 0.0066(3) 0.0052(3) 0.0102(3) 0.000 0.000 0.000
P2 0.0063(3) 0.0093(4) 0.0058(3) 0.000 0.000 0.000
K3 0.0101(3) 0.0081(3) 0.0072(3) 0.000 0.000 0.000
P4 0.0050(2) 0.0085(3) 0.0068(2) 0.000 -0.00086(18) 0.000
 
_geom_special_details
;
 All esds (except the esd in the dihedral angle between two l.s. planes)
 are estimated using the full covariance matrix.  The cell esds are taken
 into account individually in the estimation of esds in distances, angles
 and torsion angles; correlations between esds in cell parameters are only
 used when they are defined by crystal symmetry.  An approximate (isotropic)
 treatment of cell esds is used for estimating esds involving l.s. planes.
;
 
loop_
 _geom_bond_atom_site_label_1
 _geom_bond_atom_site_label_2
 _geom_bond_distance
 _geom_bond_site_symmetry_2
 _geom_bond_publ_flag
K1 P4 3.3284(6) 17 ?
K1 P4 3.3284(6) 2 ?
K1 P4 3.3284(6) 18 ?
K1 P4 3.3284(6) . ?
K1 P2 3.3401(7) 17 ?
K1 P2 3.3401(7) . ?
K1 P4 3.3791(6) 14 ?
K1 P4 3.3791(6) 29 ?
K1 P4 3.3791(6) 30_455 ?
K1 P4 3.3791(6) 13_455 ?
K1 K3 4.1387(3) 9_454 ?
K1 K3 4.1387(3) . ?
P2 P4 2.1544(6) . ?
P2 P4 2.1544(6) 2 ?
P2 K1 3.3401(7) 17 ?
P2 K3 3.4415(3) . ?
P2 K3 3.4415(3) 13_445 ?
P2 K3 3.4415(3) 21 ?
P2 K3 3.4415(3) 25 ?
K3 P4 3.3952(4) . ?
K3 P4 3.3952(4) 22 ?
K3 P4 3.3952(4) 14 ?
K3 P4 3.3952(4) 25 ?
K3 P2 3.4415(3) 13 ?
K3 P2 3.4415(3) 21 ?
K3 P2 3.4415(3) 25 ?
K3 K1 4.1387(3) 9 ?
K3 K1 4.1387(3) 21 ?
K3 K1 4.1387(3) 29 ?
P4 P4 2.1524(9) 18 ?
P4 K1 3.3284(6) 17 ?
P4 K1 3.3791(6) 29 ?
P4 K1 3.3791(6) 13_545 ?
P4 K3 3.3952(4) 25 ?
 
loop_
 _geom_angle_atom_site_label_1
 _geom_angle_atom_site_label_2
 _geom_angle_atom_site_label_3
 _geom_angle
 _geom_angle_site_symmetry_1
 _geom_angle_site_symmetry_3
 _geom_angle_publ_flag
P4 K1 P4 37.729(17) 17 2 ?
P4 K1 P4 67.890(18) 17 18 ?
P4 K1 P4 80.369(19) 2 18 ?
P4 K1 P4 80.370(19) 17 . ?
P4 K1 P4 67.890(18) 2 . ?
P4 K1 P4 37.730(17) 18 . ?
P4 K1 P2 37.698(10) 17 17 ?
P4 K1 P2 68.165(15) 2 17 ?
P4 K1 P2 37.698(10) 18 17 ?
P4 K1 P2 68.166(15) . 17 ?
P4 K1 P2 68.165(15) 17 . ?
P4 K1 P2 37.698(10) 2 . ?
P4 K1 P2 68.165(15) 18 . ?
P4 K1 P2 37.697(10) . . ?
P2 K1 P2 80.85(2) 17 . ?
P4 K1 P4 167.858(18) 17 14 ?
P4 K1 P4 140.505(15) 2 14 ?
P4 K1 P4 100.304(8) 18 14 ?
P4 K1 P4 88.448(8) . 14 ?
P2 K1 P4 132.852(8) 17 14 ?
P2 K1 P4 105.491(10) . 14 ?
P4 K1 P4 140.505(15) 17 29 ?
P4 K1 P4 167.858(18) 2 29 ?
P4 K1 P4 88.448(8) 18 29 ?
P4 K1 P4 100.304(8) . 29 ?
P2 K1 P4 105.491(10) 17 29 ?
P2 K1 P4 132.852(9) . 29 ?
P4 K1 P4 37.141(16) 14 29 ?
P4 K1 P4 88.448(8) 17 30_455 ?
P4 K1 P4 100.304(8) 2 30_455 ?
P4 K1 P4 140.505(16) 18 30_455 ?
P4 K1 P4 167.858(18) . 30_455 ?
P2 K1 P4 105.491(10) 17 30_455 ?
P2 K1 P4 132.852(9) . 30_455 ?
P4 K1 P4 103.059(19) 14 30_455 ?
P4 K1 P4 91.324(19) 29 30_455 ?
P4 K1 P4 100.304(8) 17 13_455 ?
P4 K1 P4 88.448(8) 2 13_455 ?
P4 K1 P4 167.858(18) 18 13_455 ?
P4 K1 P4 140.505(15) . 13_455 ?
P2 K1 P4 132.852(9) 17 13_455 ?
P2 K1 P4 105.491(10) . 13_455 ?
P4 K1 P4 91.324(19) 14 13_455 ?
P4 K1 P4 103.059(19) 29 13_455 ?
P4 K1 P4 37.141(16) 30_455 13_455 ?
P4 K1 K3 52.742(8) 17 9_454 ?
P4 K1 K3 86.976(11) 2 9_454 ?
P4 K1 K3 88.363(11) 18 9_454 ?
P4 K1 K3 121.607(15) . 9_454 ?
P2 K1 K3 53.510(8) 17 9_454 ?
P2 K1 K3 120.907(15) . 9_454 ?
P4 K1 K3 132.432(13) 14 9_454 ?
P4 K1 K3 97.491(11) 29 9_454 ?
P4 K1 K3 52.520(7) 30_455 9_454 ?
P4 K1 K3 86.322(10) 13_455 9_454 ?
P4 K1 K3 121.607(15) 17 . ?
P4 K1 K3 88.363(11) 2 . ?
P4 K1 K3 86.976(11) 18 . ?
P4 K1 K3 52.741(8) . . ?
P2 K1 K3 120.907(15) 17 . ?
P2 K1 K3 53.510(8) . . ?
P4 K1 K3 52.520(7) 14 . ?
P4 K1 K3 86.322(10) 29 . ?
P4 K1 K3 132.432(13) 30_455 . ?
P4 K1 K3 97.491(10) 13_455 . ?
K3 K1 K3 173.898(16) 9_454 . ?
P4 P2 P4 119.23(4) . 2 ?
P4 P2 K1 70.855(15) . 17 ?
P4 P2 K1 70.855(15) 2 17 ?
P4 P2 K1 70.855(15) . . ?
P4 P2 K1 70.855(15) 2 . ?
K1 P2 K1 99.15(2) 17 . ?
P4 P2 K3 70.467(10) . . ?
P4 P2 K3 137.507(4) 2 . ?
K1 P2 K3 140.542(9) 17 . ?
K1 P2 K3 75.203(7) . . ?
P4 P2 K3 137.507(4) . 13_445 ?
P4 P2 K3 70.468(10) 2 13_445 ?
K1 P2 K3 75.203(8) 17 13_445 ?
K1 P2 K3 140.542(9) . 13_445 ?
K3 P2 K3 133.04(2) . 13_445 ?
P4 P2 K3 137.507(4) . 21 ?
P4 P2 K3 70.468(10) 2 21 ?
K1 P2 K3 140.542(9) 17 21 ?
K1 P2 K3 75.203(8) . 21 ?
K3 P2 K3 76.802(10) . 21 ?
K3 P2 K3 84.885(11) 13_445 21 ?
P4 P2 K3 70.467(10) . 25 ?
P4 P2 K3 137.507(4) 2 25 ?
K1 P2 K3 75.203(7) 17 25 ?
K1 P2 K3 140.542(9) . 25 ?
K3 P2 K3 84.885(11) . 25 ?
K3 P2 K3 76.802(10) 13_445 25 ?
K3 P2 K3 133.04(2) 21 25 ?
P4 K3 P4 170.568(16) . 22 ?
P4 K3 P4 87.097(13) . 14 ?
P4 K3 P4 93.679(13) 22 14 ?
P4 K3 P4 93.679(13) . 25 ?
P4 K3 P4 87.097(13) 22 25 ?
P4 K3 P4 170.568(16) 14 25 ?
P4 K3 P2 36.729(11) . . ?
P4 K3 P2 134.373(11) 22 . ?
P4 K3 P2 102.940(13) 14 . ?
P4 K3 P2 83.005(12) 25 . ?
P4 K3 P2 102.940(13) . 13 ?
P4 K3 P2 83.005(12) 22 13 ?
P4 K3 P2 36.729(11) 14 13 ?
P4 K3 P2 134.373(11) 25 13 ?
P2 K3 P2 133.04(2) . 13 ?
P4 K3 P2 134.373(11) . 21 ?
P4 K3 P2 36.729(11) 22 21 ?
P4 K3 P2 83.005(12) 14 21 ?
P4 K3 P2 102.940(13) 25 21 ?
P2 K3 P2 103.198(10) . 21 ?
P2 K3 P2 95.115(11) 13 21 ?
P4 K3 P2 83.005(12) . 25 ?
P4 K3 P2 102.940(13) 22 25 ?
P4 K3 P2 134.373(11) 14 25 ?
P4 K3 P2 36.729(11) 25 25 ?
P2 K3 P2 95.115(11) . 25 ?
P2 K3 P2 103.198(10) 13 25 ?
P2 K3 P2 133.04(2) 21 25 ?
P4 K3 K1 134.290(10) . 9 ?
P4 K3 K1 52.167(11) 22 9 ?
P4 K3 K1 122.721(10) 14 9 ?
P4 K3 K1 51.282(11) 25 9 ?
P2 K3 K1 134.208(12) . 9 ?
P2 K3 K1 89.068(12) 13 9 ?
P2 K3 K1 86.814(12) 21 9 ?
P2 K3 K1 51.287(12) 25 9 ?
P4 K3 K1 51.283(11) . . ?
P4 K3 K1 122.721(10) 22 . ?
P4 K3 K1 52.167(10) 14 . ?
P4 K3 K1 134.291(10) 25 . ?
P2 K3 K1 51.287(12) . . ?
P2 K3 K1 86.814(12) 13 . ?
P2 K3 K1 89.068(12) 21 . ?
P2 K3 K1 134.208(12) 25 . ?
K1 K3 K1 173.898(16) 9 . ?
P4 K3 K1 122.721(10) . 21 ?
P4 K3 K1 51.282(11) 22 21 ?
P4 K3 K1 134.291(10) 14 21 ?
P4 K3 K1 52.167(10) 25 21 ?
P2 K3 K1 89.068(12) . 21 ?
P2 K3 K1 134.208(12) 13 21 ?
P2 K3 K1 51.287(12) 21 21 ?
P2 K3 K1 86.814(12) 25 21 ?
K1 K3 K1 62.564(6) 9 21 ?
K1 K3 K1 117.802(6) . 21 ?
P4 K3 K1 52.167(10) . 29 ?
P4 K3 K1 134.291(10) 22 29 ?
P4 K3 K1 51.282(11) 14 29 ?
P4 K3 K1 122.721(11) 25 29 ?
P2 K3 K1 86.814(12) . 29 ?
P2 K3 K1 51.287(12) 13 29 ?
P2 K3 K1 134.208(12) 21 29 ?
P2 K3 K1 89.068(12) 25 29 ?
K1 K3 K1 117.802(6) 9 29 ?
K1 K3 K1 62.564(6) . 29 ?
K1 K3 K1 173.898(16) 21 29 ?
P4 P4 P2 120.38(2) 18 . ?
P4 P4 K1 71.135(8) 18 17 ?
P2 P4 K1 71.447(15) . 17 ?
P4 P4 K1 71.135(8) 18 . ?
P2 P4 K1 71.447(15) . . ?
K1 P4 K1 99.630(19) 17 . ?
P4 P4 K1 71.429(8) 18 29 ?
P2 P4 K1 141.085(10) . 29 ?
K1 P4 K1 140.504(15) 17 29 ?
K1 P4 K1 79.696(8) . 29 ?
P4 P4 K1 71.429(8) 18 13_545 ?
P2 P4 K1 141.085(10) . 13_545 ?
K1 P4 K1 79.696(8) 17 13_545 ?
K1 P4 K1 140.504(15) . 13_545 ?
K1 P4 K1 76.941(19) 29 13_545 ?
P4 P4 K3 136.451(6) 18 . ?
P2 P4 K3 72.804(15) . . ?
K1 P4 K3 143.404(15) 17 . ?
K1 P4 K3 75.976(8) . . ?
K1 P4 K3 75.314(9) 29 . ?
K1 P4 K3 126.697(15) 13_545 . ?
P4 P4 K3 136.451(6) 18 25 ?
P2 P4 K3 72.804(15) . 25 ?
K1 P4 K3 75.976(8) 17 25 ?
K1 P4 K3 143.404(15) . 25 ?
K1 P4 K3 126.697(15) 29 25 ?
K1 P4 K3 75.314(9) 13_545 25 ?
K3 P4 K3 86.322(13) . 25 ?
 
_refine_diff_density_max    0.481
_refine_diff_density_min   -0.469
_refine_diff_density_rms    0.095

_shelx_res_file
;

    JD_1649_InAirWeekend_K4P6_mult.res created by SHELXL-2014/7


TITL JD_1649_InAirWeekend_K4P6_mult in Fmmm
CELL 0.71073   8.55080   9.28990  14.14800  90.0000  90.0000  90.0000
ZERR    4.00   0.00080   0.00080   0.00120   0.0000   0.0000   0.0000
LATT  4
SYMM -X, -Y, Z
SYMM -X, Y, -Z
SYMM X, -Y, -Z
SFAC P K
UNIT 24 16
TEMP -173.170
size 0.18 0.1 0.05
L.S. 14
BOND
FMAP 2
PLAN -20
acta

WGHT    0.011600    1.859400
FVAR       0.07478
K1    2    0.000000    0.273712    0.000000    10.25000    0.00662    0.00517 =
         0.01025    0.00000    0.00000    0.00000
P2    1    0.000000    0.000000    0.153084    10.25000    0.00635    0.00934 =
         0.00581    0.00000    0.00000    0.00000
K3    2    0.250000    0.250000    0.250000    10.25000    0.01010    0.00805 =
         0.00717    0.00000    0.00000    0.00000
P4    1    0.217354    0.000000    0.076068    10.50000    0.00496    0.00848 =
         0.00677    0.00000   -0.00086    0.00000
HKLF 4

REM  JD_1649_InAirWeekend_K4P6_mult in Fmmm
REM R1 =  0.0215 for     376 Fo > 4sig(Fo)  and  0.0358 for all     432 data
REM     18 parameters refined using      0 restraints

END

WGHT      0.0117      1.7784

REM Highest difference peak  0.481,  deepest hole -0.469,  1-sigma level  0.095
Q1    1   0.1997  0.5000 -0.0878  10.50000  0.05    0.48
Q2    1   0.1681  0.0000  0.0000  10.25000  0.05    0.43
Q3    1   0.1927  0.3780  0.0000  10.50000  0.05    0.35
Q4    1   0.0490  0.5000  0.0497  10.50000  0.05    0.35
Q5    1   0.0000  0.4365  0.0000  10.25000  0.05    0.34
Q6    1   0.0000  0.5000  0.1165  10.25000  0.05    0.30
Q7    1   0.0551  0.0000  0.0000  10.25000  0.05    0.29
Q8    1   0.0000  0.3070  0.0273  10.50000  0.05    0.28
Q9    1   0.0914  0.2738  0.1378  11.00000  0.05    0.28
Q10   1   0.0000  0.2127  0.1541  10.50000  0.05    0.28
Q11   1   0.0000  0.1850  0.0390  10.50000  0.05    0.27
Q12   1  -0.3074  0.2249  0.0000  10.50000  0.05    0.27
Q13   1   0.1572  0.2787  0.1816  11.00000  0.05    0.27
Q14   1   0.0658  0.2500  0.2500  10.50000  0.05    0.27
Q15   1   0.0000  0.1087  0.1974  10.50000  0.05    0.26
Q16   1   0.0000  0.0000  0.0875  10.25000  0.05    0.26
Q17   1  -0.2636  0.1661 -0.0590  11.00000  0.05    0.26
Q18   1   0.1529  0.0000 -0.1232  10.50000  0.05    0.25
Q19   1   0.1722  0.6082 -0.0900  11.00000  0.05    0.25
Q20   1   0.0000  0.0000  0.2167  10.25000  0.05    0.25
;
_shelx_res_checksum   85029

_shelx_hkl_file
;
   2   0   0   40.06    0.82
  -2   0   0   42.31    0.78
  -2   0   0   39.01    1.23
  -2   0   0   38.72    1.36
   2   0   0   41.43    1.24
   4   0   0  758.43   11.53
   4   0   0  785.65    8.39
   4   0   0  771.40   10.49
  -4   0   0  811.01   10.54
  -4   0   0  800.31   11.37
  -4   0   0  790.82    8.24
  -6   0   0    2.62    0.50
   6   0   0    3.38    0.68
   6   0   0    2.14    0.99
  -6   0   0    1.29    0.94
  -6   0   0    1.77    1.27
   6   0   0    3.36    1.43
  -8   0   0  150.66    5.06
   8   0   0  141.80    3.10
   8   0   0  142.46    6.73
   8   0   0  139.86    5.16
  -8   0   0  146.00    5.89
  10   0   0   41.53    8.29
 -10   0   0   38.53    6.19
  10   0   0   42.79    5.28
   0   2   0   13.95    0.81
   0  -2   0   13.72    0.68
   0   2   0   13.99    0.57
   0   2   0   14.80    0.69
   0   2   0   14.18    0.59
   2   2   0   28.98    0.99
  -2  -2   0   27.88    1.20
  -2  -2   0   27.68    0.97
  -2  -2   0   27.91    1.12
  -2   2   0   28.54    1.19
  -2   2   0   26.01    1.18
   2   2   0   26.76    1.20
   2  -2   0   30.30    1.08
   2  -2   0   27.85    1.21
   2   2   0   27.69    1.09
  -2   2   0   26.77    1.41
   2  -2   0   27.82    1.39
   4  -2   0    1.15    0.32
  -4   2   0    1.25    0.77
  -4  -2   0    0.94    0.59
  -4   2   0    0.88    0.58
   4  -2   0    0.83    0.64
   4  -2   0    0.15    0.65
   4  -2   0    0.74    0.44
   4   2   0    0.65    0.51
  -4  -2   0    0.34    0.82
  -4  -2   0    0.47    0.48
   4   2   0    2.02    0.65
  -4  -2   0    0.95    0.53
   6  -2   0    2.37    0.53
  -6  -2   0    2.39    0.74
   6  -2   0    3.84    1.28
  -6  -2   0    2.27    0.91
  -6   2   0    1.03    0.97
   6  -2   0    2.01    0.63
  -6  -2   0    1.65    1.41
   6   2   0    0.31    0.92
   6   2   0    2.44    0.91
  -6   2   0    1.74    1.22
   6  -2   0    0.84    1.25
  -8  -2   0   27.78    1.78
  -8   2   0   29.50    3.90
   8  -2   0   29.46    3.36
   8   2   0   28.31    2.40
  -8  -2   0   30.40    2.77
  -8  -2   0   24.77    3.76
  10   2   0   32.82    3.65
 -10  -2   0   38.46    4.47
  10   2   0   28.89    4.81
 -10  -2   0   32.95    2.26
 -10   2   0   31.96    4.92
 -10  -2   0   26.89    4.73
 -10  -2   0   29.23    4.43
   0   4   0  986.19   11.28
   0   4   0  993.16   10.99
   0   4   0  988.29   12.75
   0  -4   0  947.19   11.72
   0   4   0  964.65   11.73
   0  -4   0 1000.00   12.58
  -2   4   0   31.90    1.56
  -2   4   0   29.82    1.54
   2  -4   0   33.68    1.51
  -2  -4   0   34.17    1.55
   2   4   0   32.77    1.50
   2   4   0   29.31    1.76
   2  -4   0   32.85    2.09
  -2  -4   0   32.30    1.73
  -2   4   0   31.43    1.76
  -2  -4   0   32.45    1.20
   2  -4   0   33.06    1.58
   2   4   0   31.62    1.14
  -4  -4   0  501.59    7.89
   4   4   0  504.18    8.41
   4  -4   0  515.39    7.40
   4   4   0  506.71    7.44
  -4   4   0  509.49    8.38
  -4  -4   0  500.67    7.46
   4  -4   0  509.46    8.35
   4  -4   0  511.35    9.16
  -4   4   0  504.94    9.77
  -4  -4   0  498.00   10.41
  -4  -4   0  503.47    7.04
  -4   4   0  494.99    7.99
  -6   4   0    0.20    1.61
  -6  -4   0    0.09    1.67
  -6  -4   0   -1.35    0.84
   6  -4   0   -0.87    1.15
   6   4   0   -0.18    1.02
  -6  -4   0    0.42    0.98
   6  -4   0   -0.42    1.27
  -6   4   0    0.29    1.18
   6   4   0    2.53    1.22
   6  -4   0    1.67    0.58
  -6  -4   0    0.60    0.98
   6  -4   0    0.19    0.78
   8  -4   0  108.29    5.13
   8   4   0  100.57    4.49
  -8   4   0  107.53    6.29
   8   4   0  103.88    4.35
  -8  -4   0  105.58    3.65
  -8  -4   0  105.28    4.57
  -8  -4   0  102.64    4.11
  -8  -4   0  109.94    6.09
  10   4   0   27.58    4.94
  10   4   0   30.63    5.12
 -10  -4   0   27.02    3.40
 -10  -4   0   26.53    4.55
   0   6   0   16.15    1.24
   0   6   0   16.69    1.52
   0   6   0   17.90    2.00
   0   6   0   18.32    1.19
   0  -6   0   20.85    1.62
   0  -6   0   18.02    1.80
   2   6   0    3.36    0.67
  -2   6   0    3.15    1.07
  -2  -6   0    3.55    1.00
  -2  -6   0    4.44    1.31
  -2  -6   0    3.12    0.72
  -2   6   0    3.47    1.15
   2   6   0    3.64    0.88
   2  -6   0    3.22    1.04
  -2   6   0    3.68    0.99
   2  -6   0    2.70    1.22
   2   6   0    5.42    1.39
   2  -6   0    3.27    0.84
   4   6   0    3.19    0.85
  -4  -6   0    3.21    1.24
   4  -6   0    1.25    1.42
  -4   6   0    4.57    1.52
   4   6   0    4.16    1.53
   4  -6   0    2.94    1.04
  -4   6   0    3.33    1.16
  -4   6   0    1.97    1.23
   4  -6   0    3.71    1.18
  -4  -6   0    2.97    0.87
  -6   6   0    5.53    1.70
  -6  -6   0    6.10    1.37
   6  -6   0   10.01    1.88
  -6  -6   0    8.83    3.03
   6   6   0    6.74    1.99
  -6  -6   0    5.76    1.71
   6  -6   0    6.49    1.85
  -6   6   0    7.80    1.93
  -6  -6   0    1.63    1.47
   6   6   0    7.52    1.50
  -8   6   0   11.77    2.49
   8  -6   0   10.28    3.19
  -8  -6   0   20.30    3.65
  -8  -6   0    8.54    3.64
   8   6   0   17.34    3.39
  -8  -6   0   12.88    2.24
   8  -6   0   14.14    3.00
   8  -6   0   11.88    1.82
  -8  -6   0    8.77    2.25
 -10  -6   0   38.46    5.27
  10   6   0   32.77    4.53
   0   8   0  344.22    5.72
   0  -8   0  343.28    7.24
   0   8   0  341.37    6.99
   0  -8   0  329.23    7.76
   0   8   0  344.35    6.02
   0   8   0  326.52    8.19
  -2   8   0   38.48    2.53
  -2   8   0   36.60    2.44
   2  -8   0   32.39    2.92
   2   8   0   35.86    1.73
   2  -8   0   36.79    3.77
   2   8   0   34.06    1.95
  -2   8   0   34.78    3.44
   2   8   0   39.16    3.21
  -2  -8   0   39.13    3.22
  -2  -8   0   36.92    2.76
   4  -8   0  199.07    5.58
   4   8   0  195.73    5.68
   4  -8   0  209.80    5.81
  -4   8   0  189.08    5.60
  -4   8   0  214.49    7.01
   4   8   0  199.96    4.32
  -4  -8   0  197.49    4.42
  -4   8   0  193.96    5.92
  -4  -8   0  202.97    5.93
  -6   8   0    0.25    1.99
   6   8   0    0.36    1.64
  -6  -8   0    1.02    2.16
   6  -8   0    1.48    2.13
  -6   8   0    1.97    3.01
   6  -8   0    0.67    2.06
  -6  -8   0   -0.78    4.30
   6  -8   0    4.89    2.82
   6   8   0    4.78    2.73
  -6  -8   0    3.83    1.62
  -6   8   0    3.73    2.42
  -8  -8   0   34.77    5.30
   8   8   0   35.23    4.55
   8   8   0   33.65    7.03
  -8  -8   0   33.98    4.00
   0 -10   0   31.19    4.13
   0  10   0   25.58    3.63
   0  10   0   28.03    2.42
   0  10   0   30.93    2.83
   0 -10   0   24.60    3.65
   0  10   0   33.91    4.61
   2 -10   0    4.99    2.93
  -2  10   0   -0.66    1.95
  -2  10   0   -1.54    2.60
   2 -10   0    1.27    2.24
   2  10   0   -0.19    1.24
   2  10   0    2.26    1.51
   2  10   0   -2.93    2.08
   2  10   0   -2.01    2.74
  -2 -10   0   -0.05    2.21
  -4 -10   0    6.02    3.22
  -4  10   0    7.69    2.72
   4 -10   0   12.69    2.93
   4  10   0   10.99    1.82
   4  10   0    5.66    2.50
   4  10   0   10.02    1.70
   4  10   0    8.87    3.72
  -4 -10   0   10.54    2.79
  -4  10   0    6.57    2.85
   4 -10   0   10.01    3.55
  -4  10   0   13.56    3.69
  -6  10   0   17.80    3.74
  -6  10   0   18.02    5.20
   1  -1   1   37.56    0.78
   1  -1   1   37.06    1.08
  -1   1   1   36.33    1.17
  -1  -1  -1   36.79    0.96
   1   1  -1   33.72    0.95
  -1  -1  -1   35.67    0.73
  -1   1   1   35.88    0.96
  -1  -1  -1   36.96    0.99
   1   1  -1   37.12    0.87
   1   1  -1   37.06    0.95
   1  -1   1   36.13    1.02
  -1   1   1   36.76    1.18
  -1   1  -1   35.76    1.05
   1   1   1   35.18    1.02
   1   1   1   36.45    0.95
   1  -1  -1   35.79    1.14
   1  -1  -1   36.69    1.13
  -1   1  -1   36.55    1.10
   1  -1  -1   36.24    0.97
  -1   1  -1   35.94    0.77
  -1  -1   1   36.15    0.95
  -1  -1   1   35.62    0.87
  -1  -1   1   35.53    0.93
   1   1   1   35.74    0.73
   3   1  -1   16.91    1.04
   3  -1   1   17.05    1.22
  -3   1   1   17.12    1.19
   3   1  -1   17.08    1.43
  -3  -1  -1   17.48    0.98
  -3   1   1   16.85    1.07
   3   1  -1   16.50    0.87
   3  -1   1   15.91    1.08
  -3  -1  -1   15.81    1.29
  -3  -1  -1   17.68    0.72
  -3  -1   1   17.69    0.85
   3  -1  -1   16.78    0.69
   3   1   1   16.62    0.94
  -3  -1   1   15.59    0.97
   3   1   1   16.74    1.53
   3  -1  -1   17.24    1.05
   3   1   1   17.03    0.83
  -3   1  -1   14.74    1.13
   3  -1  -1   15.57    1.16
  -5   1   1   91.45    3.29
   5   1  -1   90.13    3.02
   5   1  -1   87.40    2.20
  -5  -1  -1   89.67    1.90
  -5   1   1   89.57    3.06
  -5  -1  -1   88.36    2.85
  -5  -1  -1   93.65    3.53
   5   1  -1   87.78    3.82
   5  -1   1   88.43    3.47
   5  -1   1   87.85    3.05
   5   1   1   87.81    2.85
  -5   1  -1   85.99    3.29
   5   1   1   87.57    2.15
   5  -1  -1   88.89    3.40
  -5   1  -1   87.00    2.99
  -5  -1   1   93.34    3.42
   5  -1  -1   90.71    1.90
  -5  -1   1   88.31    2.11
   5   1   1   87.77    3.96
   5  -1  -1   90.82    3.11
   7   1  -1   35.48    3.81
  -7   1   1   32.71    2.58
   7  -1   1   32.79    3.37
   7   1  -1   31.41    2.65
  -7  -1  -1   33.68    1.34
  -7   1   1   35.19    3.13
  -7  -1  -1   30.47    3.14
   7   1  -1   33.55    2.03
   7  -1   1   31.86    2.74
   7   1   1   33.39    1.73
   7  -1  -1   32.17    2.68
  -7   1  -1   32.54    2.54
  -7   1  -1   34.27    3.20
   7   1   1   38.33    4.06
   7  -1  -1   35.65    3.36
   7  -1  -1   31.52    1.49
  -7  -1   1   34.27    1.63
   7  -1  -1   33.73    2.21
  -7  -1   1   36.83    3.22
  -9  -1  -1   51.32    1.60
  -9   1   1   56.14    5.25
   9  -1   1   46.00    5.90
  -9  -1  -1   58.85    5.08
  -9   1   1   49.86    3.89
   9   1  -1   47.77    6.37
   9   1  -1   50.47    4.17
   9   1  -1   55.94    2.86
   9  -1   1   52.91    4.59
  -9  -1  -1   61.98    3.85
   9   1   1   60.12    4.39
  -9   1  -1   48.47    4.97
  -9  -1   1   50.65    2.20
   9  -1  -1   48.04    4.43
  -9  -1   1   53.81    3.92
   9  -1  -1   57.47    5.97
  -9  -1   1   58.75    5.29
  -9   1  -1   49.92    3.88
   9   1   1   60.40    6.60
  -1   3   1   95.10    2.62
   1  -3   1   96.85    2.20
  -1  -3  -1   97.76    2.24
  -1  -3  -1   94.95    2.48
   1   3  -1   97.03    1.91
   1   3  -1   94.74    2.08
  -1   3   1   97.36    2.25
  -1   3   1   96.56    2.03
  -1  -3  -1   95.55    1.52
   1   3  -1   96.50    2.53
   1  -3   1   98.98    2.30
  -1  -3   1   96.64    2.01
   1  -3  -1   97.52    2.04
  -1   3  -1   93.06    2.31
   1   3   1   98.07    1.47
  -1   3  -1   93.22    2.17
   1  -3  -1   97.63    2.50
  -1  -3   1   97.40    2.50
   1  -3  -1   96.16    2.25
   1   3   1   94.98    2.58
  -1  -3   1   97.12    2.16
   1   3   1   94.00    2.16
  -1   3  -1   95.00    2.23
  -3   3   1    1.23    0.55
  -3   3   1    1.39    0.73
   3  -3   1   -0.13    0.64
  -3   3   1   -0.08    0.66
   3  -3   1    0.56    0.36
  -3  -3  -1    0.53    0.49
  -3  -3  -1    0.61    0.39
   3  -3   1    0.79    0.56
   3   3  -1    0.24    0.56
  -3  -3  -1    0.40    0.56
  -3  -3   1    0.27    0.47
   3   3   1    0.36    0.38
   3   3   1    0.13    0.42
  -3  -3   1    0.06    0.45
   3   3   1    1.06    0.60
  -3   3  -1    0.56    0.54
  -3  -3   1   -0.02    0.46
  -3   3  -1    0.59    0.58
   3  -3  -1    0.10    0.49
   3  -3  -1    0.66    0.54
   3  -3  -1    1.37    0.69
  -3   3  -1    0.48    0.68
  -5   3   1  149.51    4.87
   5  -3   1  152.91    2.66
  -5   3   1  156.73    4.29
   5  -3   1  153.93    4.61
   5   3  -1  158.98    4.08
   5   3  -1  154.94    3.92
   5  -3   1  146.98    2.30
  -5  -3  -1  151.96    3.37
  -5  -3  -1  150.72    3.53
  -5  -3  -1  146.58    3.90
   5  -3   1  152.87    4.30
  -5  -3  -1  146.77    5.21
  -5   3  -1  149.19    4.23
   5  -3  -1  151.62    4.56
   5  -3  -1  153.48    4.33
  -5  -3   1  156.07    3.88
   5   3   1  148.40    3.76
   5  -3  -1  149.20    2.74
  -5  -3   1  154.28    3.57
   5   3   1  153.36    3.65
   5  -3  -1  156.94    3.54
  -5   3  -1  156.83    4.91
  -5  -3   1  160.21    5.16
  -5  -3   1  155.95    3.78
  -7  -3  -1    7.98    1.27
  -7  -3  -1    6.56    1.44
   7   3  -1    7.94    1.51
  -7  -3  -1    7.94    1.53
   7  -3  -1    8.44    1.68
  -7  -3   1    9.25    2.13
  -7  -3   1    9.47    1.41
   7   3   1    8.37    1.54
   7   3   1    7.46    1.57
   7  -3  -1    8.81    1.12
  -7  -3   1    8.55    1.61
   7  -3  -1    6.60    1.87
  -9  -3  -1   77.99    4.26
  -9   3   1   96.33    6.69
   9  -3   1   85.16    5.31
  -9  -3  -1   81.64    3.02
   9   3  -1   86.79    5.05
   9   3  -1   90.96    4.25
  -9  -3  -1   71.28    5.93
   9  -3   1   82.61    6.32
  -9  -3  -1   82.91    4.58
   9  -3  -1   84.12    5.38
   9   3   1   81.52    4.23
  -9  -3   1   88.69    4.63
  -9   3  -1   79.56    4.86
  -9  -3   1   84.45    3.37
  -9  -3   1   82.95    4.43
   9  -3  -1   78.34    6.05
  -9  -3   1   78.30    6.10
   9   3   1   83.05    4.79
  -9   3  -1   72.46    6.38
  -1   5   1   -0.79    0.67
   1   5  -1   -0.33    0.45
   1  -5   1   -0.36    0.56
   1  -5   1    0.36    0.60
  -1  -5  -1   -0.19    0.57
  -1  -5  -1    0.10    0.63
   1   5  -1    0.05    0.75
  -1   5   1   -0.30    0.56
   1   5  -1    0.05    0.45
  -1   5   1   -0.32    0.49
  -1  -5   1    1.12    0.57
  -1   5  -1    0.27    0.57
  -1  -5   1    0.45    0.66
   1   5   1    0.82    0.41
   1   5   1   -0.04    0.72
   1  -5  -1    0.77    0.58
   1   5   1   -0.27    0.30
  -1  -5   1   -0.39    0.48
  -1   5  -1    0.39    0.56
  -1   5  -1   -0.53    0.49
   1   5   1    0.14    0.49
   1  -5  -1   -0.30    0.65
   1  -5  -1    0.20    0.45
  -1   5  -1    0.77    0.67
   3  -5   1   38.88    1.89
   3  -5   1   36.74    2.51
   3  -5   1   38.84    2.07
  -3  -5  -1   38.82    2.23
  -3   5   1   40.36    2.46
  -3  -5  -1   40.60    2.09
  -3   5   1   39.69    2.10
   3   5  -1   42.45    1.68
   3   5  -1   42.62    2.01
  -3   5   1   39.50    2.01
   3   5  -1   43.58    2.45
  -3  -5  -1   39.74    1.43
   3   5   1   40.32    1.44
   3  -5  -1   37.03    2.55
  -3  -5   1   39.65    2.05
  -3   5  -1   36.92    2.21
  -3  -5   1   37.13    1.67
   3  -5  -1   40.80    2.12
  -3  -5   1   42.95    2.04
   3   5   1   40.54    2.41
  -3   5  -1   41.27    2.10
  -3   5  -1   38.58    2.14
   3   5   1   40.85    2.08
   3  -5  -1   39.99    2.02
  -5  -5  -1   22.01    2.12
   5  -5   1   27.72    1.69
   5  -5   1   23.45    2.69
  -5  -5  -1   29.74    1.71
  -5  -5  -1   24.20    3.58
   5   5  -1   28.06    2.01
   5   5  -1   25.03    2.42
  -5   5   1   33.50    2.45
  -5  -5  -1   26.40    2.08
  -5  -5   1   29.77    1.94
  -5  -5   1   28.76    2.23
   5   5   1   29.54    2.48
  -5  -5   1   24.81    3.55
   5  -5  -1   28.24    1.93
   5   5   1   30.47    1.81
  -5   5  -1   29.87    3.35
   5  -5  -1   25.46    2.71
  -5   5  -1   29.60    2.35
   5  -5  -1   29.10    2.34
  -7  -5  -1   55.25    3.10
   7  -5   1   52.01    1.69
   7  -5   1   53.86    3.88
   7  -5   1   54.68    2.11
   7   5  -1   51.55    3.35
  -7  -5  -1   56.63    2.93
  -7   5   1   55.39    5.22
   7   5  -1   51.27    3.70
  -7  -5  -1   54.18    5.29
  -7  -5   1   52.79    3.05
   7  -5  -1   53.83    2.09
   7   5   1   55.37    3.17
   7  -5  -1   53.63    2.68
  -7  -5   1   51.42    3.08
  -7   5  -1   55.79    5.17
  -7  -5   1   55.75    4.91
   7  -5  -1   49.68    3.73
  -9  -5  -1   30.22    6.14
  -9  -5  -1   22.18    3.16
  -9  -5  -1   18.70    3.56
   9   5  -1   26.16    4.30
   9   5  -1   15.22    3.12
  -9   5   1   13.71    2.98
   9  -5   1   20.48    4.70
   9  -5   1   20.25    4.04
  -9  -5  -1   22.83    4.31
  -9  -5   1   11.93    3.70
   9   5   1   23.41    4.02
  -9  -5   1   15.52    2.90
  -9  -5   1   24.83    3.27
   9  -5  -1   21.91    3.70
  -9  -5   1   18.53    3.69
  -9   5  -1   15.74    3.61
   9  -5  -1   15.53    1.76
   9   5   1   23.16    4.77
  -1   7   1   74.23    2.45
   1  -7   1   70.92    3.25
   1  -7   1   72.95    3.00
  -1   7   1   79.75    2.59
  -1   7   1   75.79    3.79
   1   7  -1   77.27    2.31
   1   7  -1   71.80    2.53
   1   7  -1   74.89    2.95
  -1   7  -1   72.38    3.00
   1   7   1   73.58    1.91
  -1  -7   1   79.13    3.10
   1   7   1   70.65    2.09
   1  -7  -1   70.12    3.29
  -1   7  -1   74.86    2.74
  -1   7  -1   72.69    3.61
  -1   7  -1   73.05    2.71
  -3  -7  -1    7.74    1.62
  -3  -7  -1    6.98    1.59
   3   7  -1    7.19    1.32
  -3   7   1    6.71    1.72
  -3   7   1    5.95    1.50
   3   7  -1    5.37    1.62
   3   7  -1    6.46    1.35
  -3   7   1    7.33    1.42
   3  -7   1    7.35    1.44
   3  -7   1    4.46    1.69
  -3  -7  -1    5.72    0.96
  -3   7  -1    9.71    1.88
  -3  -7   1    4.77    1.30
   3  -7  -1    6.65    1.53
  -3  -7   1    7.85    1.24
  -3   7  -1    7.23    1.46
  -3   7  -1    4.62    1.66
   3  -7  -1    6.00    1.95
  -3  -7   1    6.18    1.49
   3  -7  -1    6.56    1.26
   3   7   1    6.96    1.84
   3   7   1    6.98    1.47
  -5   7   1  138.62    5.58
  -5  -7  -1  133.15    3.42
   5  -7   1  135.74    4.23
  -5   7   1  131.48    4.73
  -5   7   1  135.78    4.87
   5   7  -1  133.55    3.94
   5   7  -1  135.90    5.43
  -5  -7   1  134.51    3.89
   5  -7  -1  127.94    4.42
   5   7   1  127.38    3.44
   5   7   1  134.02    5.52
  -5  -7   1  132.39    4.72
  -5  -7   1  122.88    4.50
   5  -7  -1  135.96    4.76
  -5   7  -1  134.47    5.19
  -5   7  -1  131.68    4.81
  -5   7  -1  131.01    4.88
   7   7  -1   -0.19    2.62
   7  -7   1    0.17    1.16
   7  -7   1   -3.10    2.17
  -7  -7  -1    1.33    1.54
  -7  -7  -1   -0.35    2.08
   7  -7   1   -3.88    2.64
  -7  -7  -1    5.49    2.31
   7   7  -1    0.82    2.09
  -7   7   1    2.92    2.15
   7  -7   1    0.76    1.49
  -7  -7  -1   -6.61    3.74
  -7   7  -1    1.49    2.07
  -7  -7   1   -6.25    3.42
   7   7   1   -0.36    1.78
   7  -7  -1    0.18    1.75
   7  -7  -1    2.97    2.80
  -7   7  -1   -5.04    2.05
   7  -7  -1    2.05    2.19
  -7  -7   1   -1.90    2.00
   7  -7  -1    2.51    1.30
  -7  -7   1    2.65    2.15
  -7  -7   1    0.42    1.74
  -9  -7  -1   81.66    4.93
  -9  -7  -1   74.49    5.53
   9   7  -1   75.53    7.02
   9   7  -1   85.10    5.83
  -9  -7   1   76.26    5.45
   9   7   1   74.30    7.56
   9   7   1   76.99    5.88
  -9  -7   1   89.00    5.28
  -1   9   1    2.31    2.12
   1  -9   1    0.51    1.79
  -1   9   1    0.84    1.25
  -1   9   1    1.99    1.55
  -1  -9  -1    2.59    1.81
   1   9  -1    0.04    1.53
   1   9  -1    3.79    1.17
   1   9  -1    3.05    1.35
   1   9  -1    0.87    2.19
  -1   9   1    1.98    1.15
  -1  -9   1    1.88    1.79
  -1   9  -1   -0.08    1.84
   1   9   1    0.15    0.86
  -1   9  -1    3.44    1.50
  -1   9  -1    2.13    1.47
  -1   9  -1    0.34    1.53
   1   9   1   -0.09    1.49
   1  -9  -1    2.09    1.82
   1   9   1    0.10    1.07
   3  -9   1   31.52    3.46
   3   9  -1   34.82    3.28
   3   9  -1   32.52    2.30
  -3   9   1   30.08    4.43
  -3   9   1   27.53    3.38
  -3  -9  -1   29.96    3.85
  -3  -9  -1   32.61    3.40
   3  -9   1   25.63    4.53
   3   9  -1   30.22    2.46
  -3  -9   1   33.25    3.71
  -3   9  -1   30.73    3.28
   3   9   1   30.53    1.90
  -3   9  -1   36.12    3.16
  -3   9  -1   28.66    3.37
   3   9   1   37.64    4.48
   3  -9  -1   30.05    3.55
  -3   9  -1   32.93    4.12
   3   9   1   34.36    3.42
   5   9  -1    5.23    1.90
  -5  -9  -1    8.61    1.62
   5   9  -1    3.89    2.36
  -5  -9  -1    9.33    2.66
  -5   9   1    4.04    2.42
   5   9  -1    5.62    3.19
   5  -9   1    5.81    2.91
  -5   9   1    6.32    3.22
  -5  -9  -1    3.41    2.55
  -5  -9   1    8.68    1.95
  -5   9  -1    8.54    3.23
   5   9   1   12.82    3.48
  -5  -9   1    0.86    2.21
   5  -9  -1    7.06    2.99
   5  -9  -1    9.37    2.52
  -5  -9   1    3.59    2.66
   5   9   1    8.04    2.64
  -5   9  -1    5.38    2.66
   5  -9  -1    7.47    2.22
  -5   9  -1    8.30    2.37
  -7   9   1   54.00    5.50
  -7  -9  -1   46.03    6.24
  -7  -9   1   38.38    4.15
   7   9   1   41.29    7.30
   7  -9  -1   36.79    5.44
   7  -9  -1   40.15    4.76
  -1  11   1   33.08    6.08
  -1  11   1   43.38    3.40
   1  11  -1   44.10    3.25
   1  11  -1   46.12    4.82
   1  11  -1   37.62    6.91
  -1  11   1   41.04    3.26
   1  11  -1   35.57    3.70
  -1 -11  -1   47.38    5.18
   1 -11   1   32.87    7.02
  -1  11  -1   45.29    3.97
   1 -11  -1   46.88    5.48
   1  11   1   33.90    4.71
  -1  11  -1   54.79    6.52
  -1  11  -1   45.39    3.68
   1  11   1   43.69    2.81
  -1 -11   1   31.33    5.85
   1  11   1   41.45    2.37
  -1 -11   1   37.01    4.79
  -1  11  -1   40.48    4.77
  -3  11   1    6.45    4.21
  -3  11   1    3.81    2.74
   3 -11  -1    1.02    3.26
  -3  11  -1    3.16    4.06
  -3  11  -1    5.28    2.85
  -5  11   1   70.32    9.07
  -5  11   1   67.97    6.79
  -5  11   1   72.78    6.15
  -5  11  -1   64.52    7.18
   5 -11  -1   79.87    6.78
  -5  11  -1   74.39    6.37
   0   0  -2   45.59    0.93
   0   0   2   46.01    0.64
   0   0   2   47.35    0.93
   0   0   2   47.23    1.00
   0   0  -2   47.39    0.98
   0   0  -2   47.24    0.64
   2   0  -2   69.37    1.80
   2   0  -2   69.71    1.46
  -2   0   2   68.95    1.75
  -2   0  -2   73.48    1.19
  -2   0  -2   69.73    1.94
  -2   0   2   71.12    1.46
   2   0   2   72.08    1.73
  -2   0   2   71.98    1.76
  -2   0  -2   71.19    1.75
   2   0   2   68.15    2.05
   2   0  -2   71.03    1.82
  -4   0   2    7.33    1.06
   4   0  -2    6.82    1.02
   4   0  -2    5.61    0.72
  -4   0  -2    7.32    1.19
   4   0  -2    6.29    1.24
  -4   0   2    8.05    0.71
  -4   0  -2    7.36    0.98
   4   0   2    8.11    1.40
   4   0   2    6.51    0.94
   6   0  -2   56.74    3.38
   6   0  -2   57.41    1.96
   6   0  -2   59.67    2.91
   6   0   2   52.85    3.55
  -6   0   2   57.34    3.09
  -6   0   2   58.15    1.83
   6   0   2   60.04    2.83
  -6   0  -2   60.64    2.75
  -6   0  -2   58.79    3.23
   8   0   2    2.07    1.79
  -8   0   2   -1.48    1.78
  -8   0  -2    2.91    1.97
  -8   0   2    2.52    0.85
  -8   0  -2    2.34    1.64
   8   0  -2    3.57    1.83
  -8   0   2    2.63    1.46
   8   0  -2    2.24    2.31
  10   0   2   48.87    5.34
 -10   0   2   50.49    4.92
 -10   0   2   48.10    6.34
  10   0  -2   49.04    5.38
  10   0  -2   57.26    3.23
  10   0  -2   55.33    7.97
 -10   0  -2   58.10    6.55
  10   0  -2   70.08    4.61
 -10   0  -2   50.76    4.61
  10   0   2   61.83    8.66
   0  -2  -2   40.48    1.18
   0  -2   2   39.38    1.03
   0  -2  -2   40.30    0.75
   0   2   2   41.49    1.58
   0  -2   2   40.51    1.20
   0   2   2   41.94    1.18
   0   2  -2   41.08    1.23
   0   2  -2   39.79    1.01
   0  -2   2   39.02    1.26
   2  -2   2  673.90    9.01
  -2  -2  -2  650.87    8.28
   2  -2   2  668.05    8.71
  -2  -2  -2  675.18    7.59
   2   2  -2  659.79    8.07
  -2   2   2  669.44    9.51
  -2  -2  -2  675.72    8.51
   2  -2   2  677.38    7.12
  -2   2   2  679.15    8.44
   2   2  -2  667.69    8.18
  -2   2  -2  678.58    9.21
   2   2   2  667.23    8.70
  -2  -2   2  687.12    8.11
  -2   2  -2  661.17    7.75
   2  -2  -2  659.14    8.39
  -2  -2   2  656.61    8.11
  -2   2  -2  658.35    8.72
   2   2   2  672.84    8.33
   2  -2  -2  680.27    9.07
  -2  -2   2  656.38    7.93
   2   2   2  675.34    7.59
   2  -2  -2  673.65    9.28
  -4  -2  -2    7.01    1.50
  -4  -2  -2    5.45    0.86
  -4   2   2    6.15    1.07
  -4   2   2    8.17    1.40
  -4  -2  -2    6.35    1.04
   4   2  -2    6.33    1.00
  -4  -2  -2    5.80    0.88
   4  -2   2    6.91    1.11
   4   2  -2    7.53    0.97
   4  -2   2    7.70    1.36
  -4  -2   2    6.63    1.02
   4  -2  -2    7.48    1.08
  -4   2  -2    4.89    0.96
   4  -2  -2    6.64    0.72
   4  -2  -2    5.99    1.19
   4   2   2    7.22    0.85
  -4  -2   2    5.47    0.85
   4  -2  -2    7.49    1.15
  -4  -2   2    6.13    0.93
  -4  -2   2    7.30    1.32
   4   2   2    5.54    0.83
  -4   2  -2    5.75    1.03
  -6   2   2  192.66    5.10
  -6  -2  -2  191.57    5.94
  -6  -2  -2  182.81    4.50
   6   2  -2  191.65    5.01
  -6   2   2  184.08    5.68
  -6  -2  -2  186.64    3.44
   6  -2   2  188.13    5.12
   6   2  -2  185.83    4.51
  -6  -2  -2  190.94    4.74
   6  -2   2  196.60    5.82
  -6   2  -2  187.65    5.58
  -6  -2   2  181.88    4.64
  -6  -2   2  186.77    3.89
   6  -2  -2  188.65    3.36
  -6   2  -2  187.12    5.07
   6  -2  -2  181.59    5.48
   6   2   2  185.48    3.98
   6  -2  -2  181.98    5.13
   6   2   2  178.52    4.51
   6  -2  -2  191.69    4.42
  -6  -2   2  187.77    5.59
  -8  -2  -2    2.44    2.01
  -8  -2  -2    3.45    1.48
   8  -2   2    4.42    1.83
   8   2  -2    2.51    1.80
  -8  -2  -2    3.72    0.87
   8   2  -2    3.26    1.44
  -8   2   2    5.35    2.38
  -8  -2   2    4.32    1.21
  -8  -2   2    4.81    1.56
   8  -2  -2   -0.09    1.72
  -8   2  -2    0.25    2.05
   8   2   2    6.34    1.87
   8  -2  -2    1.78    2.00
   8  -2  -2    3.70    1.01
  -8  -2   2    1.24    1.93
   8  -2  -2    5.46    1.54
   8   2   2    3.28    1.37
  -8   2  -2    4.54    1.72
  10   2  -2   33.59    5.13
 -10   2   2   45.74    6.98
  10   2  -2   42.53    4.09
 -10  -2  -2   40.90    4.34
 -10  -2   2   30.56    4.50
 -10  -2   2   34.09    4.44
 -10  -2   2   41.61    2.85
 -10  -2   2   38.31    4.57
  10  -2  -2   30.38    5.28
  10   2   2   37.85    4.98
   0   4  -2   10.65    0.90
   0   4  -2    8.56    1.08
   0   4   2   11.41    0.98
   0  -4  -2   11.73    1.03
   0   4   2    8.61    1.27
   0  -4  -2   10.98    1.21
   0  -4   2   11.55    0.96
   0   4   2   10.62    0.63
   0   4  -2   12.34    0.93
   2   4  -2   28.29    1.80
  -2  -4  -2   27.17    1.64
   2   4  -2   30.51    1.35
   2  -4   2   30.11    1.55
  -2   4   2   31.68    1.54
   2  -4   2   31.37    1.94
  -2   4   2   31.20    1.44
  -2   4   2   29.94    1.96
   2   4  -2   29.39    1.38
   2  -4   2   28.88    1.45
   2  -4  -2   30.10    2.04
  -2   4  -2   29.39    1.46
  -2  -4   2   30.39    1.42
  -2  -4   2   32.08    1.61
   2  -4  -2   28.61    1.71
   2   4   2   30.16    0.81
   2   4   2   30.79    1.53
  -2   4  -2   30.46    1.62
   2  -4  -2   29.80    1.42
  -2   4  -2   30.09    1.57
   2   4   2   27.91    1.86
  -2  -4   2   29.82    1.42
  -4  -4  -2    1.64    0.87
   4  -4   2    1.96    0.92
  -4  -4  -2    0.77    0.54
  -4  -4  -2    3.73    1.53
   4   4  -2    0.17    0.87
  -4   4   2    2.03    0.85
   4  -4   2    2.44    0.93
  -4  -4  -2    1.47    0.81
   4  -4   2    1.99    0.58
  -4  -4   2    1.48    0.79
  -4  -4   2    2.15    0.75
   4  -4  -2    1.77    0.89
  -4  -4   2    1.84    0.79
   4  -4  -2    1.69    0.82
  -4   4  -2    1.58    0.76
   4   4   2    1.50    0.57
   4   4   2    2.94    1.00
  -4   4  -2    1.47    1.15
  -4  -4   2    1.98    1.29
   4  -4  -2    0.49    0.95
  -4   4  -2    0.79    0.89
   6  -4   2   33.45    1.06
   6   4  -2   33.43    2.69
  -6   4   2   34.55    2.60
   6   4  -2   32.28    2.45
   6  -4   2   33.83    2.79
  -6  -4  -2   32.51    2.04
  -6  -4  -2   34.74    2.12
  -6   4   2   31.13    3.58
  -6  -4  -2   34.51    2.50
   6  -4   2   32.64    3.11
  -6  -4  -2   40.06    3.76
   6  -4  -2   33.41    1.62
  -6  -4   2   32.43    2.28
   6   4   2   34.35    2.62
   6  -4  -2   36.08    2.26
   6  -4  -2   34.37    3.03
  -6   4  -2   33.50    3.39
  -6  -4   2   31.89    2.33
  -6  -4   2   33.78    2.67
  -6   4  -2   34.74    2.66
   6  -4  -2   31.61    2.78
   6   4   2   35.50    2.13
   8   4  -2    3.89    1.99
  -8  -4  -2    2.56    2.64
  -8   4   2    1.78    1.88
   8   4  -2    3.87    2.04
   8  -4   2    2.23    2.12
  -8  -4  -2    5.51    1.51
  -8  -4  -2    5.14    1.73
  -8   4   2    3.01    2.84
   8  -4  -2    6.67    2.32
  -8  -4   2    3.20    2.49
   8  -4  -2    4.81    1.57
   8   4   2    3.99    1.87
   8  -4  -2    2.29    1.06
   8  -4  -2    4.51    2.36
  -8   4  -2    5.24    2.67
  -8  -4   2    4.02    1.62
  -8  -4   2    1.71    1.80
   8   4   2    2.36    1.93
 -10  -4  -2   49.26    4.87
  10   4  -2   40.38    5.14
  10   4  -2   36.26    5.38
 -10  -4   2   43.54    5.03
  10   4   2   50.98    5.42
   0  -6  -2   32.31    2.28
   0  -6   2   31.60    1.87
   0   6   2   35.74    1.96
   0   6   2   31.65    2.49
   0   6   2   35.77    1.36
   0   6  -2   35.07    1.78
   0  -6   2   34.32    2.20
   0   6   2   34.90    1.28
   0   6  -2   35.37    2.33
   0   6  -2   34.54    1.89
   0   6  -2   33.57    1.85
   0  -6  -2   34.78    2.04
  -2   6   2  244.15    4.68
  -2  -6  -2  241.27    5.34
  -2   6   2  239.34    6.26
  -2  -6  -2  241.14    5.81
   2   6  -2  238.11    4.41
   2   6  -2  241.54    5.98
   2  -6   2  241.30    6.39
  -2   6   2  248.13    5.31
   2   6  -2  247.31    4.97
   2  -6   2  244.15    5.36
  -2  -6   2  234.14    4.70
  -2   6  -2  238.60    5.25
  -2   6  -2  234.35    5.19
  -2  -6   2  236.43    5.06
  -2   6  -2  238.74    5.57
   2  -6  -2  238.53    6.63
   2   6   2  233.15    5.11
   2  -6  -2  240.91    5.65
  -2  -6   2  238.92    5.23
   2  -6  -2  234.50    4.58
  -2   6  -2  246.38    5.16
   2   6   2  245.99    6.22
  -4  -6  -2   12.92    1.98
  -4  -6  -2   13.17    1.14
   4  -6   2   10.91    2.38
  -4   6   2   13.73    2.58
  -4  -6  -2   12.25    2.21
   4   6  -2   10.85    2.31
  -4   6   2   14.15    1.84
  -4   6   2   12.07    1.95
   4  -6   2   13.55    1.97
   4   6  -2   13.15    1.60
   4   6  -2   12.14    1.88
   4  -6   2   13.86    1.65
  -4  -6   2   11.98    1.62
   4   6   2   13.73    2.54
   4   6   2   10.39    1.13
  -4  -6   2   14.24    1.85
  -4   6  -2   13.31    2.14
   4  -6  -2   13.30    2.64
  -4   6  -2   14.00    2.01
   4   6   2   12.70    2.01
   4  -6  -2   13.31    1.94
  -4   6  -2   12.42    1.97
   4  -6  -2   11.60    1.91
  -6  -6  -2   90.17    3.78
   6  -6   2   93.51    4.47
   6   6  -2   89.58    4.51
  -6  -6  -2   87.82    2.95
  -6   6   2   90.24    4.14
  -6  -6  -2   97.00    6.37
  -6   6   2   86.89    4.19
   6   6  -2   93.00    3.86
   6   6   2   82.90    4.60
   6  -6  -2   85.69    2.91
   6   6   2   88.22    3.12
   6  -6  -2   96.66    4.34
  -6  -6   2   92.60    3.89
  -6   6  -2   90.31    3.99
  -6   6  -2   97.25    4.17
   6  -6  -2   90.11    3.68
  -6  -6   2  102.99    6.06
  -6  -6   2   96.25    3.57
   8  -6   2   -3.42    2.45
  -8  -6  -2   -4.18    3.50
   8  -6   2    3.33    3.32
  -8  -6  -2    2.32    2.21
  -8   6   2   -2.74    2.08
  -8   6   2    2.18    2.37
  -8  -6  -2    4.45    1.88
   8   6  -2   -0.91    2.21
  -8  -6  -2   -2.03    1.97
   8   6   2   -5.39    2.64
  -8   6  -2    0.55    2.10
   8  -6  -2   -0.55    2.85
  -8  -6   2    6.74    3.48
  -8   6  -2    4.54    3.86
  -8  -6   2   -0.89    1.98
   8  -6  -2    2.10    1.33
   8  -6  -2    3.04    2.49
  -8  -6   2    2.34    2.20
  -8  -6   2    1.63    2.11
   8   6   2   -0.93    2.03
   8  -6  -2   -2.81    1.87
  10   6  -2   25.25    4.68
 -10  -6   2   19.37    3.54
   0   8   2    0.63    1.61
   0   8   2   -0.45    0.72
   0   8  -2   -0.08    1.44
   0  -8   2    0.91    1.22
   0   8  -2    0.36    1.23
   0   8  -2   -0.17    0.96
   0   8  -2   -0.13    1.07
   0   8   2    0.61    0.82
   0  -8  -2    1.67    1.52
  -2   8   2    1.45    1.19
  -2   8   2    1.33    1.03
  -2   8   2    1.91    1.19
  -2   8   2    1.72    1.91
  -2  -8  -2    2.63    1.67
   2  -8   2    1.94    1.41
   2   8  -2    0.39    1.01
   2   8  -2    1.22    1.36
   2  -8   2   -1.23    1.75
  -2   8  -2   -0.35    1.25
   2  -8  -2    4.05    1.62
  -2   8  -2    2.94    1.64
  -2   8  -2    1.26    1.26
  -2  -8   2   -0.06    1.30
   2   8   2    1.25    1.31
  -2   8  -2   -1.48    1.32
  -2  -8   2    0.39    1.51
  -4   8   2    0.68    1.43
  -4   8   2    0.67    1.61
  -4   8   2    1.18    2.26
  -4  -8  -2    3.29    1.88
   4   8  -2    1.97    1.30
   4   8  -2   -1.00    1.40
  -4   8  -2    1.97    1.71
  -4  -8   2    0.26    1.33
  -4  -8   2    1.36    1.60
  -4  -8   2    0.35    1.75
  -4   8  -2    1.55    1.59
   4  -8  -2    1.99    1.76
   4   8   2    3.15    1.53
  -6   8   2   12.25    2.42
   6   8  -2    8.16    2.20
  -6   8   2    9.30    2.70
   6  -8   2    8.41    2.39
  -6  -8  -2    9.70    4.61
  -6  -8  -2    8.24    2.47
  -6  -8  -2    4.38    2.41
   6   8  -2   11.47    2.94
   6  -8   2    6.63    2.87
  -6   8  -2    9.07    2.85
   6  -8  -2   10.06    2.27
   6   8   2    7.95    1.65
  -6  -8   2    4.59    2.20
  -6  -8   2   13.45    4.39
   6   8   2    4.63    3.02
   6  -8  -2    9.35    2.35
  -6   8  -2    6.69    2.52
  -6  -8   2    7.40    2.05
  -6  -8   2    3.35    2.49
   6  -8  -2   11.43    2.91
  -6   8  -2   10.69    2.57
   8   8  -2   10.10    4.03
   8   8  -2   16.72    3.33
  -8  -8  -2   12.79    3.42
   8   8   2    9.21    4.24
  -8  -8   2    5.74    2.82
  -8  -8   2    8.79    3.46
   0 -10   2   42.89    4.19
   0  10   2   42.99    4.97
   0  10  -2   38.46    4.83
   0 -10  -2   36.54    4.39
   0  10   2   39.04    3.77
   0  10   2   34.65    2.39
   0  10   2   34.99    2.10
   0 -10  -2   28.89    3.85
   0  10  -2   28.76    3.64
   0 -10   2   40.70    3.90
   0  10  -2   32.06    2.84
   0  10  -2   36.06    3.17
   2 -10   2   71.21    6.32
   2  10  -2   75.27    4.46
   2  10  -2   74.79    5.78
   2  10  -2   73.59    3.63
  -2  10   2   75.86    3.67
  -2 -10  -2   61.66    4.50
  -2  10   2   63.71    4.46
   2  10  -2   70.45    3.41
  -2  10   2   65.82    3.53
  -2 -10  -2   61.99    5.12
  -2  10   2   68.22    5.84
   2  10   2   68.61    4.51
  -2 -10   2   73.07    5.09
   2 -10  -2   72.08    6.47
  -2  10  -2   69.78    4.25
  -2 -10   2   65.36    4.44
  -2  10  -2   69.01    4.61
   2 -10  -2   66.58    4.98
  -2  10  -2   74.16    5.67
   2  10   2   62.90    5.91
  -2  10  -2   70.00    4.19
  -4  10   2   19.97    3.66
  -4 -10  -2   25.24    4.49
   4  10  -2   26.89    4.30
  -4  10   2   20.05    4.58
   4  10  -2   15.87    4.01
  -4  10   2   23.93    4.24
   4 -10   2   14.15    3.86
  -4  10  -2   21.94    4.54
  -4  10  -2   23.65    3.99
  -4  10  -2   20.27    3.92
   4  10   2   28.99    4.29
   4  10   2   15.65    4.11
   4 -10  -2   16.73    3.13
  -4 -10   2   23.59    3.32
  -4  10  -2   25.76    4.45
   4 -10  -2   19.34    4.15
  -4 -10   2   19.37    3.58
  -6  10   2   28.97    5.16
   6 -10   2   25.07    4.36
   6 -10  -2   25.89    5.39
  -6  10  -2   29.80    5.00
   6 -10  -2   26.89    3.71
   1   1  -3   65.65    1.63
   1   1  -3   65.63    1.58
   1  -1   3   64.40    1.48
  -1  -1  -3   67.58    1.32
  -1   1   3   68.53    1.37
  -1  -1  -3   65.14    1.43
  -1  -1  -3   67.88    1.32
   1  -1   3   67.78    1.29
  -1   1   3   65.66    1.52
  -1  -1  -3   65.65    1.82
  -1  -1   3   65.40    1.55
  -1  -1   3   64.23    1.08
  -1  -1   3   65.74    1.40
   1   1   3   62.34    1.87
  -1  -1   3   64.10    1.64
   1  -1  -3   66.21    1.71
   1  -1  -3   64.70    1.48
   1  -1  -3   65.42    1.51
  -1   1  -3   66.89    1.50
  -1   1  -3   66.44    1.72
   1   1   3   67.89    1.45
  -1   1  -3   67.17    1.33
  -1   1  -3   64.88    1.70
  -3  -1  -3   63.98    1.58
   3  -1   3   64.32    2.08
   3   1  -3   62.39    1.82
  -3  -1  -3   60.54    1.80
   3  -1   3   65.22    2.32
  -3   1   3   63.14    1.66
   3   1  -3   61.64    2.32
  -3   1   3   65.11    2.24
   3  -1  -3   67.48    2.14
   3   1   3   61.35    1.80
  -3  -1   3   66.22    2.08
  -3  -1   3   62.58    2.06
  -3   1  -3   63.52    2.18
   3   1   3   64.25    1.82
   3  -1  -3   65.97    1.69
   3  -1  -3   63.15    2.10
  -3   1  -3   61.78    2.13
  -3  -1   3   60.79    1.73
  -5   1   3   18.64    1.87
   5   1  -3   16.22    1.64
  -5   1   3   17.05    1.54
   5   1  -3   19.00    2.18
  -5   1   3   21.08    1.19
  -5  -1  -3   19.60    1.52
   5   1  -3   18.60    1.33
  -5  -1  -3   19.86    0.89
   5  -1   3   22.01    2.15
  -5  -1  -3   21.54    2.10
   5  -1   3   18.81    1.67
  -5   1  -3   20.59    1.94
   5  -1  -3   17.89    1.91
   5   1   3   21.69    1.60
   5   1   3   18.20    1.24
  -5   1  -3   20.01    1.70
   5  -1  -3   20.93    1.21
   5   1   3   21.44    2.59
  -5  -1   3   16.44    1.80
  -5  -1   3   18.08    1.55
  -5  -1   3   18.75    1.26
   5  -1  -3   17.48    1.67
   7   1  -3   39.30    3.00
   7  -1   3   33.74    2.77
   7   1  -3   35.09    2.07
   7  -1   3   33.70    3.65
  -7   1   3   29.93    3.15
  -7  -1  -3   31.05    3.34
   7   1  -3   34.94    3.91
  -7  -1   3   35.62    3.14
   7  -1  -3   34.87    1.85
  -7  -1   3   34.14    2.58
  -7   1  -3   31.34    2.61
   7   1   3   35.07    2.71
  -7  -1   3   35.52    1.96
  -7   1  -3   41.94    3.36
   7   1   3   39.04    4.36
   7  -1  -3   34.21    2.93
   7  -1  -3   36.64    3.42
   9  -1   3    5.57    2.42
  -9   1   3    8.67    3.00
   9   1  -3   10.56    3.78
  -9   1   3    8.69    2.43
   9  -1   3    7.49    3.71
   9   1  -3   10.20    2.78
   9   1  -3    9.25    1.85
  -9  -1  -3   12.30    2.83
  -9  -1  -3   15.42    3.16
  -9   1  -3    4.44    2.03
  -9  -1   3    2.66    2.06
   9  -1  -3    7.55    1.42
  -9   1  -3   11.35    3.19
   9  -1  -3   14.61    3.51
  -9  -1   3   11.02    2.11
  -9  -1   3    9.65    2.79
   9  -1  -3   10.66    2.37
   9   1   3    7.32    2.50
   9  -1  -3    1.35    2.45
  -1   3   3    3.72    0.62
  -1  -3  -3    4.26    0.72
   1   3  -3    3.52    0.60
   1  -3   3    4.72    0.91
  -1   3   3    3.13    0.85
   1   3  -3    5.39    0.55
   1  -3   3    3.33    0.55
  -1   3   3    3.44    0.55
  -1  -3  -3    2.33    0.65
  -1  -3   3    4.13    0.60
  -1   3  -3    3.27    0.57
   1  -3  -3    5.06    0.92
   1  -3  -3    3.76    0.69
  -1   3  -3    3.83    0.79
   1   3   3    4.00    0.84
  -1  -3   3    4.36    0.69
  -1  -3   3    4.94    0.75
   1   3   3    3.63    0.62
   1  -3  -3    4.65    0.54
  -1   3  -3    4.60    0.78
  -1   3  -3    3.96    0.68
   3  -3   3    8.81    1.23
  -3  -3  -3    8.33    0.70
  -3   3   3    8.33    1.02
  -3  -3  -3    9.21    1.03
   3  -3   3    7.31    0.66
   3   3  -3    8.61    0.97
  -3  -3  -3    9.99    1.08
   3   3  -3    9.95    1.16
   3  -3   3    9.24    1.14
   3   3   3   10.26    1.06
  -3  -3   3    8.28    0.89
  -3   3  -3    9.40    1.36
   3  -3  -3    8.73    1.02
  -3   3  -3    9.30    0.88
   3  -3  -3    9.83    0.91
  -3  -3   3    8.84    1.44
  -3  -3   3    8.22    1.03
  -3  -3   3    8.81    1.09
   3  -3  -3    8.52    1.24
   3  -3  -3    7.35    1.34
   3   3   3   10.13    1.25
   3   3   3    7.88    0.71
  -3   3  -3    8.09    1.17
  -5  -3  -3    0.65    0.67
  -5   3   3    1.64    0.87
  -5  -3  -3    0.45    1.25
  -5   3   3    0.74    1.29
  -5  -3  -3    0.99    0.72
  -5  -3  -3    0.98    0.77
   5  -3   3    2.09    1.09
   5   3  -3   -0.97    0.86
   5  -3   3    0.35    0.84
  -5   3  -3    1.39    0.92
  -5  -3   3   -0.81    0.68
   5  -3  -3    0.07    0.56
  -5   3  -3   -1.31    1.05
  -5  -3   3    0.56    0.84
   5  -3  -3   -0.59    0.83
   5   3   3    1.00    0.69
   5  -3  -3    0.69    0.94
  -5  -3   3    1.52    0.83
   5  -3  -3    1.03    0.89
  -5  -3   3    0.33    1.13
   5   3   3    0.48    0.91
   7  -3   3    8.26    2.10
   7   3  -3   11.06    1.90
  -7   3   3    5.84    1.50
   7  -3   3    9.66    1.93
   7   3  -3    5.30    1.68
  -7  -3  -3    8.06    1.46
  -7  -3  -3    9.46    2.33
  -7  -3   3    8.64    1.45
  -7  -3   3    9.19    1.74
  -7  -3   3   10.40    2.13
  -7  -3   3   10.20    2.05
   7  -3  -3    9.10    1.71
  -7   3  -3    7.67    2.32
   7  -3  -3    6.59    1.03
   7   3   3   14.64    2.27
   7  -3  -3    7.49    1.93
   7   3   3    6.83    1.60
   7  -3  -3   11.43    2.37
   9   3  -3    2.06    2.14
  -9   3   3    1.08    2.07
   9  -3   3   -1.86    2.33
  -9  -3  -3    1.01    1.18
  -9  -3  -3   -0.80    1.84
   9   3  -3   -2.05    2.39
  -9   3   3    5.11    3.32
  -9  -3  -3    1.88    2.08
  -9  -3  -3   -2.91    3.14
   9  -3   3    2.76    2.94
  -9   3  -3   -1.21    2.08
  -9  -3   3    4.14    2.05
  -9  -3   3   -0.85    1.58
   9   3   3   -4.27    2.13
  -9  -3   3    1.12    2.11
   9   3   3   -1.90    2.08
   9  -3  -3   -2.43    1.82
   9  -3  -3   -0.09    1.30
   9  -3  -3   -0.46    2.66
  -9   3  -3    5.89    3.37
   9  -3  -3   -1.92    2.69
  -9  -3   3    3.09    3.01
  -1   5   3   77.76    1.97
  -1   5   3   81.53    3.45
  -1   5   3   81.12    2.67
  -1  -5  -3   79.98    3.02
   1   5  -3   78.70    2.33
  -1  -5  -3   81.95    2.71
   1   5  -3   78.26    3.00
   1   5  -3   79.54    2.39
   1  -5   3   84.50    2.51
   1  -5   3   76.89    3.16
   1  -5  -3   77.67    2.59
  -1  -5   3   81.25    2.68
  -1   5  -3   77.13    2.39
  -1   5  -3   82.04    2.70
  -1   5  -3   78.90    2.81
   1   5   3   76.03    3.26
   1   5   3   74.72    2.50
  -1   5  -3   81.84    2.71
   1  -5  -3   79.52    1.98
  -1  -5   3   76.82    2.41
  -1  -5   3   74.35    2.51
   1  -5  -3   80.56    3.05
   3   5  -3   84.43    2.63
  -3   5   3   83.82    2.74
  -3   5   3   81.85    2.92
  -3  -5  -3   81.09    2.92
   3  -5   3   82.53    3.47
   3  -5   3   83.16    2.37
  -3   5   3   81.97    3.64
   3  -5   3   90.22    3.13
   3   5  -3   83.66    2.63
  -3  -5  -3   83.73    3.15
   3   5  -3   82.90    3.41
  -3  -5   3   84.53    2.75
   3   5   3   84.27    2.95
  -3   5  -3   81.24    2.85
   3  -5  -3   83.36    2.79
  -3   5  -3   86.17    3.19
  -3  -5   3   82.27    2.69
  -3   5  -3   83.56    2.86
   3  -5  -3   82.53    3.23
   3   5   3   85.03    3.48
   3  -5  -3   79.36    3.57
  -3  -5   3   83.04    2.96
   5   5  -3   41.07    3.30
   5  -5   3   43.03    2.87
  -5   5   3   43.82    2.72
   5   5  -3   41.74    2.37
  -5  -5  -3   42.81    4.36
  -5  -5  -3   39.44    2.66
  -5  -5  -3   40.14    2.58
   5  -5   3   40.12    1.65
   5  -5   3   38.96    3.03
  -5  -5  -3   39.58    1.74
  -5   5   3   40.46    2.57
  -5  -5   3   37.87    2.30
  -5   5  -3   47.19    2.91
   5  -5  -3   40.56    2.00
   5   5   3   41.66    1.87
  -5  -5   3   39.39    2.65
  -5  -5   3   41.21    2.37
  -5  -5   3   45.69    3.80
   5   5   3   40.84    2.91
  -5   5  -3   40.55    2.41
   5  -5  -3   42.13    2.65
  -5   5  -3   37.94    3.61
   5  -5  -3   41.40    2.79
   5  -5  -3   46.08    3.18
  -7  -5  -3   56.70    3.07
   7   5  -3   53.08    3.53
  -7  -5  -3   46.89    5.29
   7   5  -3   59.45    3.99
  -7   5   3   58.03    5.44
  -7  -5  -3   44.67    2.65
   7  -5   3   54.72    3.91
   7  -5  -3   55.75    4.00
   7  -5  -3   49.22    4.18
  -7  -5   3   50.97    3.19
  -7  -5   3   49.73    3.30
  -7   5  -3   51.34    5.20
  -7  -5   3   49.30    4.69
   7  -5  -3   49.77    2.42
   7   5   3   50.16    3.80
   7  -5  -3   57.37    3.48
   7   5   3   53.73    3.07
   9   5  -3   21.18    3.42
  -9  -5  -3   21.09    3.71
  -9  -5  -3   19.53    3.27
   9  -5  -3   23.55    2.57
  -9  -5   3   23.32    4.21
  -9  -5   3   21.55    4.25
  -9  -5   3   21.43    3.56
   9   5   3   24.54    4.15
   9   5   3   26.99    5.06
  -9  -5   3   19.72    4.24
   9  -5  -3   16.93    3.54
  -1  -7  -3    0.97    1.23
  -1   7   3    0.85    0.68
   1  -7   3   -0.60    0.98
   1   7  -3    0.15    0.89
  -1   7   3   -0.36    0.92
  -1   7   3    0.39    0.71
   1   7  -3    0.17    1.25
  -1  -7  -3   -0.02    1.07
   1   7  -3    1.65    0.93
   1   7   3    0.66    1.00
  -1   7  -3    1.84    1.05
  -1  -7   3   -0.40    0.93
   1   7   3    2.14    1.49
  -1   7  -3    0.94    0.96
  -1  -7   3   -0.27    1.14
   1  -7  -3    0.52    1.04
  -1   7  -3   -2.01    1.11
  -1   7  -3   -0.53    0.94
   3   7  -3    1.72    1.03
   3  -7   3   -0.39    1.51
  -3   7   3    0.40    1.09
   3   7  -3    0.57    1.55
  -3   7   3    0.73    1.00
  -3  -7  -3    0.60    1.44
  -3   7  -3    0.15    1.37
  -3  -7   3   -1.19    1.26
   3   7   3    1.06    1.16
   3  -7  -3   -0.71    1.56
   3   7   3    0.36    1.76
   3  -7  -3    1.29    0.97
  -3   7  -3   -1.15    1.17
  -3  -7   3   -0.53    1.06
  -5   7   3    2.96    2.45
   5  -7   3    1.88    1.21
  -5   7   3    1.63    1.54
  -5   7   3    2.15    1.53
  -5  -7  -3    1.75    0.84
   5  -7   3    1.34    1.58
  -5  -7   3    2.44    1.76
   5  -7  -3    0.43    1.50
   5  -7  -3   -1.37    1.41
   5   7   3    3.44    2.10
   5  -7  -3    1.41    1.79
  -5   7  -3    3.08    1.63
   5   7   3    2.48    0.90
  -5   7  -3    3.44    1.79
  -5  -7   3    1.11    1.45
  -5   7  -3    1.88    1.61
  -5  -7   3    0.30    1.43
   7  -7   3   -3.26    2.78
  -7  -7  -3    1.15    1.45
   7  -7   3   -0.24    2.28
  -7  -7  -3    0.81    4.12
   7   7  -3   -1.08    2.45
   7   7  -3   -1.50    2.14
  -7   7   3    4.94    2.47
  -7   7   3    2.51    2.26
  -7  -7  -3    0.49    2.36
  -7  -7  -3    2.08    2.10
   7  -7  -3   -4.09    2.11
   7  -7  -3    1.01    1.50
  -7   7  -3    2.49    2.29
  -7  -7   3    3.29    3.50
   7  -7  -3    3.13    2.15
  -7  -7   3   -0.17    2.32
  -7   7  -3   -2.87    2.41
   7   7   3   -3.27    1.65
  -7  -7   3   -1.57    1.99
   7  -7  -3   -0.72    2.67
  -7  -7   3   -1.79    1.81
  -9  -7  -3    3.20    3.12
   9   7  -3    1.86    3.77
   9   7  -3   -7.11    3.79
  -9  -7   3    8.43    3.25
   9   7   3    0.00    4.33
  -1  -9  -3   53.27    4.20
   1   9  -3   51.01    2.86
   1  -9   3   52.36    3.62
  -1   9   3   50.15    4.65
   1   9  -3   54.21    3.41
  -1   9   3   59.78    3.64
  -1   9   3   57.27    2.49
   1   9  -3   49.80    4.44
  -1   9   3   51.21    2.30
   1   9  -3   53.44    3.22
  -1   9  -3   50.31    3.47
  -1   9  -3   60.89    4.45
   1  -9  -3   53.78    4.10
  -1  -9   3   51.14    3.83
  -1   9  -3   51.50    3.24
  -1   9  -3   55.16    3.32
   1   9   3   54.63    3.51
   3   9  -3   55.18    3.71
  -3   9   3   58.65    3.31
  -3   9   3   59.35    4.10
   3   9  -3   66.04    3.23
  -3  -9  -3   65.56    4.65
  -3   9   3   58.94    5.18
   3  -9   3   54.54    5.01
   3  -9   3   64.76    3.66
   3   9   3   53.17    3.90
  -3  -9   3   62.97    4.42
  -3   9  -3   68.82    4.09
  -3   9  -3   60.74    4.03
  -3   9  -3   63.76    4.13
  -3   9  -3   55.75    4.47
   3  -9  -3   65.07    4.50
  -3  -9   3   58.01    3.52
   3   9   3   64.44    5.24
  -5   9   3   33.14    4.76
  -5   9   3   38.26    4.53
  -5  -9  -3   28.65    4.67
   5  -9   3   27.04    5.20
   5  -9   3   31.77    3.43
   5   9  -3   36.18    5.25
  -5  -9  -3   28.95    4.31
   5   9   3   32.68    5.75
  -5   9  -3   34.66    5.14
  -5   9  -3   35.22    5.02
  -5  -9   3   33.54    3.61
   5  -9  -3   34.49    5.42
   5  -9  -3   38.00    3.85
  -5   9  -3   40.45    4.27
  -5  -9   3   42.51    4.83
  -5   9  -3   42.20    4.64
   5   9   3   35.72    4.42
  -5  -9   3   33.84    4.16
   5  -9  -3   33.11    4.36
   7   9  -3   34.34    4.75
  -7  -9  -3   46.11    5.66
  -7   9   3   38.32    5.60
   7  -9  -3   42.39    5.59
   7  -9  -3   40.46    4.08
   7  -9  -3   49.92    5.39
  -7  -9   3   51.92    4.80
   7   9   3   43.10    7.82
   1 -11   3   -4.51    3.90
   1  11  -3   -1.09    2.54
   1  11  -3    0.68    2.23
   1  11  -3    3.29    2.66
   1 -11   3    5.48    3.16
  -1  11  -3    2.60    2.80
  -1 -11   3    4.89    3.04
  -1  11  -3    4.44    3.89
  -1  11  -3    7.67    2.46
  -1  11  -3   -2.73    2.66
  -3  11   3    0.09    2.43
   3  11  -3    2.18    2.72
  -3  11   3    7.38    2.59
   3  11  -3   -0.54    2.92
   3 -11   3    4.59    2.95
   3  11  -3    5.27    2.58
  -3  11  -3   -3.70    2.81
  -3  11  -3    0.94    2.93
  -3  11  -3    0.05    4.03
  -3 -11   3   -4.16    3.11
   5 -11   3    4.72    3.40
  -5  11  -3    1.33    5.18
   0   0   4   68.92    1.55
   0   0   4   68.95    1.00
   0   0  -4   68.81    1.62
   0   0   4   65.92    1.64
   0   0  -4   66.07    1.53
   0   0  -4   64.28    0.99
  -2   0  -4    0.39    0.26
  -2   0  -4    0.29    0.40
  -2   0  -4    1.31    0.48
  -2   0   4    1.00    0.34
  -2   0  -4    0.21    0.34
   2   0  -4    0.80    0.34
   2   0   4    1.71    0.57
  -2   0   4    0.83    0.43
  -2   0   4    0.65    0.35
   2   0  -4    0.96    0.44
   2   0   4    0.67    0.35
   2   0  -4    0.64    0.36
   4   0  -4   53.58    2.33
   4   0  -4   52.07    1.80
   4   0   4   52.43    2.81
  -4   0  -4   51.99    2.09
   4   0   4   54.58    2.10
  -4   0  -4   53.14    0.98
  -4   0  -4   51.57    2.39
   4   0  -4   50.15    2.23
  -4   0   4   52.48    1.76
  -4   0   4   53.58    2.18
   6   0  -4    4.49    1.36
  -6   0   4    8.16    1.63
   6   0   4    4.09    1.69
  -6   0   4    5.12    0.90
  -6   0  -4    7.33    1.65
  -6   0  -4    5.30    1.18
  -6   0   4    5.10    1.26
   6   0  -4    5.21    0.99
   6   0   4    8.15    1.68
   6   0  -4    4.08    1.39
  -8   0  -4   31.24    2.99
  -8   0  -4   29.86    4.02
   8   0   4   35.68    3.25
   8   0  -4   33.94    2.43
   8   0  -4   35.30    4.54
  -8   0   4   34.73    3.73
  -8   0   4   31.44    3.12
  -8   0   4   33.96    2.22
   8   0  -4   33.56    3.53
 -10   0  -4    6.42    2.68
  10   0   4   10.43    3.21
  10   0  -4    9.51    4.48
 -10   0   4    8.44    3.77
   0   2   4  658.83    7.92
   0   2   4  672.36    7.29
   0   2   4  652.24    9.71
   0  -2  -4  676.74    7.32
   0  -2   4  665.14    8.16
   0   2  -4  678.43    8.50
   0   2  -4  646.40    7.27
   0   2  -4  674.90    8.04
   0  -2  -4  659.90    7.96
   0  -2  -4  681.36    9.61
   0  -2   4  683.39    8.00
   0  -2   4  659.86    8.59
   2  -2   4    0.26    0.28
  -2   2   4   -0.05    0.32
   2   2  -4    0.28    0.43
  -2  -2  -4    0.57    0.38
   2  -2   4   -0.47    0.38
  -2   2   4    0.73    0.40
  -2  -2  -4   -0.10    0.29
  -2  -2  -4   -0.10    0.42
   2   2  -4   -0.02    0.43
   2  -2  -4    0.19    0.39
   2  -2  -4   -0.04    0.61
   2  -2  -4    0.79    0.43
  -2   2  -4    0.71    0.35
  -2  -2   4   -0.10    0.26
  -2  -2   4    0.23    0.43
  -2   2  -4    0.71    0.48
   2   2   4    0.67    0.65
  -2  -2   4    0.24    0.45
   2  -2  -4    0.30    0.47
   2   2   4    0.15    0.38
  -2   2  -4    0.12    0.46
  -2  -2   4    0.80    0.45
  -4  -2  -4  340.94    5.96
   4   2  -4  348.24    5.85
  -4   2   4  351.61    6.95
  -4  -2  -4  351.69    5.50
  -4  -2  -4  362.05    7.75
   4  -2   4  354.40    6.84
   4  -2   4  350.61    6.51
  -4  -2  -4  343.23    5.54
   4  -2  -4  352.22    5.35
   4  -2  -4  355.02    7.02
  -4   2  -4  351.61    6.60
   4  -2  -4  342.20    6.53
   4   2   4  352.58    6.05
  -4  -2   4  350.35    6.53
  -4  -2   4  341.99    5.67
  -4  -2   4  349.09    6.15
  -4   2  -4  357.09    6.80
   4  -2  -4  356.57    6.48
   4   2   4  359.44    5.64
  -4  -2   4  346.99    5.49
   6   2  -4    6.14    1.53
   6   2  -4    5.66    1.12
  -6  -2  -4    5.54    0.98
  -6  -2  -4    6.00    1.29
  -6   2   4    5.25    1.65
  -6  -2  -4    7.20    1.49
  -6  -2   4    6.98    1.65
   6   2   4    3.11    1.09
  -6  -2   4    4.35    1.12
  -6   2  -4    4.65    1.56
   6  -2  -4    4.37    1.48
   6  -2  -4    5.44    1.49
   6  -2  -4    3.47    1.32
  -6   2  -4    6.13    1.40
   6   2   4    4.74    1.19
   6  -2  -4    7.10    1.23
  -8  -2  -4  107.88    4.28
   8  -2   4  115.98    5.09
   8   2  -4  110.63    5.08
  -8  -2  -4  111.83    2.34
  -8  -2  -4  115.58    5.93
  -8  -2  -4  112.32    5.10
  -8   2   4  103.87    5.85
  -8   2  -4  107.72    5.68
   8  -2  -4  114.98    5.72
   8  -2  -4  113.59    3.39
  -8   2  -4  106.19    4.79
  -8  -2   4  112.06    5.31
   8  -2  -4  118.28    5.34
  -8  -2   4  113.25    3.74
   8   2   4  109.89    4.47
   8  -2  -4  110.35    4.79
  -8  -2   4  110.02    4.59
 -10   2   4    6.55    4.96
  10   2  -4   10.08    2.76
 -10  -2  -4   14.65    2.99
  10   2   4    7.37    3.00
  10  -2  -4   13.34    3.17
  10  -2  -4   12.19    2.06
  10  -2  -4    5.84    4.85
 -10  -2   4    8.05    2.12
 -10  -2   4    9.23    2.82
 -10  -2   4    4.62    3.70
   0  -4  -4   30.44    0.81
   0  -4  -4   28.16    1.49
   0   4   4   28.98    1.42
   0  -4   4   28.62    1.66
   0  -4   4   28.99    1.51
   0  -4  -4   27.14    1.81
   0   4   4   26.68    2.06
   0  -4   4   28.11    1.28
   0   4  -4   27.89    1.76
   0   4   4   27.45    0.78
   0   4  -4   28.93    1.26
   0   4  -4   28.83    1.53
  -2   4   4    4.04    1.23
   2  -4   4    3.98    0.91
   2   4  -4    3.33    0.71
  -2   4   4    3.81    0.80
   2   4  -4    2.67    0.89
   2  -4   4    3.97    0.69
  -2  -4  -4    2.35    0.80
  -2   4   4    3.41    0.68
  -2  -4  -4    5.07    0.97
   2   4  -4    3.71    0.77
   2  -4  -4    4.32    0.83
  -2   4  -4    2.75    0.86
  -2  -4   4    3.95    0.85
  -2   4  -4    3.69    0.90
  -2  -4   4    3.32    0.65
  -2   4  -4    3.18    0.71
   2   4   4    3.76    0.73
  -2   4  -4    3.76    0.83
   2  -4  -4    3.32    1.15
   2   4   4    3.22    1.02
  -2  -4   4    2.95    0.76
   2  -4  -4    5.21    1.17
  -4   4   4   22.80    1.77
  -4  -4  -4   23.15    1.81
   4  -4   4   22.86    2.11
   4  -4   4   23.70    2.00
   4  -4   4   21.83    1.15
   4   4  -4   20.32    1.72
   4   4  -4   23.01    2.17
  -4  -4  -4   21.82    1.15
  -4   4   4   23.35    1.77
  -4  -4  -4   22.81    3.15
  -4  -4  -4   23.31    1.83
   4  -4  -4   22.67    2.16
  -4   4  -4   22.19    2.39
   4  -4  -4   25.38    1.51
   4   4   4   22.14    2.07
   4  -4  -4   25.23    2.17
  -4  -4   4   26.88    2.43
  -4  -4   4   21.39    1.83
   4  -4  -4   23.08    1.82
  -4   4  -4   24.06    1.52
  -4   4  -4   22.27    2.05
   4   4   4   25.82    1.21
  -4  -4   4   23.41    1.54
  -4  -4   4   23.08    1.73
  -6   4   4    5.41    2.13
   6  -4   4    8.45    2.00
  -6  -4  -4   10.74    2.07
  -6   4   4    6.30    1.43
  -6  -4  -4    7.24    2.28
   6   4  -4    5.85    1.61
  -6  -4  -4    6.63    1.17
   6   4   4    7.75    1.28
   6  -4  -4    8.19    1.60
   6  -4  -4    5.74    1.67
   6   4   4   10.42    1.80
  -6  -4   4    8.66    1.78
  -6  -4   4    9.27    1.59
   6  -4  -4    7.69    1.18
  -6   4  -4    9.26    2.05
  -6  -4   4   10.10    2.13
   6  -4  -4    9.63    1.78
  -8  -4  -4   20.08    3.34
  -8  -4  -4   25.42    4.99
   8  -4   4   22.46    3.60
   8   4  -4   15.74    3.31
  -8   4   4   21.77    3.04
   8   4  -4   19.86    3.61
  -8  -4  -4   24.41    2.83
   8  -4   4   21.14    3.77
  -8  -4  -4   22.39    2.36
  -8   4   4   20.42    4.18
  -8   4  -4   18.96    3.12
  -8  -4   4   19.72    3.29
   8  -4  -4   23.80    2.12
   8  -4  -4   15.78    3.31
   8   4   4   21.66    3.67
  -8   4  -4   17.84    3.42
  -8  -4   4   21.44    4.33
   8   4   4   19.12    2.98
   8  -4  -4   24.63    3.64
   8  -4  -4   17.59    3.66
 -10  -4  -4   14.00    3.07
 -10  -4   4   14.32    2.73
  10   4   4   12.68    3.37
   0   6   4  240.90    6.61
   0  -6   4  244.60    5.20
   0   6  -4  243.08    5.10
   0   6   4  241.02    5.17
   0   6  -4  241.10    5.76
   0   6  -4  243.40    4.74
   0  -6  -4  234.37    5.94
   0  -6   4  239.69    4.85
   0   6  -4  237.19    5.21
   0  -6  -4  250.49    5.35
   2   6  -4    1.03    1.17
  -2   6   4    3.84    1.44
  -2   6   4    1.95    0.97
  -2  -6  -4    2.50    1.27
   2   6  -4    1.00    0.78
   2  -6   4    2.36    0.83
  -2  -6  -4    3.65    1.07
   2   6  -4    1.90    0.90
   2  -6   4    0.94    1.22
  -2   6   4    2.86    0.82
  -2   6  -4    2.13    1.11
   2  -6  -4    0.78    0.78
  -2   6  -4    2.19    1.12
   2   6   4    1.96    0.89
   2   6   4    2.91    1.28
  -2  -6   4    2.35    1.13
  -2   6  -4    2.21    1.03
  -2   6  -4    2.30    0.95
   2  -6  -4    0.80    1.02
  -2  -6   4    1.36    0.95
  -2  -6   4    2.21    0.88
   4  -6   4  162.46    3.74
  -4   6   4  165.75    5.97
   4   6  -4  157.12    5.36
   4   6  -4  165.53    4.41
   4  -6   4  155.11    5.40
  -4  -6  -4  163.47    4.75
  -4   6   4  161.04    4.47
  -4   6   4  157.81    4.72
  -4   6  -4  159.44    5.15
  -4   6  -4  159.44    4.46
   4   6   4  154.88    4.67
  -4   6  -4  163.99    5.10
   4  -6  -4  163.83    5.76
  -4  -6   4  155.87    4.22
   4  -6  -4  156.27    4.47
  -4  -6   4  164.26    4.82
   4  -6  -4  161.01    5.10
  -4  -6   4  157.35    4.41
  -6  -6  -4    0.44    1.75
   6   6  -4    1.82    1.66
  -6   6   4    1.58    1.76
   6  -6   4   -1.24    1.66
  -6  -6  -4   -0.68    0.92
  -6  -6  -4    0.17    2.94
   6  -6   4   -0.18    0.92
   6   6  -4   -2.47    1.78
  -6   6   4    2.66    1.49
  -6   6  -4   -0.81    1.56
   6  -6  -4    0.79    1.93
   6   6   4    0.26    1.05
  -6  -6   4   -3.52    1.62
   6  -6  -4    0.91    1.67
  -6  -6   4    0.74    1.47
  -6  -6   4    0.08    1.43
   6  -6  -4   -0.96    1.12
   6  -6  -4   -1.31    1.66
   6   6   4   -2.99    1.92
   8   6  -4   58.82    4.76
  -8  -6  -4   52.61    7.56
   8  -6   4   58.35    5.32
   8   6  -4   64.81    5.27
  -8  -6  -4   64.57    4.78
  -8   6   4   61.42    4.68
   8  -6   4   66.79    6.53
  -8   6   4   57.15    5.07
   8  -6  -4   66.71    5.30
  -8   6  -4   49.46    4.72
   8   6   4   58.09    5.42
   8  -6  -4   66.79    6.03
   8  -6  -4   65.38    3.39
  -8  -6   4   60.94    4.33
  -8  -6   4   61.65    4.26
  -8   6  -4   68.81    7.41
  -8  -6   4   66.24    4.29
   8  -6  -4   67.78    4.61
  -8  -6   4   60.83    6.34
  10   6  -4    1.60    4.52
 -10  -6   4    2.36    3.62
   0  -8   4    1.76    1.38
   0   8  -4    1.14    1.25
   0  -8   4    0.04    1.57
   0  -8  -4    1.15    1.70
   0   8   4    1.21    2.06
   0   8  -4    2.00    1.30
   0   8  -4    1.64    1.36
   0   8  -4   -0.12    1.66
   0   8   4    1.27    1.38
  -2  -8  -4    8.59    2.03
  -2   8   4    8.80    1.73
   2   8  -4    9.16    1.64
   2  -8   4   10.02    1.70
   2  -8   4    9.53    2.37
  -2   8   4   11.87    2.52
   2   8  -4   11.00    1.71
  -2   8   4    8.74    1.69
   2   8   4    8.78    1.84
  -2   8  -4    8.55    1.83
   2   8   4    2.29    2.05
  -2   8  -4   15.57    2.88
  -2  -8   4   17.04    2.75
  -2   8  -4    8.76    1.84
   2  -8  -4   17.75    3.71
   2  -8  -4    8.20    2.03
  -2   8  -4    7.83    1.92
  -2  -8   4   10.59    1.86
   2  -8  -4   12.11    1.58
  -2  -8   4    9.90    1.84
   4   8  -4    8.66    2.59
   4   8  -4    1.43    1.61
  -4   8   4    2.69    2.61
  -4  -8  -4    1.58    1.96
  -4   8   4    2.24    1.53
   4   8  -4    2.55    1.67
  -4   8   4    0.81    1.70
   4  -8  -4    2.35    1.52
  -4  -8   4    3.46    2.16
  -4  -8   4    2.85    1.68
  -4   8  -4    3.11    1.91
   4  -8  -4    2.10    2.36
  -4   8  -4    0.10    1.99
  -4  -8   4    4.72    1.72
   4  -8  -4    3.47    1.91
   4   8   4    3.03    1.74
   6  -8   4   13.95    2.09
  -6  -8  -4   13.68    5.33
   6  -8   4   18.59    3.58
   6   8  -4   17.17    3.60
   6   8  -4   17.50    3.50
  -6  -8  -4   11.23    2.80
  -6   8   4   13.75    3.00
  -6  -8   4   14.86    2.85
  -6  -8   4   14.69    2.52
  -6  -8   4   11.46    4.05
  -6   8  -4   14.19    3.20
  -6  -8   4   21.93    3.61
   6  -8  -4   20.36    3.76
   6  -8  -4    7.54    2.43
  -6   8  -4   13.94    2.97
  -6   8  -4   10.80    2.88
   6   8   4   19.72    3.82
   6  -8  -4   16.56    2.77
  -8  -8  -4    7.17    3.34
   8  -8  -4    0.57    3.33
   8   8   4   14.18    4.84
   0  10   4   70.29    6.13
   0 -10  -4   68.26    4.69
   0  10   4   75.09    4.63
   0 -10   4   68.19    4.90
   0  10  -4   80.13    5.72
   0  10  -4   76.58    4.53
   0  10  -4   70.90    4.14
   0 -10  -4   65.85    5.08
  -2  10   4    8.27    1.81
   2 -10   4    8.62    2.48
   2 -10   4   12.71    3.37
   2  10  -4    7.59    2.05
   2  10  -4    9.42    2.32
  -2 -10  -4    4.60    2.44
  -2  10   4   10.54    1.87
   2  10  -4    8.30    2.34
  -2  10   4    4.08    3.33
   2  10  -4    7.10    3.20
  -2 -10  -4   -0.53    2.72
  -2  10   4    8.86    2.22
   2  10   4    5.40    2.42
  -2  10  -4   12.65    2.62
  -2  10  -4   11.79    2.52
  -2  10  -4   11.67    3.14
   2 -10  -4    8.00    3.34
  -2 -10   4   10.12    2.40
  -2 -10   4    6.82    2.92
   2 -10  -4    9.15    3.03
   2  10   4    8.22    3.57
  -4 -10  -4   42.65    6.00
   4 -10   4   51.26    6.30
   4 -10   4   54.76    4.34
  -4  10   4   40.39    6.91
  -4  10   4   52.79    4.27
   4  10  -4   45.81    4.82
  -4  10  -4   60.32    5.97
  -4  10  -4   45.98    4.97
  -4 -10   4   47.78    4.51
  -4  10  -4   59.63    5.68
  -4  10  -4   49.39    5.24
   4 -10  -4   55.20    5.51
  -4 -10   4   51.08    4.81
   4  10   4   43.07    7.25
  -6  10   4    8.49    3.45
   6 -10  -4    3.07    3.66
  -6 -10   4   -0.12    3.24
   6 -10  -4    5.92    2.95
   6 -10  -4    2.68    3.12
   0  12  -4    8.06    3.77
   0  12  -4    1.61    3.15
  -2  12  -4   17.24    4.27
  -2  12  -4   15.15    3.68
   1   1  -5    5.49    0.74
   1  -1   5    6.18    0.88
   1  -1   5    5.28    0.56
   1  -1   5    5.08    0.63
  -1  -1  -5    5.41    0.99
  -1  -1  -5    5.84    0.61
  -1   1   5    5.43    0.68
  -1  -1  -5    5.06    0.55
  -1  -1  -5    4.72    0.62
   1   1  -5    5.48    0.75
  -1   1   5    6.39    0.71
  -1   1   5    5.95    0.48
  -1  -1   5    4.95    0.65
   1  -1  -5    4.80    0.68
   1   1   5    5.09    0.54
   1  -1  -5    5.37    0.74
  -1   1  -5    4.77    0.62
  -1   1  -5    5.66    0.74
  -1   1  -5    5.39    0.55
   1  -1  -5    6.31    0.68
  -1  -1   5    5.40    0.79
   1   1   5    5.30    0.68
   3  -1   5   14.18    1.42
   3   1  -5   15.92    1.21
   3   1  -5   18.12    1.32
  -3  -1  -5   15.03    1.50
  -3  -1  -5   16.68    1.17
   3  -1   5   18.21    1.30
   3  -1   5   16.57    0.70
  -3  -1  -5   16.32    1.18
  -3   1   5   16.09    1.30
  -3  -1  -5   16.45    1.17
  -3  -1  -5   15.44    0.87
  -3   1   5   15.64    1.08
   3   1  -5   15.16    1.37
  -3   1   5   14.55    1.26
  -3   1  -5   17.01    0.77
  -3  -1   5   17.20    1.09
   3  -1  -5   15.69    1.22
   3  -1  -5   17.46    1.33
  -3   1  -5   16.90    1.30
   3   1   5   16.15    1.08
  -3   1  -5   15.41    1.31
  -3  -1   5   14.89    1.13
  -3  -1   5   16.04    1.30
   3  -1  -5   15.48    1.08
   5   1  -5   37.99    2.34
  -5  -1  -5   38.41    1.43
  -5  -1  -5   38.26    2.71
  -5   1   5   37.08    1.81
   5   1  -5   38.51    1.99
  -5   1   5   39.14    2.56
   5  -1   5   39.41    2.25
   5  -1   5   36.34    2.79
  -5  -1  -5   37.41    2.02
   5   1  -5   36.59    2.68
   5  -1  -5   37.52    2.41
  -5  -1   5   34.97    2.21
  -5   1  -5   38.85    2.46
   5  -1  -5   37.06    2.34
   5  -1  -5   34.26    1.71
   5   1   5   33.86    1.90
  -5   1  -5   35.86    2.21
  -5  -1   5   36.39    1.87
  -5  -1   5   36.45    2.21
  -7   1   5   31.64    2.15
   7  -1   5   32.84    2.83
   7   1  -5   27.78    2.31
   7   1  -5   24.18    2.91
   7  -1   5   26.38    3.99
   7   1  -5   29.63    3.85
  -7   1   5   28.29    3.36
   7  -1  -5   30.06    2.01
   7  -1  -5   31.58    3.05
   7  -1  -5   28.50    3.35
  -7  -1   5   32.25    2.24
  -7  -1   5   31.94    2.73
  -7  -1   5   21.63    3.10
  -7   1  -5   25.73    3.29
  -7   1  -5   27.42    2.57
  -9  -1  -5   28.81    3.69
  -9  -1  -5   26.11    3.88
   9   1  -5   25.55    3.05
  -9   1   5   29.66    3.92
   9   1  -5   24.46    4.37
   9  -1   5   27.84    4.11
   9  -1   5   17.95    4.69
  -9  -1  -5   19.81    3.64
  -9   1   5   21.39    3.86
   9   1  -5   17.65    4.21
   9  -1  -5   26.87    5.69
   9   1   5   31.26    4.01
   9  -1  -5   30.16    4.55
  -9   1  -5   22.54    3.85
   9  -1  -5   23.30    4.67
   9  -1  -5   26.80    2.80
  -9  -1   5   22.83    4.78
  -9  -1   5   30.76    3.75
  -9  -1   5   24.19    2.88
  -9   1  -5   23.90    3.70
   1   3  -5    3.80    0.53
  -1   3   5    3.80    0.68
   1  -3   5    3.98    0.89
   1  -3   5    4.09    0.75
  -1   3   5    2.66    0.98
  -1  -3  -5    4.25    0.82
  -1  -3  -5    6.15    1.17
   1   3  -5    5.23    0.94
  -1   3   5    4.49    0.73
   1   3  -5    3.91    0.82
  -1  -3   5    2.76    0.70
  -1   3  -5    5.11    0.99
  -1  -3   5    3.62    0.59
   1   3   5    3.68    0.76
  -1   3  -5    4.08    0.82
   1  -3  -5    3.99    1.05
   1  -3  -5    4.38    0.80
   1   3   5    4.02    1.11
   1  -3  -5    3.76    0.66
  -1   3  -5    3.32    0.62
  -1  -3   5    2.15    0.69
   3  -3   5   53.80    2.34
  -3   3   5   56.40    2.12
   3  -3   5   55.02    1.51
  -3  -3  -5   59.83    2.38
   3   3  -5   55.12    2.33
   3   3  -5   53.95    2.24
  -3  -3  -5   56.52    2.16
  -3  -3  -5   52.82    1.51
  -3   3   5   56.95    2.09
  -3  -3   5   52.66    1.71
  -3  -3   5   53.96    2.24
  -3  -3   5   55.08    2.41
  -3   3  -5   55.72    2.51
   3   3   5   55.78    2.71
  -3   3  -5   58.22    1.83
  -3  -3   5   54.34    2.27
   3  -3  -5   55.67    2.19
   3  -3  -5   55.14    1.99
   3  -3  -5   54.67    2.55
   3  -3  -5   53.53    2.83
  -3   3  -5   56.19    2.53
  -5  -3  -5    5.92    1.08
  -5  -3  -5    5.66    1.16
   5  -3   5    7.05    1.44
  -5  -3  -5    9.88    1.31
  -5   3   5    8.49    1.49
   5   3  -5    7.29    1.34
   5  -3   5    5.19    1.44
  -5   3   5    6.99    1.73
  -5  -3  -5    8.70    2.05
  -5  -3   5    6.59    1.32
   5   3   5    7.58    1.21
   5  -3  -5   10.29    2.08
  -5  -3   5    8.26    1.35
   5  -3  -5    9.55    1.85
   5  -3  -5    8.70    1.51
   5   3   5    6.89    1.40
  -5   3  -5    6.50    1.58
  -5  -3   5    9.69    1.69
   5  -3  -5    7.40    1.24
  -5  -3   5    6.47    1.42
  -5   3  -5    5.75    1.44
  -7  -3  -5   63.33    3.57
  -7  -3  -5   63.33    3.06
   7  -3   5   56.52    4.37
  -7  -3  -5   62.59    2.34
   7   3  -5   59.08    3.76
   7  -3   5   56.20    3.82
  -7  -3  -5   60.99    4.69
   7   3   5   60.25    3.54
   7  -3  -5   56.48    3.92
   7  -3  -5   58.37    3.88
   7   3   5   58.14    3.07
   7  -3  -5   58.31    2.56
  -7  -3   5   61.03    4.09
  -7   3  -5   67.74    3.79
   7  -3  -5   69.63    4.22
  -7   3  -5   61.50    4.49
  -7  -3   5   60.79    3.06
  -7  -3   5   55.16    3.45
  -7  -3   5   59.35    3.11
  -9  -3  -5    3.38    3.34
  -9   3   5    0.75    3.71
  -9  -3  -5   11.14    2.28
  -9  -3  -5    4.71    1.19
   9  -3   5   12.84    2.99
   9   3  -5    6.74    3.01
   9   3  -5    5.24    2.54
  -9  -3  -5    6.05    2.56
  -9   3   5    8.26    3.12
   9  -3   5   12.69    4.22
  -9  -3   5    3.70    2.41
   9  -3  -5   11.12    2.89
   9  -3  -5    2.38    2.97
  -9   3  -5    5.52    2.78
  -9  -3   5    7.31    2.15
   9   3   5    9.02    2.48
   9  -3  -5    6.80    1.74
   9   3   5    6.92    2.48
   9  -3  -5    3.87    3.19
  -9  -3   5    5.55    2.93
  -9   3  -5    5.71    3.66
  -9  -3   5    6.97    2.18
  -1  -5  -5   24.19    2.14
   1   5  -5   24.90    1.38
   1   5  -5   24.60    2.14
  -1   5   5   23.66    1.70
  -1   5   5   24.82    2.46
   1  -5   5   25.58    1.65
  -1   5   5   27.03    1.17
  -1  -5  -5   26.97    1.81
   1  -5   5   20.74    1.98
   1   5  -5   24.97    1.70
   1  -5  -5   25.38    1.73
  -1  -5   5   24.97    1.84
  -1  -5   5   25.19    1.88
  -1   5  -5   23.72    1.83
   1   5   5   24.41    1.65
  -1  -5   5   23.17    1.45
   1  -5  -5   24.97    1.22
   1  -5  -5   24.83    2.17
  -1   5  -5   25.02    1.49
   1   5   5   24.17    2.44
  -1   5  -5   22.03    1.85
  -1   5  -5   22.65    1.92
  -3   5   5    0.61    0.85
  -3  -5  -5   -0.01    0.83
   3   5  -5    1.77    0.76
  -3  -5  -5    2.14    1.05
   3   5  -5   -0.52    0.84
   3  -5   5    0.86    0.72
   3  -5   5    0.44    1.02
   3   5  -5    2.01    1.24
   3  -5  -5   -1.84    1.00
   3   5   5   -0.29    0.83
  -3   5  -5    0.99    0.86
  -3   5  -5   -0.26    0.99
   3  -5  -5    1.31    1.18
  -3   5  -5   -0.17    0.93
  -3   5  -5    1.42    0.90
  -3  -5   5    0.33    0.99
   3  -5  -5   -0.32    0.77
  -3  -5   5   -0.17    0.87
  -3  -5   5    0.67    0.77
   3   5   5    3.47    1.35
   5  -5   5   66.99    3.69
  -5  -5  -5   63.48    3.20
  -5  -5  -5   63.60    3.30
   5   5  -5   65.90    3.71
  -5  -5  -5   60.89    4.97
   5  -5   5   62.07    3.50
  -5  -5  -5   61.47    1.90
   5  -5   5   62.53    1.93
  -5   5   5   65.43    3.22
   5  -5  -5   60.47    3.73
  -5  -5   5   54.30    3.08
   5   5   5   57.31    3.69
  -5   5  -5   59.82    2.61
  -5   5  -5   65.29    3.63
  -5   5  -5   57.24    4.29
   5   5   5   60.05    1.96
  -5  -5   5   64.46    4.07
   5  -5  -5   62.22    3.38
  -5  -5   5   63.47    2.73
   5  -5  -5   59.06    2.56
   5  -5  -5   60.44    3.53
  -5  -5   5   64.13    3.24
  -7  -5  -5    6.59    1.43
  -7  -5  -5    8.92    2.26
   7  -5   5    5.67    2.08
   7  -5   5    4.17    2.43
  -7  -5  -5   12.83    3.33
  -7   5   5    4.61    1.91
   7   5  -5    9.20    2.43
   7  -5  -5    6.47    2.12
  -7  -5   5    6.38    1.99
   7   5   5    6.88    2.40
  -7   5  -5    1.43    2.84
  -7  -5   5    6.41    2.01
  -7  -5   5    6.76    1.79
   7   5   5    8.40    1.67
  -7  -5   5    4.76    2.34
   7  -5  -5    7.09    2.26
   9   5  -5   35.90    5.31
  -9  -5  -5   38.21    3.81
   9   5  -5   33.88    5.17
  -9  -5   5   30.95    4.80
   9  -5  -5   36.48    4.88
  -9  -5   5   38.29    6.29
  -9  -5   5   41.27    4.65
  -9  -5   5   38.98    4.41
   9  -5  -5   35.55    3.24
  -1  -7  -5   11.16    2.03
   1   7  -5   10.08    1.78
  -1   7   5   11.47    1.98
   1   7  -5   13.94    2.22
  -1   7   5   13.81    1.14
  -1   7   5    8.33    2.37
   1   7  -5   14.67    1.83
   1  -7   5   11.09    1.92
  -1  -7  -5   11.36    2.03
   1  -7   5   14.79    2.75
   1  -7  -5   11.24    1.04
  -1  -7   5   12.40    2.09
  -1  -7   5    9.95    1.66
   1  -7  -5   11.83    2.39
  -1   7  -5   11.97    2.07
  -1  -7   5    9.92    1.79
  -1   7  -5   14.15    1.97
  -1   7  -5   10.75    1.81
   1   7   5   10.34    2.23
   1   7   5    9.66    1.90
   1  -7  -5   12.10    1.79
  -3   7   5   56.30    2.61
  -3   7   5   62.91    4.59
   3  -7   5   61.06    3.84
   3   7  -5   58.48    3.01
   3   7  -5   55.97    2.88
  -3  -7  -5   57.66    3.32
  -3  -7  -5   54.65    3.62
   3  -7   5   53.23    2.74
  -3   7  -5   60.41    3.12
  -3  -7   5   54.45    3.10
  -3  -7   5   58.37    2.93
   3   7   5   55.25    4.04
   3  -7  -5   58.80    4.22
  -3   7  -5   58.15    3.33
  -3   7  -5   58.06    3.55
  -3  -7   5   54.97    3.37
   3  -7  -5   57.19    2.73
   3  -7  -5   56.68    3.68
   3   7   5   61.11    3.26
  -3   7  -5   55.51    3.41
   5  -7   5    0.48    1.28
  -5  -7  -5   -1.68    1.69
  -5   7   5    0.06    1.43
  -5  -7  -5    1.79    1.82
  -5   7   5   -0.62    1.69
   5   7  -5   -2.97    1.60
   5   7  -5   -0.99    2.24
  -5  -7   5    1.66    2.73
  -5  -7   5    0.98    1.87
  -5   7  -5    1.95    2.39
   5  -7  -5    0.60    1.40
  -5  -7   5   -1.09    1.47
   5  -7  -5    0.70    2.00
   5   7   5    0.43    2.25
   5  -7  -5    0.88    1.57
  -5   7  -5   -0.28    1.70
  -5   7  -5    4.03    1.95
  -5  -7   5    0.91    1.64
  -7   7   5   66.74    5.20
   7  -7   5   62.63    6.11
  -7  -7  -5   59.76    2.50
  -7  -7  -5   51.41    7.81
  -7   7   5   56.26    4.32
   7  -7   5   54.67    5.09
   7   7  -5   47.17    5.48
  -7  -7  -5   55.66    4.98
   7  -7   5   61.73    2.09
   7   7  -5   68.47    4.67
  -7  -7   5   59.32    4.33
   7  -7  -5   63.66    4.84
  -7   7  -5   60.87    5.19
   7  -7  -5   56.71    5.80
  -7  -7   5   67.84    6.64
   7  -7  -5   61.87    4.86
  -7  -7   5   60.80    4.81
  -7  -7   5   52.11    4.26
  -7   7  -5   62.59    5.06
   7   7   5   58.57    2.72
   1   9  -5   24.68    4.11
  -1   9   5   19.27    3.31
   1  -9   5   16.06    3.20
   1   9  -5   23.53    2.84
  -1   9   5   22.53    1.57
  -1   9   5   25.17    4.51
   1   9  -5   23.47    3.09
  -1  -9  -5   21.48    3.22
   1  -9   5   19.88    3.28
  -1  -9  -5   24.25    3.71
   1   9  -5   23.50    2.97
  -1   9  -5   19.67    3.12
   1  -9  -5   25.63    3.39
   1   9   5   23.09    3.12
  -1   9  -5   19.54    3.13
  -1  -9   5   18.34    3.10
  -1   9  -5   21.09    3.69
  -1   9  -5   21.18    3.07
   1  -9  -5   27.11    3.86
  -1  -9   5   19.98    2.87
  -3   9   5   -0.17    1.52
  -3   9   5   -0.24    3.24
   3   9  -5   -0.30    1.83
  -3  -9  -5    1.38    2.24
  -3   9   5    2.36    1.82
   3   9  -5    0.58    1.90
   3  -9   5   -0.84    1.82
  -3  -9  -5    3.97    2.19
   3   9  -5    3.37    2.84
   3  -9  -5    2.43    2.68
  -3   9  -5   -0.17    2.41
  -3   9  -5   -4.81    2.12
  -3  -9   5   -0.35    2.34
   3  -9  -5    0.20    1.36
  -3   9  -5    0.79    2.01
  -3  -9   5    2.04    1.96
   3   9   5   -0.02    2.94
   3   9   5   -1.58    1.84
   3  -9  -5    2.38    2.38
   5   9  -5   52.42    4.31
  -5   9   5   42.43    4.75
  -5  -9  -5   39.71    5.16
   5   9  -5   55.73    6.16
   5  -9   5   48.41    5.83
   5  -9   5   49.25    3.75
  -5   9  -5   46.72    5.05
  -5   9  -5   52.22    5.03
   5   9   5   51.77    6.52
  -5   9  -5   48.47    5.24
   5  -9  -5   34.42    5.94
  -5  -9   5   53.29    5.39
   5  -9  -5   50.11    5.11
   5  -9  -5   50.45    4.11
  -5   9  -5   46.31    5.69
  -5  -9   5   53.45    7.87
  -5  -9   5   42.49    4.44
  -5  -9   5   47.22    4.36
   7   9  -5   -3.88    3.27
  -7   9   5   -3.54    3.09
   7  -9  -5    0.27    2.61
   7  -9  -5    6.95    3.37
  -7  -9   5   -6.49    3.04
   1  11  -5    7.11    2.78
   1  11  -5    7.13    2.96
   1 -11   5    7.07    3.21
   1 -11   5    8.79    4.33
  -1  11  -5   16.10    3.23
  -1 -11   5    9.50    3.12
  -1  11  -5    4.98    4.18
  -1  11  -5   13.66    3.13
  -1  11  -5    8.68    2.93
   3 -11   5   41.43    5.20
   3  11  -5   29.96    5.28
   3  11  -5   29.47    4.59
  -3  11  -5   29.11    5.13
  -3  11  -5   22.53    4.21
  -3  11  -5   37.84    5.80
  -3 -11   5   36.77    5.47
   0   0  -6   40.05    1.49
   0   0  -6   38.44    1.45
   0   0  -6   39.75    1.09
   0   0   6   39.38    1.42
   0   0  -6   39.77    0.82
   0   0   6   39.96    1.57
  -2   0   6  851.73   10.91
   2   0  -6  865.99   10.44
  -2   0  -6  862.91    9.63
  -2   0  -6  860.03   10.74
  -2   0  -6  863.53   10.99
  -2   0  -6  867.51   10.05
   2   0  -6  855.22   10.91
  -2   0   6  857.84   10.38
  -2   0   6  844.31   10.43
  -2   0  -6  865.61   11.16
   2   0  -6  845.50   10.24
  -4   0  -6    4.09    0.95
   4   0  -6    5.82    1.13
   4   0  -6    3.72    0.95
   4   0   6    5.15    0.93
  -4   0   6    6.69    1.22
  -4   0  -6    4.21    0.63
  -4   0  -6    5.32    0.97
  -4   0   6    4.84    1.02
   4   0  -6    5.33    1.06
  -4   0   6    5.24    0.88
   4   0   6    4.83    1.53
  -4   0  -6    4.98    1.11
  -6   0   6  268.22    6.42
   6   0  -6  258.49    6.81
   6   0   6  260.22    6.08
   6   0  -6  264.25    6.57
   6   0  -6  268.49    5.35
  -6   0   6  265.57    6.24
  -6   0  -6  262.81    6.05
  -6   0   6  268.96    5.30
   8   0   6   23.04    3.24
   8   0  -6   18.12    3.34
   8   0  -6   13.05    2.44
  -8   0  -6   20.28    2.95
   8   0  -6   12.22    2.58
   8   0   6   15.06    4.06
  -8   0  -6   13.41    2.93
  -8   0   6   11.88    2.56
  10   0   6   47.89    5.62
 -10   0   6   52.79    7.16
 -10   0  -6   37.64    5.00
  10   0  -6   43.66    4.18
  10   0  -6   34.31    5.99
   0  -2   6   28.81    0.86
   0  -2   6   31.80    1.40
   0   2   6   28.28    1.17
   0  -2  -6   26.74    1.89
   0  -2   6   29.99    1.66
   0  -2  -6   30.29    1.41
   0   2  -6   31.24    1.47
   0  -2  -6   30.99    1.21
   0   2  -6   29.67    0.72
   0   2   6   29.91    1.15
   0  -2  -6   29.24    1.17
   0   2  -6   28.69    1.53
  -2  -2  -6    0.27    0.44
  -2  -2  -6    0.17    0.44
  -2   2   6   -0.14    0.51
  -2  -2  -6    0.65    0.43
  -2  -2  -6   -0.38    0.69
   2  -2   6    0.40    0.55
  -2   2   6   -0.13    0.43
   2   2  -6    0.13    0.50
   2   2  -6   -0.85    0.54
   2  -2   6    0.31    0.39
  -2  -2   6   -0.51    0.27
   2  -2  -6    0.41    0.55
   2  -2  -6   -0.80    0.82
  -2  -2   6   -0.06    0.38
  -2  -2   6    0.35    0.58
   2   2   6   -0.20    0.45
  -2   2  -6    0.47    0.56
  -2  -2   6   -0.23    0.55
  -2   2  -6    0.45    0.48
   2  -2  -6    0.03    0.56
   2  -2  -6    0.24    0.51
  -2   2  -6    0.51    0.69
  -2   2  -6   -0.14    0.60
  -4   2   6    1.93    0.87
  -4  -2  -6    3.50    1.32
   4   2  -6    3.53    1.10
   4   2  -6    3.66    0.98
  -4   2   6    5.21    1.19
  -4  -2  -6    3.57    0.84
   4  -2   6    3.48    1.19
  -4  -2  -6    3.02    0.83
  -4  -2  -6    3.46    0.92
   4  -2   6    3.69    0.55
  -4  -2   6    2.19    0.77
  -4   2  -6    1.99    0.92
   4  -2  -6    1.77    1.22
   4  -2  -6    4.42    1.00
   4  -2  -6    4.68    1.10
  -4  -2   6    3.09    0.89
   4  -2  -6    3.42    0.86
  -4  -2   6    4.09    1.01
  -4   2  -6    2.44    0.99
   4   2   6    3.17    0.76
   4   2   6    4.56    1.20
  -4  -2   6    3.37    0.72
   6  -2   6   11.45    2.30
  -6  -2  -6   10.43    1.77
  -6   2   6    7.88    1.91
   6  -2   6    7.97    1.63
  -6  -2  -6    9.89    1.96
  -6  -2  -6   11.56    2.20
  -6  -2  -6   12.89    1.46
  -6   2   6   10.44    1.78
   6   2  -6   12.58    1.97
   6   2  -6   11.17    2.25
  -6  -2   6   15.62    2.18
  -6   2  -6   11.44    2.13
  -6  -2   6    8.59    1.58
   6  -2  -6    9.64    1.86
   6   2   6    9.00    1.79
   6  -2  -6    6.55    1.93
  -6  -2   6    8.67    1.63
   6  -2  -6   12.81    1.60
   6  -2  -6   11.33    2.36
  -6   2  -6   11.09    1.85
  -6  -2   6    9.64    1.55
   8  -2   6   11.17    2.52
  -8   2   6    8.96    2.89
   8  -2   6   15.09    3.48
  -8  -2  -6   16.08    2.82
  -8  -2  -6    9.44    2.06
   8   2  -6   10.38    1.98
  -8  -2  -6   11.28    3.03
   8   2  -6    9.13    2.66
  -8  -2  -6    9.81    1.22
  -8   2   6    8.32    2.05
   8   2   6   14.65    2.89
  -8  -2   6   10.18    1.94
   8  -2  -6   11.01    2.56
  -8   2  -6    8.58    2.28
  -8  -2   6   13.09    2.69
  -8  -2   6   10.74    2.18
  -8  -2   6   14.13    2.81
   8  -2  -6   12.94    2.86
  -8   2  -6   11.27    2.81
 -10  -2  -6   36.42    4.96
 -10  -2   6   46.08    5.09
  10  -2  -6   42.25    3.95
  10  -2  -6   50.50    6.19
 -10  -2   6   44.63    6.78
  10   2   6   51.21    5.44
 -10  -2   6   51.18    4.23
   0   4   6   40.01    1.15
   0  -4   6   38.13    1.93
   0   4   6   39.15    1.74
   0   4  -6   38.81    2.01
   0   4  -6   38.80    1.40
   0  -4   6   40.28    2.12
   0  -4  -6   39.57    1.17
   0  -4   6   36.51    1.86
   0  -4  -6   39.34    1.83
   0   4  -6   37.29    1.92
   0  -4  -6   39.37    2.49
   0   4   6   39.00    2.81
   2   4  -6  541.18    8.45
   2  -4   6  549.45    8.53
  -2   4   6  550.90    7.57
   2   4  -6  546.89    7.15
  -2  -4  -6  559.05    9.42
   2   4  -6  552.27    8.57
   2  -4   6  556.36    7.56
  -2   4   6  551.78    8.13
  -2  -4  -6  549.97    8.21
   2   4   6  557.50    8.25
   2  -4  -6  557.64   10.14
  -2  -4   6  547.68    8.77
  -2   4  -6  556.46    9.03
  -2   4  -6  559.01    8.48
  -2  -4   6  550.31    7.25
  -2   4  -6  543.06    7.61
   2  -4  -6  555.85    8.19
   2  -4  -6  545.01    9.74
   2  -4  -6  558.14    7.89
  -2   4  -6  564.59    9.25
   2   4   6  538.34   10.07
  -2  -4   6  536.42    8.35
  -4  -4  -6    4.94    0.94
   4   4  -6    3.93    1.19
   4  -4   6    6.91    0.95
  -4  -4  -6    8.60    2.17
   4  -4   6    8.24    1.50
   4   4  -6    5.67    1.30
  -4  -4  -6    6.51    1.25
  -4  -4  -6   10.97    1.76
  -4   4   6    8.01    1.58
  -4   4   6    7.55    1.49
  -4  -4   6    6.53    1.01
   4   4   6    6.61    1.55
   4  -4  -6    6.39    1.73
   4  -4  -6    6.99    1.15
  -4  -4   6    8.99    1.70
  -4   4  -6    9.15    1.30
  -4   4  -6    7.10    1.66
   4  -4  -6   10.25    1.98
  -4  -4   6    7.22    1.36
  -4  -4   6    9.28    1.90
   4  -4  -6    7.72    1.33
  -6  -4  -6  191.37    7.39
   6  -4   6  194.08    6.40
  -6   4   6  188.69    5.22
   6  -4   6  196.40    6.00
  -6  -4  -6  206.01    5.11
  -6  -4  -6  195.85    4.36
  -6   4   6  186.00    5.31
  -6  -4  -6  197.34    5.49
  -6  -4   6  188.97    5.90
  -6  -4   6  194.09    4.73
   6   4   6  181.55    5.82
   6  -4  -6  193.67    5.83
  -6  -4   6  199.26    5.59
  -6  -4   6  197.10    5.23
   6   4   6  200.62    4.43
   6  -4  -6  195.85    6.11
   6  -4  -6  190.21    4.60
  -6   4  -6  199.46    6.65
   6  -4  -6  188.12    6.27
   8   4  -6   20.26    4.20
   8  -4   6    9.56    3.26
  -8  -4  -6    6.12    2.35
  -8   4   6    6.66    3.60
  -8  -4  -6    8.50    1.65
  -8   4   6    6.95    2.53
  -8  -4  -6   10.74    3.34
   8  -4   6   10.04    2.81
  -8  -4   6   11.21    2.33
   8  -4  -6   11.11    2.58
  -8  -4   6    8.85    2.91
   8  -4  -6    3.96    2.70
  -8  -4   6    7.03    2.29
  -8   4  -6    5.72    2.37
  -8   4  -6   14.61    3.66
   8  -4  -6    2.52    2.53
   8   4   6    6.09    2.81
   8  -4  -6    7.55    1.77
 -10  -4  -6   28.28    5.03
  10   4  -6   27.42    4.59
 -10  -4   6   21.41    3.46
  10   4   6   35.01    5.56
   0   6   6    7.49    1.28
   0   6  -6    8.59    1.68
   0   6  -6    6.33    1.00
   0  -6   6    6.55    1.36
   0  -6  -6    8.34    1.66
   0   6  -6    9.11    1.72
   2   6  -6    6.00    1.10
   2  -6   6    7.68    1.60
  -2   6   6    7.35    1.05
   2   6  -6    8.80    1.85
  -2  -6  -6    9.59    1.82
  -2   6   6    9.11    2.12
   2  -6   6    6.06    1.29
   2   6  -6   10.72    1.88
  -2  -6  -6    9.50    1.79
  -2   6  -6    8.86    1.76
  -2   6  -6    9.60    1.95
  -2  -6   6    5.35    1.41
   2   6   6    7.32    1.28
  -2   6  -6    7.26    1.24
  -2  -6   6    8.04    1.24
   2  -6  -6    7.22    1.72
  -2  -6   6    4.92    1.52
   2   6   6    7.39    1.74
   2  -6  -6    6.37    1.05
   4   6  -6    0.01    1.38
   4  -6   6    0.92    1.05
  -4   6   6    0.26    1.05
   4   6  -6   -1.99    1.54
   4  -6   6    0.54    1.58
  -4  -6  -6   -1.05    1.49
  -4  -6  -6    0.63    1.31
  -4   6   6    0.82    1.26
   4  -6  -6    0.28    1.65
   4  -6  -6    0.37    1.26
  -4  -6   6   -1.34    1.35
  -4  -6   6    0.95    1.43
   4  -6  -6   -0.53    1.54
  -4   6  -6   -2.37    1.26
   4  -6  -6   -1.17    1.10
  -4   6  -6    0.66    1.24
  -4   6  -6    0.13    1.75
  -4  -6   6    0.24    1.03
   4   6   6   -0.45    1.69
  -4  -6   6    1.71    1.94
  -6  -6  -6    3.62    1.92
  -6  -6  -6    0.62    1.95
  -6  -6  -6    4.22    0.94
   6   6  -6    2.83    2.24
  -6  -6  -6    2.28    2.92
   6  -6   6    2.56    0.89
  -6   6   6    2.49    1.88
  -6   6  -6    1.39    2.08
  -6   6  -6    0.07    1.69
   6  -6  -6    3.53    1.47
   6  -6  -6    3.20    2.03
   6   6   6   -0.41    2.32
  -6  -6   6    4.49    1.59
  -6  -6   6    0.89    1.79
  -6  -6   6    1.47    1.92
  -6  -6   6    2.26    2.39
   6  -6  -6    3.12    2.07
  -8  -6  -6   13.15    2.59
   8   6  -6   32.48    5.34
   8  -6   6   15.55    4.29
  -8  -6  -6   13.67    2.68
  -8   6   6   21.90    4.31
   8   6  -6   16.94    3.51
  -8   6   6   25.47    4.96
  -8   6  -6    8.28    4.47
  -8  -6   6   13.00    3.04
   8  -6  -6   14.65    3.55
   8   6   6   20.11    4.02
   8  -6  -6   14.71    3.30
  -8  -6   6   21.66    3.28
   8  -6  -6   13.70    3.51
   8   6   6   16.81    3.09
  -8  -6   6   19.99    3.79
  -8  -6   6   17.28    3.74
   0  -8   6   44.08    3.36
   0   8  -6   41.79    3.75
   0   8  -6   44.59    3.29
   0  -8  -6   40.76    3.10
   0   8  -6   41.30    2.99
   0  -8  -6   43.42    3.74
   0   8   6   36.67    3.06
  -2   8   6  230.26    8.27
  -2  -8  -6  219.60    6.17
   2  -8   6  228.66    7.06
   2  -8   6  229.68    5.78
  -2  -8  -6  222.93    7.03
   2   8  -6  229.05    5.80
   2   8  -6  215.65    5.52
  -2   8   6  220.69    6.10
   2   8  -6  225.97    7.17
  -2   8   6  222.73    4.37
   2  -8  -6  227.24    8.11
  -2   8  -6  220.81    6.52
  -2  -8   6  229.90    5.77
  -2  -8   6  227.35    6.28
  -2  -8   6  226.84    6.43
  -2   8  -6  221.26    5.68
   2  -8  -6  215.24    6.91
   2   8   6  224.35    6.15
  -2   8  -6  199.32    6.18
  -2   8  -6  224.66    6.27
   2  -8  -6  220.69    4.42
  -4   8   6   17.90    3.29
  -4  -8  -6   10.18    2.60
   4   8  -6   12.99    2.99
   4   8  -6   17.41    3.21
   4  -8   6   18.19    2.72
  -4  -8  -6   14.53    2.54
   4   8  -6   15.42    3.14
   4  -8  -6   15.68    2.18
   4  -8  -6   21.68    3.53
   4  -8  -6   17.57    2.88
  -4   8  -6   18.06    3.04
  -4  -8   6   12.51    2.10
   4   8   6    9.94    2.06
  -4  -8   6   19.70    3.11
  -4   8  -6   22.78    3.67
   4   8   6   13.89    3.49
  -4   8  -6   12.96    2.62
  -4  -8   6   14.13    2.69
  -4   8  -6   18.71    3.43
  -6   8   6   83.03    5.66
   6   8  -6   95.24    6.64
   6  -8   6   86.38    3.68
  -6  -8  -6   75.70    5.61
   6  -8   6   86.39    6.34
  -6  -8   6   81.20    5.07
  -6   8  -6   77.71    5.83
  -6   8  -6   86.56    5.46
   6  -8  -6   79.21    4.93
  -6  -8   6   80.35    7.36
  -6   8  -6   92.88    6.69
   6   8   6   84.42    7.03
  -6   8  -6   84.90    5.39
   6  -8  -6   81.54    5.58
  -6  -8   6   90.16    4.80
  -6  -8   6   81.91    5.58
   6  -8  -6   79.11    6.43
   6  -8  -6   83.94    4.32
  -8  -8  -6   -0.54    3.56
   8  -8  -6    5.44    2.84
   8  -8  -6    0.51    3.70
   8   8   6   13.38    5.61
   0  10  -6    3.32    2.21
   0 -10  -6    1.02    2.46
   0 -10  -6    1.94    2.91
   0  10  -6    2.60    2.29
   0  10   6   -0.81    3.68
   0  10  -6    2.10    3.01
   0  10  -6   -2.40    2.49
   0  10   6    4.39    2.32
   0 -10   6    3.37    2.56
   0 -10   6   -3.11    3.35
  -2  10   6   14.72    2.45
  -2 -10  -6    7.27    2.69
   2 -10   6   11.84    2.84
  -2 -10  -6   13.66    3.56
  -2  10   6   10.34    2.60
   2 -10   6   12.08    3.52
   2  10  -6    9.16    2.45
  -2  10   6   10.91    4.57
   2  10  -6   13.22    2.61
  -2  10   6   14.53    2.26
   2  10  -6   12.22    3.67
  -2  10  -6   15.34    3.03
  -2 -10   6    9.49    3.38
  -2  10  -6    8.88    2.62
   2  10   6   19.17    3.06
  -2  10  -6   12.43    3.32
   2  10   6   10.30    4.41
  -2  10  -6   23.84    3.97
   2 -10  -6   11.64    4.13
   2 -10  -6   19.11    3.71
  -2 -10   6   12.93    2.77
   4 -10   6    5.80    3.99
  -4  10   6   -1.86    2.25
   4  10  -6    2.81    2.79
  -4  10   6    3.46    4.99
   4 -10   6    3.54    2.71
   4  10  -6   -4.82    2.81
  -4  10  -6    6.63    3.75
  -4  10  -6    4.19    3.43
  -4 -10   6    0.86    3.14
  -4  10  -6    6.43    3.13
  -4 -10   6    8.89    2.94
   4 -10  -6    2.01    2.14
   4 -10  -6    6.62    3.63
  -4  10  -6   -5.42    3.35
  -6 -10   6    6.53    3.78
   0  12  -6   47.34    6.73
   0  12  -6   48.84    5.95
  -1  -1  -7    2.93    0.60
  -1   1   7    2.81    0.68
  -1   1   7    2.36    0.48
  -1  -1  -7    2.81    0.62
  -1   1   7    3.03    0.68
   1   1  -7    2.04    0.70
  -1  -1  -7    1.44    0.95
  -1  -1  -7    2.62    0.48
   1   1  -7    2.57    0.65
   1  -1   7    3.54    0.79
   1  -1   7    2.72    0.60
  -1   1  -7    4.99    0.94
  -1  -1   7    4.07    0.92
  -1   1  -7    2.60    0.57
  -1  -1   7    2.68    0.67
  -1   1  -7    2.38    0.61
   1   1   7    4.36    0.89
   1  -1  -7    2.11    0.65
   1  -1  -7    2.28    0.58
   1  -1  -7    2.38    0.62
  -3   1   7   79.58    2.73
  -3  -1  -7   78.69    2.11
  -3  -1  -7   86.11    3.14
   3   1  -7   76.88    2.64
   3   1  -7   80.63    2.87
  -3   1   7   80.49    2.56
  -3  -1  -7   78.49    2.48
  -3  -1  -7   78.10    2.37
  -3  -1  -7   81.83    2.51
   3  -1   7   77.46    1.89
   3   1  -7   77.77    2.56
   3  -1   7   79.73    3.14
  -3  -1  -7   77.09    2.77
  -3   1  -7   80.99    2.85
  -3   1  -7   82.47    2.68
  -3  -1   7   82.10    2.66
  -3   1  -7   78.73    2.79
   3  -1  -7   79.80    2.57
  -3   1  -7   78.91    1.95
   3  -1  -7   82.22    2.44
  -3  -1   7   79.18    2.84
  -3  -1   7   80.51    2.14
  -5   1   7   17.70    1.75
  -5   1   7   16.88    2.18
  -5  -1  -7   17.22    1.10
  -5  -1  -7   18.40    1.48
  -5  -1  -7   17.49    1.82
  -5  -1  -7   18.57    1.81
   5   1  -7   16.92    2.36
   5  -1   7   16.19    2.71
  -5  -1  -7   19.64    2.46
   5   1  -7   16.82    1.86
   5  -1   7   15.00    1.94
  -5   1  -7   16.13    0.86
   5   1   7   17.76    1.73
  -5   1  -7   18.02    2.30
   5  -1  -7   14.14    1.99
  -5   1  -7   18.72    2.11
  -5  -1   7   17.46    1.79
   5  -1  -7   15.01    2.15
  -5  -1   7   16.65    1.80
   5  -1  -7   19.70    1.74
   7   1  -7   95.13    4.67
  -7  -1  -7  104.35    4.20
  -7   1   7  104.40    4.94
  -7  -1  -7   99.99    4.03
   7   1  -7  103.12    3.86
   7  -1   7  105.32    4.46
   7  -1   7   97.42    6.11
  -7  -1  -7   98.20    5.13
  -7   1   7   98.39    3.85
   7  -1  -7  107.86    4.97
  -7  -1   7  101.22    3.81
   7   1   7  101.69    4.05
   7  -1  -7  104.02    4.80
  -7   1  -7   96.72    4.94
  -7   1  -7   99.29    4.39
   7  -1  -7   96.41    3.55
  -9   1   7   16.56    3.84
   9   1  -7   11.14    3.36
  -9  -1  -7   16.17    3.79
   9  -1   7    7.17    4.35
   9   1  -7    7.49    4.07
  -9  -1  -7   13.78    2.72
  -9  -1  -7   11.47    2.74
   9  -1   7   13.23    3.07
  -9   1   7   11.21    2.86
   9  -1  -7   11.55    2.38
   9   1   7   10.54    2.77
   9  -1  -7   12.89    3.45
   9  -1  -7   11.40    3.82
  -9  -1   7   14.87    3.40
  -9  -1   7   17.70    3.39
  -9   1  -7   13.42    2.90
  -9  -1   7   11.71    3.02
  -9   1  -7   16.36    3.91
   1   3  -7   24.65    1.64
   1  -3   7   27.40    1.34
   1   3  -7   25.35    0.85
   1   3  -7   27.86    1.69
  -1   3   7   27.07    1.35
  -1  -3  -7   25.51    1.50
   1  -3   7   26.50    1.91
  -1  -3  -7   28.91    2.19
   1  -3   7   27.25    1.46
  -1  -3  -7   27.65    1.10
  -1   3   7   26.71    1.36
   1   3   7   26.43    1.41
  -1   3  -7   28.99    1.62
   1  -3  -7   26.79    2.37
   1   3   7   28.70    1.21
  -1   3  -7   27.91    1.85
  -1   3  -7   26.18    1.08
   1  -3  -7   25.19    1.56
   1  -3  -7   28.35    1.36
  -1  -3   7   25.33    1.64
  -1  -3   7   27.81    1.83
   1  -3  -7   25.73    1.40
  -3   3   7  139.17    3.36
  -3   3   7  135.74    3.53
   3   3  -7  138.51    3.94
   3  -3   7  135.79    3.79
  -3  -3  -7  136.60    4.06
  -3  -3  -7  135.87    2.72
   3   3  -7  139.22    3.90
  -3  -3  -7  141.39    3.55
  -3  -3  -7  134.75    5.14
   3  -3   7  138.67    2.79
  -3  -3  -7  141.63    2.85
   3  -3  -7  137.59    4.03
   3  -3  -7  139.68    4.99
  -3  -3   7  140.44    3.36
  -3  -3   7  140.14    4.04
   3  -3  -7  141.46    3.56
   3  -3  -7  137.46    3.71
  -3  -3   7  137.68    2.71
  -3   3  -7  139.45    2.98
  -3  -3   7  137.52    3.77
  -3   3  -7  134.29    4.11
  -3   3  -7  136.74    4.17
  -3   3  -7  140.86    4.00
   3   3   7  134.42    4.59
   5  -3   7    1.18    0.44
   5   3  -7   -1.28    1.25
  -5   3   7    1.22    0.94
   5  -3   7    2.22    1.38
  -5  -3  -7    0.22    1.00
  -5  -3  -7    1.50    1.16
  -5  -3  -7    1.37    0.92
   5   3  -7    2.95    1.30
  -5   3  -7    0.30    1.40
   5  -3  -7    1.52    1.70
  -5  -3   7    2.08    1.23
   5  -3  -7    2.64    1.06
  -5  -3   7    0.95    1.08
  -5   3  -7   -1.00    1.25
   5  -3  -7    0.47    1.11
   5   3   7   -0.74    1.53
  -5  -3   7    2.29    0.89
  -5  -3   7    1.73    1.22
  -7  -3  -7  146.92    5.06
   7   3  -7  142.82    4.93
   7   3  -7  143.79    5.72
  -7  -3  -7  146.00    4.04
  -7   3   7  144.07    6.59
  -7  -3  -7  141.88    6.65
  -7  -3  -7  145.50    4.46
   7  -3   7  144.31    5.51
  -7  -3   7  147.03    5.34
   7  -3  -7  141.16    4.23
   7   3   7  142.47    4.50
   7  -3  -7  149.72    5.77
   7  -3  -7  144.10    5.80
   7  -3  -7  145.46    6.10
  -7  -3   7  142.61    4.35
  -7   3  -7  140.55    5.51
  -7   3  -7  138.15    6.15
  -7  -3   7  141.11    4.79
  -7  -3   7  143.13    5.28
  -9   3   7   -0.34    4.04
  -9  -3  -7    6.51    2.53
   9   3  -7   -6.02    3.27
   9  -3   7    5.38    4.18
  -9   3  -7   -0.73    3.79
   9  -3  -7    6.40    3.41
  -9  -3   7    3.92    2.30
   9  -3  -7    1.71    1.99
   9   3   7    3.15    2.51
  -9  -3   7    2.76    2.32
  -9  -3   7    3.20    3.08
  -9  -3   7    7.42    3.32
   9  -3  -7    1.35    3.30
  -1   5   7    0.68    1.54
  -1   5   7    2.00    0.79
   1  -5   7    0.60    0.90
   1  -5   7    4.01    1.06
   1   5  -7    1.23    0.94
  -1  -5  -7    2.70    1.38
  -1  -5  -7    4.09    1.08
   1   5  -7    2.28    0.70
  -1   5   7    2.09    0.67
  -1   5  -7    2.69    1.23
  -1  -5   7    4.22    1.18
  -1   5  -7    2.91    0.79
   1  -5  -7    1.86    0.61
  -1  -5   7    1.24    1.07
   1   5   7    0.61    0.76
  -1   5  -7    2.70    1.08
   1  -5  -7    3.66    1.03
  -1   5  -7    1.90    1.11
   1   5   7    0.79    1.47
   1  -5  -7    2.03    1.28
  -1  -5   7    2.20    0.73
   3  -5   7   23.83    1.64
   3   5  -7   20.29    2.35
  -3   5   7   26.00    2.12
   3  -5   7   25.16    2.33
  -3   5   7   21.10    1.83
  -3  -5  -7   23.94    2.55
  -3   5  -7   28.51    2.50
  -3   5  -7   23.55    2.10
   3  -5  -7   23.09    2.71
  -3  -5   7   24.32    2.63
   3   5   7   29.11    3.11
  -3  -5   7   24.85    1.67
  -3  -5   7   23.89    2.35
  -3   5  -7   21.60    1.96
   3  -5  -7   25.35    1.96
  -3   5  -7   23.05    2.64
  -5  -5  -7   34.64    4.78
  -5   5   7   36.52    2.65
   5  -5   7   34.47    1.61
  -5   5   7   36.29    2.82
  -5  -5  -7   34.72    1.58
   5  -5   7   31.64    3.33
  -5  -5  -7   35.49    1.52
  -5  -5  -7   41.19    3.10
  -5  -5  -7   35.78    2.93
  -5  -5   7   41.37    3.34
  -5  -5   7   31.09    2.26
  -5   5  -7   31.13    2.20
  -5  -5   7   36.06    3.00
   5   5   7   36.75    3.77
  -5   5  -7   34.79    3.60
   5  -5  -7   36.27    3.33
  -5   5  -7   39.69    3.95
  -5  -5   7   36.84    2.92
   5  -5  -7   38.66    2.95
   5  -5  -7   36.62    3.64
   5  -5  -7   32.11    2.37
  -7  -5  -7   48.88    4.00
   7  -5   7   36.27    4.82
  -7  -5  -7   45.37    2.61
  -7  -5  -7   30.19    5.86
  -7   5   7   45.72    4.12
   7   5  -7   39.41    4.22
  -7   5   7   43.45    3.71
   7   5  -7   40.77    4.31
   7   5   7   42.31    2.72
   7  -5  -7   49.02    4.53
   7  -5  -7   46.05    3.12
  -7  -5   7   39.64    3.89
  -7  -5   7   41.98    3.82
   7  -5  -7   39.15    4.06
  -7  -5   7   44.91    3.13
   7  -5  -7   40.34    4.46
  -7   5  -7   38.21    5.52
  -7   5  -7   35.76    4.21
  -9  -5  -7   23.87    4.17
   9   5  -7   20.10    3.99
  -9  -5   7   31.06    6.38
  -9  -5   7   22.70    4.68
  -9  -5   7   25.30    3.62
   9  -5  -7   29.46    5.69
  -1   7   7   34.13    1.46
   1   7  -7   34.80    2.76
  -1  -7  -7   35.96    2.84
   1  -7   7   44.54    2.87
  -1   7   7   34.94    2.67
   1   7  -7   33.27    2.21
  -1  -7  -7   37.92    3.38
   1   7  -7   37.71    3.46
   1  -7   7   43.69    3.19
  -1   7   7   25.95    3.75
  -1   7  -7   35.56    3.06
   1  -7  -7   33.26    3.45
  -1   7  -7   36.08    3.17
  -1  -7   7   31.38    2.99
   1  -7  -7   35.87    2.83
   1  -7  -7   33.37    1.39
   1   7   7   29.39    3.74
  -1   7  -7   34.50    2.90
  -1   7  -7   34.51    2.40
  -1  -7   7   34.07    2.42
  -3   7   7  126.34    4.55
   3  -7   7  124.50    4.93
   3   7  -7  126.37    3.88
  -3  -7  -7  123.30    5.15
  -3  -7  -7  128.73    4.67
   3  -7   7  125.82    4.09
  -3   7   7  118.36    3.64
  -3  -7   7  121.80    4.96
   3  -7  -7  125.40    5.46
  -3  -7   7  123.47    4.74
  -3   7  -7  117.44    4.55
  -3  -7   7  124.51    3.95
   3   7   7  128.65    4.68
  -3   7  -7  123.59    4.18
  -3   7  -7  115.05    5.06
   3  -7  -7  125.98    3.83
   3  -7  -7  126.23    5.88
   5   7  -7    0.96    2.04
  -5  -7  -7   -0.11    2.08
  -5   7   7    3.27    1.70
  -5   7   7    3.14    2.08
   5   7  -7    1.49    2.39
   5  -7   7   -1.34    1.32
  -5  -7  -7    3.36    2.09
  -5   7  -7    2.28    1.92
   5  -7  -7    0.95    2.34
  -5  -7   7   -0.83    1.97
  -5  -7   7    2.74    2.33
  -5  -7   7    2.38    2.67
  -5   7  -7    2.55    2.07
   5  -7  -7    1.31    2.26
  -5   7  -7   -0.76    2.12
  -5   7  -7    0.42    2.45
  -5  -7   7    0.48    1.66
   5  -7  -7   -1.34    1.72
   7   7  -7  108.69    7.26
   7  -7   7  137.15    7.58
  -7  -7  -7  112.79    6.09
   7   7  -7  121.84    6.21
  -7   7   7  115.90    6.33
  -7   7   7  118.43    5.57
   7  -7  -7  127.14    6.57
  -7  -7   7  130.68    7.40
   7  -7  -7  126.80    7.40
  -7  -7   7  111.53    6.23
   7  -7  -7  125.12    4.93
  -7  -7   7  129.38    6.00
   7   7   7  123.20    7.89
  -7   7  -7  122.33    6.48
   7  -7  -7  115.41    6.16
  -7  -7   7  137.76    5.35
   1  -9   7    4.83    2.37
  -1  -9  -7    6.10    2.17
   1   9  -7    8.23    2.29
  -1   9   7    3.78    2.12
   1  -9   7    7.64    2.86
  -1   9   7    5.87    3.18
   1   9  -7    4.37    2.67
  -1  -9  -7    7.85    2.75
  -1   9  -7    7.14    2.40
  -1   9  -7    9.18    2.82
   1  -9  -7    3.72    2.52
  -1   9  -7    7.57    2.27
   1   9   7    5.84    3.15
  -1   9  -7    8.32    1.93
  -1  -9   7    8.33    2.53
   1  -9  -7    4.70    2.19
  -1  -9   7    0.89    1.86
   1   9   7    2.36    2.00
   3   9  -7   11.19    3.26
   3   9  -7    1.42    2.31
  -3  -9  -7    4.48    2.76
  -3   9   7    5.36    1.84
  -3   9   7   13.17    4.16
  -3  -9  -7    3.76    2.33
   3  -9   7    8.89    2.36
   3   9  -7    8.73    2.18
  -3   9   7    5.49    2.56
  -3   9  -7    4.47    2.56
  -3   9  -7    8.25    2.78
   3  -9  -7    6.57    1.61
  -3  -9   7    7.05    2.88
   3   9   7    7.34    2.34
   3   9   7    0.82    3.44
   3  -9  -7    8.02    3.34
  -3   9  -7    5.34    2.63
  -3   9  -7    5.55    2.32
  -3  -9   7    2.65    2.13
   3  -9  -7    6.21    2.84
  -3  -9   7    0.76    2.38
   5  -9   7   32.63    6.19
   5   9  -7   29.93    4.85
  -5  -9  -7   33.63    5.81
   5  -9  -7   35.99    4.08
   5   9   7   25.57    4.99
  -5   9  -7   30.74    5.16
  -5  -9   7   30.97    4.78
   5  -9  -7   35.24    4.18
   5  -9  -7   24.38    5.03
  -5   9  -7   29.28    3.75
  -5  -9   7   37.31    7.49
  -5  -9   7   27.65    4.33
  -7   9   7   18.83    4.10
   7  -9  -7    9.64    4.12
  -7  -9   7    8.19    5.95
  -7  -9   7   12.38    3.94
   1 -11   7   18.83    4.55
   1  11  -7   20.42    3.32
   1  11  -7   28.90    5.26
   1  11  -7   18.30    3.94
  -1  11  -7   27.17    5.24
  -1  11  -7   29.47    5.63
  -1 -11   7   15.89    5.07
  -1  11  -7   23.94    3.67
   3  11  -7   66.15    6.02
   3  11  -7   61.39    6.67
   3 -11   7   59.34    6.09
  -3  11  -7   57.46    7.89
  -3 -11   7   58.26    6.40
   0   0   8   40.05    1.85
   0   0  -8   35.43    1.69
   0   0   8   39.49    1.72
   0   0  -8   38.20    0.85
   0   0  -8   38.19    1.71
   0   0  -8   37.75    1.03
  -2   0   8   59.51    2.40
   2   0  -8   56.17    1.53
  -2   0   8   58.87    1.26
  -2   0  -8   56.25    2.30
  -2   0  -8   56.55    1.70
   2   0  -8   58.29    2.35
  -2   0  -8   57.53    2.07
  -2   0  -8   56.13    2.19
  -2   0   8   58.15    2.25
  -2   0  -8   57.36    1.94
   2   0  -8   58.47    2.27
  -4   0  -8   41.87    2.09
  -4   0  -8   42.27    2.22
   4   0  -8   45.36    2.30
  -4   0  -8   43.03    2.34
  -4   0   8   45.00    2.53
  -4   0   8   46.29    2.23
   4   0  -8   42.35    2.21
  -4   0  -8   44.83    2.58
  -4   0  -8   43.86    1.59
  -4   0   8   42.67    2.23
  -4   0  -8   45.28    2.50
  -6   0  -8    7.99    1.98
   6   0  -8    9.17    2.01
   6   0   8   11.18    2.11
  -6   0  -8    6.43    1.50
  -6   0   8    9.57    1.67
  -6   0   8    8.33    1.80
   6   0  -8    6.61    1.87
   6   0  -8    5.35    1.36
  -6   0  -8    7.30    0.92
  -8   0  -8   79.40    4.37
   8   0  -8   62.37    5.65
  -8   0   8   68.17    3.79
   8   0   8   68.70    4.39
  -8   0  -8   59.27    5.24
  -8   0   8   67.24    4.64
   8   0  -8   65.08    4.88
  -8   0   8   77.08    5.44
  10   0  -8   15.09    5.67
 -10   0   8   -0.76    4.58
  10   0  -8    4.59    3.24
   0  -2  -8  352.94    5.18
   0  -2  -8  368.38    5.99
   0  -2   8  352.91    6.64
   0   2   8  369.92    5.21
   0  -2   8  364.66    5.91
   0  -2  -8  372.63    5.57
   0   2   8  364.24    5.61
   0   2  -8  360.04    5.94
   0   2  -8  360.97    6.40
   0  -2  -8  348.99    7.68
   2  -2   8   60.80    1.97
  -2  -2  -8   57.12    2.98
  -2  -2  -8   57.78    2.02
   2   2  -8   61.82    2.56
   2  -2   8   61.48    2.31
   2   2  -8   62.06    2.54
  -2  -2  -8   63.97    2.18
  -2   2   8   58.92    2.29
  -2  -2  -8   55.30    2.89
  -2   2   8   60.76    1.82
  -2  -2  -8   61.25    2.03
  -2  -2  -8   62.82    1.95
  -2   2  -8   58.73    2.67
   2  -2  -8   58.73    2.25
   2  -2  -8   59.46    3.46
   2  -2  -8   63.06    2.31
  -2  -2   8   59.17    2.44
   2  -2  -8   59.20    2.33
  -2  -2   8   60.90    2.64
  -2   2  -8   61.66    2.63
  -2  -2   8   59.25    1.17
  -2   2  -8   61.31    2.12
  -2   2  -8   61.41    2.12
  -4  -2  -8  200.65    4.77
  -4   2   8  199.46    4.17
   4  -2   8  204.13    5.60
  -4  -2  -8  193.99    4.24
  -4  -2  -8  205.39    5.98
  -4   2   8  199.06    4.91
  -4  -2  -8  204.11    3.97
  -4  -2  -8  205.20    4.61
   4  -2   8  206.73    3.37
   4   2  -8  203.19    4.91
  -4  -2  -8  192.60    4.29
  -4   2  -8  195.45    5.30
   4  -2  -8  203.32    4.66
  -4  -2   8  201.62    3.60
   4  -2  -8  198.86    4.77
   4  -2  -8  196.52    5.17
  -4  -2   8  199.13    4.85
  -4   2  -8  207.79    5.09
  -4   2  -8  205.41    3.58
  -4   2  -8  202.76    5.32
  -4  -2   8  211.26    4.28
  -6   2   8    6.18    1.65
  -6  -2  -8    7.49    1.26
  -6   2   8   10.18    2.23
  -6  -2  -8   14.19    3.11
  -6  -2  -8   11.47    2.27
   6   2  -8    5.39    1.97
  -6  -2  -8    7.89    1.35
   6   2  -8    9.74    1.76
  -6  -2  -8    6.61    1.50
   6  -2   8    8.52    2.34
   6  -2  -8    6.55    1.79
   6  -2  -8   14.63    2.68
   6  -2  -8    7.88    1.38
  -6  -2   8    8.03    1.59
  -6  -2   8    8.34    1.69
   6  -2  -8    7.42    2.35
  -6   2  -8    7.48    1.97
  -6  -2   8    6.10    1.59
  -6   2  -8    9.95    2.22
   8  -2   8   48.49    6.42
  -8   2   8   44.39    4.29
   8   2  -8   42.86    4.70
  -8  -2  -8   42.05    4.00
  -8  -2  -8   47.03    3.70
  -8  -2  -8   47.79    5.27
   8  -2   8   43.32    4.35
  -8   2   8   45.61    5.68
  -8  -2   8   39.06    3.29
   8   2   8   37.54    3.55
  -8   2  -8   32.68    4.93
  -8  -2   8   41.88    4.59
   8  -2  -8   46.75    4.76
  -8  -2   8   43.15    3.65
  -8   2  -8   37.82    4.21
   8  -2  -8   41.21    5.40
   8  -2  -8   42.67    4.82
  -8  -2   8   39.73    4.31
  10   2  -8    4.10    3.30
 -10  -2  -8    5.90    3.45
 -10  -2   8    3.50    3.11
  10  -2  -8    5.32    4.67
  10  -2  -8    5.91    3.13
  10   2   8    0.93    3.42
 -10  -2   8    4.17    3.08
 -10  -2   8    9.95    4.36
   0   4  -8   17.25    1.78
   0  -4  -8   16.11    1.49
   0  -4  -8   16.32    1.10
   0  -4   8   19.61    2.01
   0  -4   8   19.14    1.69
   0   4  -8   15.61    1.77
   0   4   8   16.03    1.12
   0   4  -8   17.33    0.99
   0  -4  -8   12.85    2.32
   0  -4   8   16.43    1.34
   0   4   8   18.05    1.42
   0  -4  -8   15.63    1.61
  -2  -4  -8   35.90    1.22
  -2  -4  -8   36.03    2.81
  -2  -4  -8   36.32    1.15
   2   4  -8   33.11    2.38
   2  -4   8   32.93    1.97
   2   4  -8   40.89    2.46
  -2  -4  -8   38.34    2.09
  -2   4   8   35.40    1.89
   2  -4   8   36.31    1.86
  -2   4   8   32.85    1.81
   2  -4  -8   32.87    2.05
   2   4   8   38.02    3.24
  -2   4  -8   35.87    2.03
  -2  -4   8   34.68    2.46
  -2   4  -8   34.13    2.50
  -2  -4   8   36.13    1.99
   2  -4  -8   36.95    3.14
  -2  -4   8   36.60    1.40
   2  -4  -8   34.66    1.84
   2   4   8   35.99    2.03
  -2   4  -8   35.67    2.55
  -2   4  -8   36.59    1.66
   2  -4  -8   36.33    2.70
  -2  -4   8   31.99    2.27
  -4  -4  -8   24.47    2.65
  -4   4   8   24.31    2.14
   4   4  -8   26.26    2.59
  -4  -4  -8   23.22    1.34
  -4  -4  -8   24.58    1.45
   4  -4   8   22.79    2.52
  -4   4   8   28.49    2.23
   4  -4   8   26.25    1.45
   4   4  -8   26.62    2.64
   4  -4  -8   19.83    2.00
   4  -4  -8   24.95    3.25
  -4   4  -8   22.16    1.90
  -4   4  -8   25.66    2.86
  -4   4  -8   24.15    2.90
  -4   4  -8   23.80    2.56
   4  -4  -8   26.61    2.35
   4  -4  -8   28.42    2.58
  -4  -4   8   26.71    2.50
   4   4   8   21.45    3.20
  -4  -4   8   24.63    1.60
  -4  -4   8   22.81    2.09
  -4  -4   8   28.27    2.51
  -6  -4  -8    2.94    1.38
  -6  -4  -8    4.61    1.28
  -6  -4  -8    5.09    1.80
  -6  -4  -8    5.54    1.66
  -6   4   8    3.20    1.64
   6  -4   8    0.04    1.96
  -6   4   8    4.51    1.63
  -6  -4  -8    3.28    2.64
   6  -4  -8    2.06    1.78
   6  -4  -8    4.10    1.83
  -6  -4   8    4.99    1.81
   6   4   8    6.04    2.46
  -6   4  -8    4.34    2.40
  -6   4  -8    2.95    1.98
  -6  -4   8    4.61    1.85
   6  -4  -8    4.37    1.48
  -6  -4   8    0.51    1.18
  -6  -4   8    2.47    1.78
  -6   4  -8    4.78    2.19
  -8   4   8   46.25    4.48
  -8   4   8   53.44    4.45
   8   4  -8   42.80    5.41
   8  -4   8   48.94    6.38
  -8  -4  -8   52.05    4.78
  -8  -4  -8   51.56    3.78
  -8  -4  -8   48.53    6.63
  -8   4  -8   51.09    5.14
   8  -4  -8   50.70    5.46
  -8  -4   8   54.45    4.97
   8   4   8   47.90    3.81
   8  -4  -8   53.24    5.62
  -8  -4   8   45.14    4.84
  -8  -4   8   49.89    4.36
   8  -4  -8   47.85    5.32
  -8   4  -8   57.76    6.33
   0   6  -8  175.61    5.09
   0  -6   8  175.68    5.51
   0  -6  -8  176.84    5.37
   0  -6  -8  181.54    6.09
   0   6  -8  176.71    3.78
   0   6   8  180.49    7.17
   0  -6   8  179.98    4.88
   0   6  -8  175.11    5.53
   0  -6   8  165.45    4.75
  -2  -6  -8   62.22    3.20
   2  -6   8   62.81    2.91
   2   6  -8   65.90    2.35
   2  -6   8   53.09    3.02
   2   6  -8   61.90    3.83
   2   6  -8   61.61    3.33
  -2  -6  -8   59.96    3.81
  -2   6   8   61.40    3.00
  -2   6   8   59.90    2.30
  -2  -6   8   62.22    2.44
  -2  -6   8   56.54    3.45
   2   6   8   62.08    4.49
   2   6   8   62.18    3.07
  -2   6  -8   60.61    2.61
   2  -6  -8   60.06    3.07
  -2   6  -8   60.35    3.55
   2  -6  -8   58.14    4.15
  -2   6  -8   55.03    3.33
   2  -6  -8   60.60    2.38
  -4   6   8  109.55    3.85
   4  -6   8  101.14    3.18
  -4  -6  -8  110.85    5.15
  -4  -6  -8  103.54    4.27
   4   6  -8  105.93    4.48
   4  -6   8   96.88    4.65
  -4  -6   8   99.80    3.38
   4  -6  -8  104.17    5.11
  -4   6  -8   99.55    3.82
   4   6   8  105.61    5.61
   4  -6  -8  101.98    3.88
  -4  -6   8  101.90    4.46
  -4   6  -8  100.73    5.01
   4   6   8  103.42    4.36
  -4  -6   8  106.45    4.57
  -4  -6   8  107.35    4.89
   4  -6  -8  107.83    5.38
  -6  -6  -8   12.37    2.49
  -6  -6  -8   19.32    4.15
  -6  -6  -8   13.65    2.62
   6   6  -8   12.50    2.85
  -6   6   8   12.41    2.56
   6   6  -8   12.98    3.09
   6  -6   8   10.90    1.57
  -6  -6   8   11.88    2.62
  -6  -6   8   14.00    2.78
   6  -6  -8   10.65    2.72
  -6  -6   8    8.85    2.47
  -6   6  -8   13.07    2.55
  -6  -6   8   10.98    2.46
  -6   6  -8   15.62    3.27
   6  -6  -8   13.20    2.59
   6   6   8   13.91    3.48
  -6   6  -8   13.36    3.50
   6  -6  -8    7.02    2.96
  -8  -6   8   33.75    5.96
  -8  -6   8   15.00    2.97
   8  -6  -8   26.69    4.04
   8  -6  -8   16.85    4.04
   8   6   8    1.02    4.62
   0   8  -8    1.87    1.48
   0   8   8    3.39    1.64
   0  -8   8   -0.84    1.92
   0   8  -8    0.36    2.27
   0  -8  -8   -0.07    2.14
   0  -8   8    1.64    2.22
   0   8  -8    4.82    1.93
   0  -8  -8    2.89    1.79
  -2  -8  -8    8.74    2.05
   2   8  -8    5.71    2.68
   2  -8   8    6.36    2.33
   2   8  -8    5.31    2.20
   2   8  -8    9.02    1.76
  -2   8   8    9.93    2.09
   2  -8   8    8.37    2.14
  -2   8   8   17.86    3.68
  -2  -8  -8   10.66    2.66
  -2   8   8   10.05    1.36
   2   8   8    5.05    2.88
   2  -8  -8    7.37    2.63
  -2  -8   8    6.08    1.78
  -2   8  -8    8.44    1.82
  -2   8  -8    9.14    2.39
   2   8   8    7.41    1.89
  -2  -8   8    9.44    2.39
  -2   8  -8   10.23    2.51
   2  -8  -8    8.02    2.86
  -2   8  -8    9.02    2.28
   2  -8  -8    8.42    1.25
  -2  -8   8    6.93    2.33
   4   8  -8    2.95    2.49
   4  -8   8    4.01    1.92
   4   8  -8   11.98    3.26
  -4  -8  -8    2.72    2.49
  -4  -8  -8    4.92    2.31
  -4   8   8    5.46    2.34
  -4  -8   8    9.38    2.65
  -4   8  -8    5.91    2.30
  -4   8  -8    4.10    2.81
  -4  -8   8    1.65    2.51
  -4  -8   8    3.52    2.02
   4   8   8    6.83    2.30
  -4   8  -8    6.21    2.39
   4  -8  -8    5.00    2.21
   4  -8  -8   -1.85    2.81
  -4  -8   8    4.42    3.44
   4   8   8    2.45    3.45
   4  -8  -8    3.38    2.86
  -4   8  -8   10.29    3.03
   6   8  -8   -1.66    3.04
   6  -8   8    3.54    3.67
  -6   8   8    0.60    2.77
  -6  -8  -8   -2.18    3.14
  -6   8  -8    1.35    3.10
  -6  -8   8   -1.47    2.86
   6   8   8    2.20    4.59
   6  -8  -8    6.81    3.41
  -6  -8   8    2.36    3.81
   6  -8  -8    2.62    2.67
   6  -8  -8    0.12    2.37
   0 -10   8   48.04    5.48
   0  10  -8   49.13    6.39
   0  10  -8   54.18    5.43
   0  10  -8   56.81    4.89
   0  10  -8   62.19    4.51
   2 -10   8   55.83    5.31
   2  10  -8   54.31    4.99
   2 -10   8   43.24    6.12
   2  10  -8   49.22    4.47
   2  10  -8   38.57    5.42
  -2  10  -8   55.05    4.66
  -2  10  -8   44.73    5.90
  -2  10  -8   53.92    5.62
  -2  10  -8   49.95    5.30
   4 -10   8   27.84    5.06
   4 -10   8   36.70    6.95
   4  10  -8   42.29    5.77
  -4  10  -8   36.96    6.66
  -4 -10   8   34.94    6.31
  -4 -10   8   41.43    5.49
  -4  10  -8   37.24    5.80
   1   1  -9   26.51    1.83
  -1  -1  -9   25.05    2.43
  -1  -1  -9   24.91    1.17
   1  -1   9   21.07    1.84
  -1   1   9   24.40    0.93
  -1  -1  -9   25.70    1.71
   1   1  -9   26.05    1.74
  -1   1   9   27.41    1.77
  -1   1   9   20.96    1.66
   1  -1   9   22.47    1.48
  -1  -1  -9   25.73    1.57
  -1  -1  -9   24.46    1.59
   1  -1  -9   25.72    1.29
  -1  -1   9   21.33    1.63
  -1   1  -9   22.30    1.71
  -1   1  -9   22.33    0.83
  -1  -1   9   21.71    1.83
  -1   1  -9   23.03    1.02
   1   1   9   25.10    1.71
   1  -1  -9   25.97    1.70
  -1   1  -9   25.97    1.58
   1  -1  -9   22.78    1.60
  -3  -1  -9    4.13    0.81
  -3  -1  -9    4.55    1.41
  -3  -1  -9    3.61    1.00
   3  -1   9    3.63    0.75
  -3  -1  -9    4.42    0.88
  -3   1   9    5.75    1.31
  -3  -1  -9    3.85    1.00
   3   1  -9    2.92    1.06
  -3   1   9    3.68    0.97
  -3   1   9    4.51    0.93
  -3  -1  -9    3.00    1.09
   3   1  -9    4.08    1.34
   3  -1  -9    3.03    0.79
  -3  -1   9    5.21    1.26
  -3   1  -9    7.10    1.40
  -3  -1   9    4.16    0.68
  -3   1  -9    2.77    1.14
  -3   1  -9    4.63    1.20
  -3   1  -9    4.99    0.90
   3  -1  -9    5.62    1.26
   3  -1  -9    2.72    1.01
  -3  -1   9    4.83    1.13
  -5  -1  -9   39.63    2.69
   5  -1   9   42.10    4.00
  -5  -1  -9   43.79    3.30
  -5   1   9   42.08    2.92
  -5  -1  -9   40.45    2.50
  -5  -1  -9   41.72    2.65
  -5   1   9   38.71    2.62
   5   1  -9   34.45    3.02
  -5  -1  -9   40.31    1.83
   5   1  -9   43.63    2.77
  -5  -1  -9   37.22    2.36
  -5   1   9   45.34    3.08
   5  -1  -9   42.67    3.10
  -5   1  -9   39.74    3.01
   5  -1  -9   38.49    2.68
  -5  -1   9   40.15    2.52
  -5   1  -9   44.52    3.01
   5  -1  -9   42.95    2.56
  -5   1  -9   38.79    1.64
  -5   1  -9   41.46    3.07
  -5  -1   9   39.39    2.69
  -5   1  -9   44.03    2.28
  -7  -1  -9    0.24    1.61
   7  -1   9   -4.89    3.26
  -7  -1  -9    1.39    0.77
  -7   1   9    4.15    2.35
  -7   1   9    2.74    1.65
  -7  -1  -9    1.13    1.67
   7   1  -9   -1.22    2.58
   7   1  -9    0.86    2.29
  -7   1   9    2.96    1.94
  -7  -1  -9    2.25    2.39
  -7  -1   9   -2.71    1.94
  -7   1  -9   -3.39    1.97
   7  -1  -9    0.56    1.58
  -7  -1   9    3.30    1.79
   7  -1  -9   -2.39    2.05
   7  -1  -9   -1.18    1.96
  -7   1  -9    0.59    1.75
   9   1  -9   31.85    4.66
  -9  -1  -9   14.27    4.32
  -9  -1  -9   26.23    4.55
   9  -1   9   27.88    5.02
  -9   1   9   26.98    4.69
   9  -1  -9   27.45    3.33
  -9   1  -9   33.46    6.31
   9  -1  -9   22.96    4.83
  -9   1  -9   22.84    4.65
  -9  -1   9   20.92    3.10
   9   1   9   22.76    3.63
  -9  -1   9   22.99    4.06
   9  -1  -9   16.57    4.50
  -1  -3  -9    3.75    1.56
   1  -3   9    2.40    0.68
  -1  -3  -9    2.65    0.95
  -1  -3  -9    2.92    0.72
   1  -3   9    3.21    1.25
  -1   3   9    3.05    0.68
  -1   3   9    1.77    0.78
   1  -3   9    3.01    0.92
   1   3  -9    3.10    1.07
  -1  -3  -9    1.81    0.75
   1   3  -9    3.90    1.16
   1  -3  -9    3.02    0.95
   1   3   9    3.58    0.89
  -1  -3   9    3.16    1.04
   1   3   9    3.01    0.77
  -1  -3   9    0.98    1.00
  -1   3  -9    2.32    0.46
   1  -3  -9    3.69    0.85
   1  -3  -9    2.00    0.75
   1  -3  -9    3.48    1.65
  -1   3  -9    1.75    0.91
  -1   3  -9    3.89    1.27
  -3  -3  -9    1.51    1.41
  -3  -3  -9    0.48    0.73
  -3   3   9    1.32    0.80
   3   3  -9    0.16    1.06
  -3   3   9    2.21    0.98
   3  -3   9   -0.94    1.01
   3  -3   9    2.36    0.77
  -3  -3  -9    1.21    0.74
   3   3  -9    0.16    1.20
  -3  -3  -9    2.06    0.91
  -3  -3  -9    2.06    1.66
  -3  -3  -9    0.42    0.88
  -3   3  -9    0.18    0.87
  -3  -3   9    0.83    0.54
  -3  -3   9    0.09    1.07
   3  -3  -9    2.08    1.09
   3  -3  -9    2.29    1.11
  -3   3  -9    1.90    1.34
   3  -3  -9    1.63    0.95
   3  -3  -9    0.47    1.77
  -3  -3   9    0.83    0.60
  -3  -3   9    0.82    1.16
  -3   3  -9    2.65    1.40
  -3   3  -9    0.23    1.08
  -5  -3  -9   11.78    1.77
  -5  -3  -9   11.20    2.47
   5   3  -9    8.83    2.11
  -5  -3  -9   12.78    1.76
  -5  -3  -9    8.65    1.69
  -5   3   9   15.49    2.40
   5  -3   9   11.48    2.30
  -5  -3  -9   12.72    1.92
   5   3  -9   11.96    2.00
  -5  -3  -9   12.58    1.83
  -5   3   9   13.02    2.04
  -5   3  -9   11.53    1.68
  -5  -3   9    9.66    1.98
   5  -3  -9   15.30    2.34
   5  -3  -9   14.06    2.97
  -5   3  -9   16.45    2.69
  -5   3  -9   13.34    2.34
  -5  -3   9   12.23    1.95
  -5   3  -9   10.83    2.15
  -5  -3   9    9.68    1.49
  -5  -3   9    8.35    1.84
   5  -3  -9   10.71    1.99
   5  -3  -9   10.61    2.05
   7   3  -9    3.33    2.43
  -7   3   9    3.75    1.79
  -7   3   9    6.94    2.19
  -7  -3  -9    8.53    3.01
  -7  -3  -9    7.42    1.80
  -7  -3  -9    5.25    2.15
  -7  -3  -9    2.93    1.28
  -7  -3  -9    5.21    1.98
  -7  -3  -9    3.28    1.75
   7   3  -9    5.05    2.26
  -7  -3   9    5.48    2.08
   7  -3  -9    5.14    3.24
  -7   3  -9    3.71    2.32
  -7   3  -9   -0.34    2.52
   7  -3  -9    4.08    2.36
   7  -3  -9    6.24    2.53
  -7   3  -9    5.78    2.97
  -7  -3   9   -0.08    2.19
  -9  -3  -9    7.10    2.99
   9   3  -9    4.91    3.01
  -9  -3   9   12.20    3.67
  -9  -3   9   12.84    3.01
   9  -3  -9    6.25    4.28
   9  -3  -9    7.20    2.73
  -9  -3   9   13.80    2.87
   9  -3  -9    7.85    3.77
   1  -5   9   47.98    2.27
  -1   5   9   44.35    2.36
   1   5  -9   45.72    1.62
   1   5  -9   45.89    2.88
  -1  -5  -9   45.71    2.52
   1   5  -9   48.23    2.94
  -1   5   9   46.39    1.89
   1  -5   9   43.62    2.57
  -1  -5  -9   39.63    3.54
  -1   5  -9   46.88    3.09
   1  -5  -9   44.94    2.66
  -1  -5   9   46.16    3.20
  -1   5  -9   47.52    1.86
   1   5   9   43.23    2.43
   1  -5  -9   46.70    3.70
   1  -5  -9   46.86    1.94
  -1  -5   9   41.87    2.72
   1  -5  -9   48.17    2.54
  -1  -5   9   45.64    2.31
  -1   5  -9   49.08    3.05
  -1   5  -9   43.16    2.62
   3  -5   9   16.31    1.83
  -3  -5  -9   18.57    2.99
  -3  -5  -9   16.01    2.32
   3  -5   9   15.92    2.30
  -3   5   9   19.86    1.99
  -3   5   9   12.93    2.07
  -3  -5   9   17.44    2.23
   3   5   9   27.56    3.75
  -3  -5   9   15.56    1.60
   3  -5  -9   16.61    2.09
   3  -5  -9   16.90    2.82
  -3   5  -9   17.66    2.44
  -3   5  -9   15.09    1.87
  -3  -5   9   15.88    2.67
  -3   5  -9   18.38    2.88
   3   5   9   18.84    2.25
  -3  -5   9   13.09    2.51
   3  -5  -9   15.58    2.06
  -5  -5  -9   58.51    1.92
   5   5  -9   62.00    4.02
  -5  -5  -9   62.97    5.83
   5   5  -9   56.53    4.04
  -5   5   9   56.19    3.43
   5  -5   9   59.00    2.25
   5  -5   9   65.03    4.22
  -5  -5  -9   58.34    3.78
  -5  -5  -9   61.87    3.76
   5  -5  -9   56.24    4.97
  -5  -5   9   55.01    3.55
  -5  -5   9   57.90    3.94
   5   5   9   65.45    5.24
  -5  -5   9   62.55    3.94
  -5   5  -9   54.38    4.46
  -5   5  -9   62.22    2.93
   5  -5  -9   59.71    3.75
   5  -5  -9   57.48    3.89
  -5  -5   9   56.63    2.72
  -7  -5  -9    1.46    2.42
  -7  -5  -9    7.07    2.56
  -7   5   9    6.46    2.42
  -7   5   9    2.62    2.44
   7   5  -9    3.97    2.92
  -7  -5  -9    3.49    3.79
  -7  -5  -9    7.80    1.69
   7  -5   9    8.28    3.33
  -7   5  -9   10.70    3.75
  -7  -5   9    6.36    2.83
  -7  -5   9    2.67    2.49
   7  -5  -9    2.29    2.76
  -7  -5   9    2.48    1.90
  -7   5  -9    5.05    3.64
   7  -5  -9    1.12    2.60
  -7  -5   9    7.50    2.70
   7  -5  -9    4.17    1.99
   7  -5  -9    2.11    3.14
  -7   5  -9    4.74    3.09
  -9  -5   9   38.43    4.99
   9  -5  -9   42.67    7.51
  -9  -5   9   50.07    6.93
   9  -5  -9   36.03    4.87
   1   7  -9   -0.16    1.67
  -1   7   9   -0.35    1.41
   1   7  -9    1.68    1.21
   1   7  -9   -1.59    2.01
  -1  -7  -9   -0.02    2.08
   1  -7   9    2.12    1.80
  -1  -7  -9   -2.71    1.34
   1  -7  -9    0.03    2.00
  -1  -7   9    0.46    1.79
  -1   7  -9    0.63    1.18
   1  -7  -9    0.48    1.58
  -1   7  -9    0.62    1.78
   1   7   9   -2.32    1.39
  -1   7  -9   -0.33    1.89
  -1  -7   9    1.32    1.80
   1  -7  -9   -0.68    0.74
  -1  -7   9   -1.72    1.71
  -3   7   9    5.93    1.48
   3   7  -9    3.88    2.16
   3  -7   9    2.16    1.57
  -3   7   9    3.99    1.93
  -3  -7  -9    7.41    2.14
  -3  -7  -9    7.86    2.41
   3   7  -9    5.58    2.54
   3   7   9    8.09    1.96
  -3   7  -9    6.86    2.18
   3  -7  -9    8.38    2.48
  -3  -7   9    9.26    2.67
   3  -7  -9    9.85    1.75
   3  -7  -9    9.52    2.80
  -3  -7   9    1.80    2.12
  -3   7  -9    7.88    2.55
   3  -7  -9    4.18    1.81
  -3  -7   9    6.75    1.60
  -3   7  -9    6.18    2.45
  -5   7   9    3.74    2.14
  -5  -7  -9    6.75    4.43
  -5  -7  -9    0.66    2.28
  -5  -7  -9   -0.10    2.48
   5   7  -9   -1.33    2.50
  -5   7   9    0.99    2.07
   5  -7   9    2.35    1.65
   5   7  -9    4.24    3.00
  -5   7  -9    0.29    3.17
  -5   7  -9    5.72    2.69
   5  -7  -9   -3.09    2.01
  -5   7  -9   -1.37    2.12
  -5   7  -9    1.95    2.17
   5  -7  -9    0.90    2.50
   5  -7  -9   -1.93    2.16
   5  -7  -9    2.55    3.16
  -5  -7   9   -0.67    2.57
  -5  -7   9    0.93    2.30
   5   7   9    4.04    3.44
   7  -7   9    6.26    4.22
  -7  -7  -9   10.75    3.49
  -7   7   9   15.15    3.47
   7   7   9   14.77    5.41
   7  -7  -9   12.12    3.94
  -7  -7   9    5.31    3.57
  -7   7  -9   12.48    3.91
   7  -7  -9    4.93    3.42
   7  -7  -9   12.97    2.97
  -1   9   9   44.16    7.09
  -1  -9  -9   26.52    5.26
   1   9  -9   40.40    3.44
   1  -9   9   34.72    4.45
   1   9  -9   38.66    4.60
  -1  -9  -9   36.12    4.30
   1   9  -9   30.86    4.65
   1   9  -9   41.63    5.46
  -1   9   9   40.12    4.31
   1  -9   9   29.01    4.92
  -1  -9   9   35.53    4.84
  -1   9  -9   50.39    4.97
   1  -9  -9   33.52    4.44
  -1  -9   9   47.27    5.50
   1   9   9   31.03    4.32
  -1   9  -9   35.14    4.97
  -1   9  -9   35.72    4.46
   1  -9  -9   37.47    5.19
   1   9   9   36.67    6.45
  -3  -9  -9    7.22    3.20
  -3  -9  -9   16.31    3.72
   3   9  -9   21.78    3.54
   3  -9   9   12.78    2.75
  -3   9   9   18.53    3.05
  -3   9   9   15.84    2.77
  -3   9  -9   30.85    5.46
  -3   9  -9   18.56    3.47
   3  -9  -9   21.54    4.48
   3   9   9    9.99    2.96
   3  -9  -9   14.44    2.73
   3   9   9   13.54    4.94
  -3  -9   9   18.40    2.74
  -3   9  -9   14.69    2.84
  -3   9  -9    7.67    3.13
  -3  -9   9   11.08    3.44
   5  -9   9   46.98    7.03
  -5   9  -9   40.25    5.91
   5  -9  -9   43.36    4.95
  -5  -9   9   58.01    7.90
   1  11  -9    0.39    3.65
   1 -11   9    4.35    4.89
  -1  11  -9   -4.20    3.48
   0   0 -10   15.32    1.53
   0   0  10   13.84    1.50
   0   0  10   14.12    1.69
   0   0 -10   15.67    1.61
  -2   0 -10   32.68    2.14
  -2   0 -10   35.34    2.19
  -2   0 -10   29.43    1.79
   2   0 -10   27.84    2.04
   2   0 -10   30.00    2.19
  -2   0 -10   31.08    1.72
  -2   0  10   33.15    2.24
  -2   0 -10   32.08    1.37
  -2   0  10   30.66    2.11
  -4   0 -10   11.72    1.48
  -4   0 -10   14.83    2.20
   4   0 -10   11.79    2.33
   4   0 -10   11.38    1.82
  -4   0 -10   11.85    2.12
  -4   0  10   14.80    1.29
   4   0 -10   16.66    2.12
  -4   0  10   13.88    2.07
  -4   0 -10   13.08    2.04
  -4   0  10   15.22    2.23
  -4   0 -10   11.94    1.66
  -4   0 -10   17.12    2.50
   6   0 -10   23.52    3.42
  -6   0  10   29.78    2.91
  -6   0 -10   22.93    2.66
  -6   0 -10   26.15    3.41
  -6   0 -10   22.01    1.58
  -6   0  10   20.97    3.20
  -6   0 -10   24.40    2.98
  -6   0 -10   20.44    3.22
  -6   0 -10   19.31    1.96
   6   0 -10   26.88    3.38
  -8   0  10    8.97    3.31
  -8   0 -10    6.72    3.15
  -8   0 -10    9.20    2.63
   8   0 -10    8.15    3.67
  -8   0 -10    5.46    2.98
   8   0 -10    7.29    3.23
  -8   0 -10   10.86    2.64
   8   0 -10   11.55    2.81
  -8   0  10    4.51    2.81
  -8   0  10    9.17    2.49
 -10   0  10   13.39    5.73
  10   0 -10    6.67    6.52
  10   0 -10   23.58    4.51
   0   2 -10    9.63    1.70
   0   2  10   11.54    1.01
   0  -2  10   10.93    1.76
   0  -2 -10    9.02    1.08
   0   2 -10    8.27    1.54
   0  -2  10   11.69    1.60
   0  -2 -10   10.80    1.44
   0  -2 -10   11.33    2.18
   0  -2 -10   12.03    1.53
   0   2  10   11.93    1.45
  -2  -2 -10  218.32    4.23
  -2  -2 -10  214.06    5.64
  -2  -2 -10  221.46    4.58
  -2  -2 -10  215.80    4.34
  -2   2  10  218.34    3.78
  -2  -2 -10  223.44    6.29
  -2  -2 -10  217.47    4.63
   2  -2  10  216.43    4.35
  -2   2  10  219.20    4.92
  -2   2 -10  213.99    4.56
  -2   2 -10  214.95    4.23
   2  -2 -10  223.91    5.04
  -2   2 -10  223.30    5.50
  -2   2 -10  219.79    5.56
   2  -2 -10  216.80    5.52
   2  -2 -10  222.10    4.54
  -4  -2 -10   12.36    2.00
  -4   2  10    9.60    1.54
  -4   2  10   12.47    2.14
   4   2 -10    8.16    1.59
   4  -2  10    9.96    1.35
  -4  -2 -10    9.80    1.52
  -4  -2 -10   13.77    1.75
   4  -2  10   13.74    2.90
  -4  -2 -10   12.75    1.83
  -4  -2 -10   12.83    2.70
  -4  -2 -10   12.04    1.58
  -4  -2  10    9.48    1.44
  -4   2 -10   13.98    2.22
  -4   2 -10    9.50    1.53
   4  -2 -10   10.32    1.79
   4  -2 -10   13.06    2.51
  -4   2 -10    7.59    1.73
  -4  -2  10    9.76    1.06
   4  -2 -10    9.60    1.85
  -4   2 -10   13.99    2.31
   4  -2 -10   11.45    1.93
  -4  -2  10    8.33    1.70
  -6  -2 -10  125.44    4.41
  -6  -2 -10  132.89    3.39
  -6  -2 -10  127.28    4.58
  -6   2  10  131.70    4.15
   6   2 -10  128.65    5.38
  -6  -2 -10  128.76    4.10
  -6  -2 -10  128.86    4.52
   6  -2  10  133.57    6.62
  -6  -2 -10  130.48    5.96
   6  -2 -10  131.43    5.39
  -6  -2  10  129.37    4.79
   6  -2 -10  126.23    6.74
  -6  -2  10  132.84    4.55
  -6   2 -10  128.58    5.44
  -6   2 -10  133.18    5.55
  -6  -2  10  127.76    3.48
   6  -2 -10  126.30    5.00
  -6   2 -10  138.32    5.49
   8  -2  10    3.00    4.46
  -8  -2 -10    6.65    2.84
  -8  -2 -10    7.15    3.44
  -8  -2 -10   12.29    2.67
  -8  -2 -10    9.24    1.73
  -8  -2 -10    8.41    2.56
   8   2 -10    8.84    2.90
  -8   2  10    9.61    3.09
  -8  -2  10    6.37    2.05
   8  -2 -10    6.08    2.39
   8  -2 -10    6.45    4.00
  -8   2 -10    7.20    2.82
  -8   2 -10   10.80    3.48
   8  -2 -10    0.09    3.29
   8  -2 -10   15.26    3.34
  -8  -2  10   11.05    2.60
  -8   2 -10   11.96    4.04
 -10  -2 -10   61.52    7.05
   0   4 -10   20.04    0.86
   0  -4  10   17.68    1.15
   0  -4 -10   20.15    1.81
   0   4  10   18.04    1.47
   0   4  10   21.15    1.71
   0   4 -10   21.80    2.40
   0  -4 -10   20.60    1.98
   0  -4  10   19.84    2.49
   0  -4 -10   19.03    3.16
   2   4 -10   16.35    2.48
   2  -4  10   18.47    1.91
  -2  -4 -10   17.13    1.31
  -2  -4 -10   18.33    2.95
   2  -4  10   19.18    1.89
  -2  -4 -10   18.01    1.28
  -2   4  10   18.51    1.83
  -2   4  10   19.29    1.72
  -2  -4 -10   15.97    1.94
  -2  -4 -10   14.97    2.04
   2   4 -10   16.07    2.46
   2  -4 -10   14.85    2.46
  -2  -4  10   15.91    2.36
  -2   4 -10   13.42    2.45
  -2  -4  10   19.35    1.17
  -2  -4  10   16.23    2.41
   2   4  10   15.56    1.89
   2  -4 -10   21.29    2.00
  -2   4 -10   17.98    1.39
  -2   4 -10   12.76    1.99
   2  -4 -10   18.69    3.41
  -2  -4  10   17.07    1.01
  -2   4 -10   16.89    2.46
   2  -4 -10   18.55    2.24
  -4   4  10   15.32    2.48
   4  -4  10   12.04    2.05
  -4  -4 -10   22.75    2.49
  -4  -4 -10   16.80    1.47
  -4  -4 -10   19.33    4.01
   4  -4  10   16.86    1.64
   4   4 -10   14.71    2.44
  -4   4  10   14.03    2.18
  -4  -4 -10   19.36    1.67
  -4  -4 -10   16.90    2.25
  -4  -4  10   19.46    2.83
  -4   4 -10   19.09    2.92
  -4  -4  10   15.43    1.83
   4  -4 -10   12.84    2.61
   4  -4 -10   16.90    2.57
   4  -4 -10   21.42    3.99
  -4  -4  10   15.25    1.48
  -4  -4  10   20.11    2.98
  -4   4 -10   21.22    3.28
  -4   4 -10   17.02    2.97
   6   4 -10   13.07    2.78
  -6  -4 -10   15.35    3.41
   6   4 -10   11.87    2.65
  -6  -4 -10   15.80    2.33
  -6  -4 -10   16.75    2.28
  -6  -4 -10   11.11    2.20
   6  -4  10   10.48    2.85
  -6   4 -10   10.85    2.84
   6  -4 -10   24.12    5.00
  -6  -4  10   13.69    2.19
   6  -4 -10   16.17    2.47
  -6  -4  10   16.64    2.75
   6  -4 -10   12.15    2.48
   6  -4 -10   18.44    3.59
  -6  -4  10   20.29    3.10
  -6  -4  10   14.82    2.70
  -6   4 -10   13.28    3.07
  -8  -4 -10   10.10    2.51
  -8  -4 -10   11.14    3.09
   8  -4  10    8.87    4.59
  -8  -4 -10   12.95    2.94
  -8  -4 -10   11.39    2.15
  -8   4  10    5.26    2.79
   8   4 -10   10.85    3.26
  -8   4 -10    7.85    4.35
  -8  -4  10   10.53    2.43
   8  -4 -10    8.84    2.69
  -8  -4  10    6.05    3.22
   8  -4 -10   19.52    4.47
   8  -4 -10   12.75    3.78
  -8  -4  10    9.61    3.20
   0   6 -10    2.94    0.90
   0  -6  10    4.57    1.93
   0  -6  10    2.79    1.58
   0   6 -10    8.73    1.94
   0  -6 -10    0.70    1.39
   0   6  10    0.97    1.21
   0  -6 -10    1.84    1.38
   0  -6 -10    3.55    2.21
   0  -6  10    2.34    1.31
  -2   6  10  114.40    3.32
   2  -6  10  114.35    4.10
  -2   6  10  115.49    4.00
   2   6 -10  114.31    4.77
   2  -6  10  119.53    4.03
  -2  -6 -10  118.89    4.33
  -2  -6 -10  112.10    5.36
  -2   6 -10  118.21    4.90
  -2  -6  10  115.53    4.74
  -2   6 -10  109.32    3.37
   2  -6 -10  112.03    5.84
   2  -6 -10  112.36    5.52
  -2   6 -10  113.22    4.92
  -2  -6  10  119.89    5.16
   2  -6 -10  113.48    3.48
  -4   6  10    2.78    1.66
  -4  -6 -10    6.97    2.41
   4  -6  10    3.36    1.44
   4   6 -10    2.51    2.29
  -4   6  10    5.47    1.79
  -4  -6 -10    1.91    1.92
  -4  -6  10    1.27    1.38
   4  -6 -10    2.08    2.13
  -4  -6  10    3.00    2.15
   4  -6 -10    1.07    1.75
  -4  -6  10    3.55    1.76
  -4   6 -10    3.50    2.63
  -4   6 -10    3.52    1.88
  -4  -6  10    2.54    2.26
   4  -6 -10    3.66    1.78
   4  -6 -10    6.23    2.74
  -6   6  10   76.19    4.85
  -6  -6 -10   67.53    7.86
  -6  -6 -10   71.21    4.91
  -6   6  10   65.45    4.89
  -6  -6 -10   60.29    4.96
   6   6 -10   74.44    5.62
   6  -6  10   74.24    2.60
   6   6 -10   54.53    6.16
   6  -6 -10   77.97    6.49
   6  -6 -10   72.86    4.49
   6  -6 -10   79.10    4.82
  -6  -6  10   67.97    5.48
   6  -6 -10   71.08    5.52
  -6   6 -10   74.39    4.04
  -6   6 -10   79.81    5.11
  -6  -6  10   71.91    5.40
   0   8 -10   24.26    2.81
   0  -8 -10   28.41    3.80
   0   8 -10   24.36    4.35
   0  -8  10   25.66    4.00
   0   8 -10   18.49    3.12
   0  -8 -10   24.36    4.56
   0  -8  10   20.49    3.81
   0   8  10   24.94    4.57
   0   8  10   24.73    3.53
   0   8 -10   21.66    4.03
  -2  -8 -10   -1.07    2.78
   2   8 -10    1.59    2.76
   2   8 -10   -0.95    1.66
  -2   8  10    3.77    1.36
  -2   8  10    3.66    2.16
   2   8 -10   -0.51    2.91
   2  -8  10   -1.16    2.08
  -2  -8 -10    3.45    2.23
   2  -8  10   -2.31    2.26
   2   8  10    3.84    2.01
  -2  -8  10    1.77    2.60
   2  -8 -10    7.56    2.28
  -2   8 -10    8.56    2.00
  -2  -8  10    3.46    2.79
   2  -8 -10    1.20    2.88
  -2   8 -10    1.12    2.61
  -2   8 -10    5.98    2.87
  -2   8 -10    0.11    2.68
   2   8  10    4.31    3.95
   2  -8 -10    2.78    1.32
   2  -8 -10    5.00    3.03
   4  -8  10   20.94    3.50
  -4   8  10   15.59    2.90
  -4   8  10   18.05    3.43
   4   8 -10   18.20    3.53
  -4  -8 -10   26.02    4.58
  -4  -8 -10   18.28    3.61
  -4  -8  10   14.61    3.53
  -4   8 -10   22.17    3.99
   4   8  10   14.02    4.80
  -4   8 -10   23.15    4.43
   4  -8 -10   16.48    4.28
   4  -8 -10   23.24    3.96
   4   8  10   17.81    3.12
   4  -8 -10   29.12    3.60
   4  -8 -10   26.70    3.97
  -6   8  10    1.55    3.29
   6  -8  10    4.56    4.43
  -6  -8 -10    9.62    4.06
   6  -8 -10    0.15    3.29
   6   8  10   10.43    5.96
  -6   8 -10    9.99    3.72
   0  10 -10    4.26    2.77
   2 -10  10   47.29    6.83
   2 -10  10   28.43    4.15
  -2  10 -10   32.23    6.86
  -2  10 -10   49.18    5.28
   4 -10  10   -3.66    4.84
  -4  10 -10   -4.89    3.85
   1   1 -11    1.10    0.95
  -1  -1 -11    3.94    1.10
   1  -1  11    2.35    1.03
  -1  -1 -11    2.13    0.86
  -1   1  11    2.94    0.47
   1   1 -11    0.81    1.24
  -1  -1 -11    1.58    1.00
   1  -1  11    2.55    1.41
  -1  -1 -11    3.26    1.79
  -1   1  11    0.53    0.99
  -1  -1 -11    3.13    0.68
   1  -1 -11    2.76    1.02
   1  -1 -11    1.80    0.63
  -1   1 -11    1.82    0.98
  -1  -1  11    3.12    1.21
  -1   1 -11    1.52    1.08
   1   1  11    2.62    1.17
   1  -1 -11    1.90    1.08
  -3   1  11   23.09    1.28
  -3   1  11   24.84    2.41
  -3  -1 -11   22.82    1.68
  -3  -1 -11   27.81    2.31
  -3  -1 -11   20.39    1.84
  -3  -1 -11   19.66    2.10
  -3   1  11   23.48    2.46
  -3  -1 -11   21.90    2.07
   3   1 -11   23.91    2.61
  -3  -1 -11   25.01    3.25
  -3   1 -11   25.69    1.91
  -3  -1  11   24.19    2.55
   3  -1 -11   21.82    1.61
  -3   1 -11   23.34    1.87
  -3   1 -11   18.38    2.47
   3  -1 -11   22.11    2.29
   3  -1 -11   21.03    2.51
  -3  -1  11   23.05    2.34
  -3   1 -11   23.72    1.62
  -5   1  11   -0.58    1.66
  -5  -1 -11    0.79    1.70
  -5  -1 -11    1.02    1.07
  -5   1  11    2.17    1.08
  -5   1 -11    1.93    1.69
  -5  -1  11   -0.70    1.39
   5  -1 -11   -0.76    1.40
  -5  -1  11    0.67    1.57
  -5   1 -11    0.72    1.56
   5  -1 -11    3.28    1.90
  -5   1 -11    3.23    1.09
  -5   1 -11    2.90    1.37
  -5  -1  11    0.66    0.83
  -5   1 -11    1.05    1.69
   7   1 -11   20.46    4.00
   7   1 -11   28.09    4.83
  -7  -1 -11   23.50    3.59
  -7  -1 -11   27.87    2.43
  -7   1  11   29.99    4.18
  -7   1  11   26.08    3.89
  -7  -1 -11   32.67    4.02
  -7  -1 -11   23.54    1.91
  -7  -1 -11   26.73    4.59
  -7  -1 -11   29.79    3.73
   7  -1 -11   23.84    4.37
  -7  -1  11   21.98    4.39
  -7   1 -11   22.12    3.95
   7  -1 -11   30.02    3.62
  -7  -1  11   21.64    3.11
  -7  -1  11   22.94    2.62
  -7   1 -11   24.10    4.35
  -7   1 -11   31.39    4.46
   7  -1 -11   29.58    4.77
  -7  -1  11   22.64    3.77
  -7   1 -11   23.42    3.65
  -9   1  11    5.59    4.97
  -9  -1 -11   -4.69    3.76
  -9  -1 -11   -0.76    3.42
   9  -1 -11   10.87    5.01
   9  -1 -11   -5.25    5.07
  -9  -1  11   -1.78    2.71
   9  -1 -11   -2.63    3.35
  -9  -1  11   -2.66    4.22
   1   3 -11    2.36    1.35
   1  -3  11    1.08    1.49
   1   3 -11    2.09    1.43
  -1   3  11    1.77    1.05
  -1   3  11    1.02    0.71
  -1  -3 -11    0.18    1.04
  -1  -3 -11    2.12    0.96
  -1  -3 -11    2.23    0.97
   1  -3  11    1.68    1.12
  -1  -3 -11    4.38    1.99
   1  -3 -11    2.16    1.25
  -1   3 -11   -0.76    1.21
   1  -3 -11    1.65    1.09
  -1  -3  11    1.92    1.48
   1   3  11    1.25    0.82
  -1   3 -11    3.29    1.22
  -1  -3  11    1.63    1.23
   1   3  11    1.69    1.02
   1  -3 -11    1.61    1.12
   1  -3 -11    0.22    1.76
   3  -3  11    3.57    1.64
  -3   3  11    2.60    1.00
   3   3 -11    5.28    1.64
  -3  -3 -11    2.19    1.17
  -3  -3 -11    2.34    1.96
  -3   3  11    2.94    1.30
  -3  -3 -11    3.82    1.10
  -3  -3 -11    3.12    1.04
   3  -3  11    3.99    1.11
   3  -3 -11    2.61    1.29
  -3   3 -11    3.14    1.35
  -3   3 -11    1.32    1.58
   3  -3 -11    6.45    2.46
   3  -3 -11    3.81    1.51
  -3  -3  11    7.18    1.62
  -3   3 -11    2.81    1.23
  -3   3 -11    4.05    1.75
  -5  -3 -11   18.00    3.88
  -5  -3 -11   12.54    1.77
  -5  -3 -11   13.72    2.21
  -5   3  11   13.74    2.42
   5   3 -11   12.33    2.46
  -5  -3 -11    9.07    1.67
  -5  -3 -11   13.35    1.94
   5   3 -11    7.56    2.41
   5  -3  11    9.59    2.68
  -5  -3 -11   10.76    2.26
   5  -3 -11   15.30    3.06
   5  -3 -11   11.55    3.28
  -5   3 -11    5.39    2.13
   5  -3 -11   13.27    2.08
  -5  -3  11   14.62    2.17
  -5  -3  11    8.56    2.12
  -5   3 -11   12.20    2.56
  -5  -3  11   13.05    1.57
  -5   3 -11   15.40    2.53
  -7   3  11    7.21    2.60
  -7  -3 -11    9.58    2.38
   7   3 -11    9.88    3.22
  -7  -3 -11    5.94    3.42
   7   3 -11    7.45    2.91
  -7  -3 -11    4.76    2.22
  -7   3  11    6.91    2.23
  -7  -3 -11    6.22    2.43
  -7  -3 -11   11.00    2.31
  -7   3 -11    6.26    3.20
  -7  -3  11    8.56    1.82
  -7   3 -11    4.13    3.07
   7  -3 -11    4.97    4.06
  -7  -3  11    9.52    3.03
   7  -3 -11    9.59    2.32
  -7   3 -11    7.46    3.37
   7  -3 -11    7.92    2.90
  -7  -3  11    7.35    2.65
   7  -3 -11   10.99    3.26
  -9   3  11   10.27    3.78
   9  -3 -11    5.07    4.59
   1   5 -11   14.03    2.20
   1  -5  11   15.04    2.03
  -1   5  11   11.14    1.99
   1   5 -11   14.16    2.38
   1  -5  11   16.05    1.82
  -1  -5 -11   13.19    1.32
  -1  -5 -11   13.48    2.62
  -1  -5 -11   13.40    1.35
  -1   5  11   14.05    1.81
  -1  -5 -11   16.29    2.43
  -1  -5  11   12.08    1.44
   1  -5 -11   13.07    2.11
   1  -5 -11   12.41    1.78
  -1   5 -11   11.41    1.32
  -1   5 -11   19.62    2.56
  -1   5 -11    9.21    1.89
  -1  -5  11   15.20    2.28
   1  -5 -11   11.66    2.89
   3   5 -11   33.71    3.74
   3  -5  11   39.81    2.64
  -3  -5 -11   37.12    4.01
   3  -5  11   34.92    3.06
  -3   5  11   40.83    2.85
  -3  -5 -11   34.58    3.02
  -3  -5 -11   40.76    3.03
   3  -5 -11   33.51    2.92
  -3  -5  11   36.86    3.62
   3  -5 -11   41.54    4.94
   3  -5 -11   45.97    3.14
   3  -5 -11   36.74    3.67
  -3   5 -11   44.02    3.52
  -3   5 -11   36.89    3.77
  -3  -5  11   44.07    2.00
  -3  -5  11   45.09    3.72
  -3   5 -11   40.93    2.40
   5   5 -11    0.79    2.44
   5  -5  11    1.11    2.43
  -5  -5 -11   -3.44    2.95
  -5  -5 -11    1.90    1.87
  -5  -5 -11    5.03    2.41
  -5  -5 -11    3.01    2.05
  -5   5  11   -0.60    1.89
  -5   5  11    3.54    1.86
   5  -5  11    1.51    1.30
   5   5 -11    3.99    2.69
  -5   5 -11    2.24    1.88
   5  -5 -11   -2.18    1.95
  -5   5 -11   -3.35    2.81
  -5  -5  11    0.69    1.61
  -5  -5  11    1.36    1.35
  -5   5 -11    1.92    2.47
  -5   5 -11   -1.82    1.92
   5  -5 -11    3.82    3.08
   5  -5 -11    2.62    2.17
  -5  -5  11    2.48    2.24
  -5  -5  11    2.77    2.48
   5  -5 -11    1.75    1.92
  -7  -5 -11   41.44    3.97
  -7  -5 -11   46.56    4.97
  -7   5  11   46.25    4.91
  -7   5  11   39.53    5.17
   7  -5  11   43.35    7.03
  -7  -5 -11   33.07    5.31
  -7  -5 -11   47.35    5.76
   7  -5 -11   37.60    7.24
   7  -5 -11   43.21    5.63
   7  -5 -11   32.18    5.73
  -7   5 -11   38.37    7.16
   7  -5 -11   40.63    4.39
   1  -7  11    4.96    1.78
   1  -7  11    6.70    2.18
  -1   7  11    7.28    1.89
   1   7 -11   10.10    2.71
  -1  -7 -11    9.51    2.18
   1   7 -11    8.41    2.88
  -1  -7 -11    9.98    3.00
  -1  -7 -11    6.26    2.00
  -1   7  11    7.68    1.26
   1   7 -11   10.68    1.92
   1  -7 -11    5.49    2.06
  -1  -7  11    7.36    2.46
   1   7  11    9.56    2.09
  -1   7 -11    9.80    1.58
  -1   7 -11   10.86    2.65
  -1  -7  11    8.98    1.96
  -1   7 -11    8.85    2.38
  -1  -7  11    7.16    2.66
   1  -7 -11    5.06    2.87
   1  -7 -11    7.71    1.19
   1  -7 -11   11.96    2.20
  -1   7 -11    5.96    2.51
  -3   7  11    3.01    1.92
   3   7 -11   -0.32    2.86
   3  -7  11   -2.97    1.89
   3   7 -11    3.38    2.75
  -3  -7 -11   -0.84    1.99
  -3   7  11    1.21    1.62
   3  -7  11    2.40    2.53
  -3  -7 -11   -2.19    2.66
   3  -7 -11   -5.88    3.16
  -3   7 -11    3.55    2.76
  -3   7 -11   -1.48    2.37
   3  -7 -11   -1.08    2.59
  -3  -7  11    1.86    2.63
  -3   7 -11   -2.68    1.75
   3  -7 -11    1.43    1.78
  -3  -7  11    0.26    2.64
   3   7  11    0.12    1.99
   3  -7 -11    1.91    2.12
  -3   7 -11    0.49    2.46
  -5  -7 -11   19.68    5.44
  -5   7  11   22.22    4.24
  -5  -7 -11   19.61    3.38
  -5  -7 -11   22.24    3.61
  -5  -7  11   18.58    3.07
  -5  -7  11   16.89    2.36
   5  -7 -11   15.08    3.16
   5  -7 -11   10.10    4.90
   5  -7 -11   17.55    3.65
  -5   7 -11   30.51    4.39
   5  -7 -11   23.41    4.09
   7  -7  11   10.03    5.29
  -7  -7 -11    2.15    4.15
  -1  -9 -11   10.08    3.27
   1  -9  11   15.08    3.35
   1  -9  11   12.46    3.21
  -1   9  11   15.35    3.12
  -1   9 -11   10.83    2.53
  -1   9 -11   15.72    4.04
   1   9  11   13.46    3.09
   3  -9  11   27.81    5.02
  -3   9 -11   25.63    4.31
  -3   9 -11   29.34    4.64
   0   0  12  351.29    6.79
   0   0 -12  353.92    6.81
   0   0 -12  349.11    6.91
   0   0  12  346.16    7.24
  -2   0 -12   16.07    1.99
  -2   0 -12   18.94    1.33
  -2   0 -12   15.27    2.74
  -2   0 -12   17.70    2.33
  -2   0 -12   17.12    1.51
   2   0 -12   18.99    2.40
  -2   0  12   17.83    2.38
   2   0 -12   23.37    2.30
  -2   0 -12   15.59    2.20
  -4   0 -12  208.00    5.81
   4   0 -12  207.04    6.19
  -4   0  12  213.43    3.41
  -4   0  12  212.00    5.79
  -4   0 -12  212.62    4.64
  -4   0 -12  213.90    4.68
  -4   0 -12  212.31    6.40
   4   0 -12  198.20    4.53
  -4   0 -12  210.52    5.40
  -4   0 -12  207.30    5.67
  -6   0 -12    2.03    2.14
  -6   0 -12   -1.11    1.28
  -6   0  12    0.68    1.45
   6   0 -12    2.50    2.24
  -6   0 -12    1.09    1.85
   6   0 -12   -1.96    1.90
   6   0 -12   -1.19    2.40
  -6   0 -12   -1.75    2.03
  -6   0 -12   -1.89    1.73
  -6   0  12   -1.03    2.18
  -6   0  12    0.81    2.13
   8   0 -12   61.14    5.52
  -8   0 -12   47.25    5.09
  -8   0 -12   52.75    5.49
  -8   0 -12   60.12    5.65
  -8   0 -12   41.50    6.52
   8   0 -12   53.01    7.14
  -8   0  12   46.01    5.47
   0  -2 -12    0.15    1.17
   0   2  12   -0.63    1.12
   0  -2 -12    0.25    2.13
   0   2 -12   -0.41    1.31
   0   2 -12   -0.01    1.18
   0  -2  12    1.32    1.20
   0  -2 -12    0.04    0.74
   0  -2  12    1.16    1.40
   0  -2 -12   -1.24    1.03
  -2   2  12   20.68    2.29
   2   2 -12   10.34    2.09
  -2   2  12   12.46    1.23
   2   2 -12   15.49    2.40
  -2  -2 -12   16.20    2.41
  -2  -2 -12   15.55    1.69
  -2  -2 -12   13.89    1.92
  -2  -2 -12   12.16    1.78
  -2  -2 -12   14.74    2.88
   2  -2  12   12.20    1.97
  -2  -2 -12   12.22    2.06
   2  -2 -12   16.63    2.30
  -2  -2  12   14.79    2.39
  -2   2 -12   13.40    2.22
   2  -2 -12   12.17    1.60
  -2  -2  12   13.01    2.41
  -2   2 -12   12.11    2.51
   2  -2 -12   11.46    2.82
  -2   2 -12   11.76    1.75
  -2   2 -12   12.88    1.08
  -4  -2 -12    2.77    1.46
  -4   2  12    2.84    1.63
  -4  -2 -12    1.82    1.87
  -4  -2 -12    4.89    1.52
  -4  -2 -12    5.50    1.51
   4   2 -12    0.61    1.95
  -4  -2 -12    4.90    2.11
  -4   2  12    5.36    1.14
  -4  -2 -12    5.24    1.38
  -4   2 -12    5.90    1.96
  -4  -2  12    9.68    2.20
  -4   2 -12    3.71    1.30
   4  -2 -12    3.69    3.02
   4  -2 -12    4.23    1.39
  -4   2 -12    5.48    1.73
   4  -2 -12    5.54    1.99
  -4   2 -12    3.01    1.89
  -4   2 -12    2.79    1.35
  -6  -2 -12   -2.54    2.47
  -6   2  12    3.15    2.35
  -6  -2 -12   -1.05    1.48
  -6   2  12    1.29    1.69
  -6  -2 -12   -2.40    1.87
  -6  -2 -12   -1.57    1.98
   6   2 -12   -2.40    2.36
  -6  -2 -12    1.02    1.88
  -6  -2 -12   -1.35    1.83
  -6   2 -12    1.44    2.45
  -6   2 -12    3.51    2.52
  -6  -2  12    0.74    2.00
  -6   2 -12    2.42    1.91
   6  -2 -12   -1.20    3.55
   6  -2 -12    2.22    2.08
  -6  -2  12    1.85    2.20
  -6  -2  12    0.28    2.34
   6  -2 -12   -1.05    2.59
  -6   2 -12    0.93    2.42
  -6  -2  12   -2.12    1.21
   6  -2 -12    3.48    2.07
  -8  -2 -12   25.10    3.71
  -8  -2 -12   26.20    4.87
  -8  -2 -12   20.87    3.65
  -8  -2 -12   23.21    4.66
  -8   2  12   31.37    4.50
   8  -2 -12   17.29    6.26
  -8   2 -12   27.74    4.59
   8  -2 -12   38.21    6.87
   8  -2 -12   27.33    4.93
   0   4 -12  267.22    6.46
   0  -4 -12  259.11    5.10
   0  -4 -12  264.16    6.23
   0  -4 -12  257.02    5.31
   0  -4 -12  266.44    8.53
   0   4  12  261.12    5.31
   0   4  12  266.23    5.32
  -2  -4 -12   25.07    2.58
   2   4 -12   16.52    3.20
   2  -4  12   20.47    2.35
  -2   4  12   19.86    2.41
  -2  -4 -12   18.58    1.84
  -2  -4 -12   22.77    1.77
  -2   4  12   21.32    2.07
  -2  -4 -12   22.37    3.28
   2  -4  12   26.22    2.52
   2   4 -12   19.04    3.19
  -2  -4 -12   22.93    2.30
  -2   4 -12   22.66    2.76
   2  -4 -12   21.43    2.49
  -2   4 -12   26.47    3.25
   2  -4 -12   17.31    2.78
  -2  -4  12   21.46    3.03
  -2   4 -12   17.30    3.02
   2  -4 -12   16.20    3.34
  -2   4 -12   21.66    1.41
   4  -4  12  161.86    4.23
  -4  -4 -12  162.42    3.97
  -4  -4 -12  173.56    7.57
  -4   4  12  163.71    5.23
  -4  -4 -12  164.90    5.03
   4  -4  12  160.03    5.83
   4   4 -12  150.76    6.10
  -4   4  12  159.31    4.50
  -4  -4 -12  159.77    3.72
  -4  -4 -12  163.37    4.88
  -4  -4  12  149.76    5.69
   4  -4 -12  165.93    5.31
   4  -4 -12  162.47    5.43
   4  -4 -12  153.68    7.77
  -4   4 -12  160.50    4.44
  -4   4 -12  171.76    6.28
  -4  -4  12  164.11    6.15
   6  -4  12    6.09    3.60
  -6  -4 -12    3.39    3.28
   6   4 -12    2.41    3.17
  -6  -4 -12   -1.42    2.40
  -6  -4 -12   -1.19    1.82
  -6  -4 -12    1.61    2.03
  -6   4  12   -2.08    2.36
  -6  -4 -12    0.50    2.20
   6   4 -12   -6.54    2.89
  -6  -4 -12    0.55    1.68
  -6   4  12    0.64    2.11
  -6  -4  12    2.99    2.84
   6  -4 -12    0.83    2.20
  -6  -4  12    6.39    3.30
   6  -4 -12    4.84    4.25
  -6  -4  12   -0.24    1.39
  -6   4 -12    0.30    2.41
  -6   4 -12    5.42    3.37
   6  -4 -12   -0.24    2.42
  -6  -4  12    1.83    1.87
  -6   4 -12    0.48    2.92
  -6   4 -12    1.44    3.05
  -6   4 -12    2.59    1.72
   6  -4 -12   -3.55    2.61
   8  -4  12   37.47    6.97
  -8   4  12   45.82    5.70
   8  -4 -12   43.87    7.10
  -8   4 -12   51.95    9.04
   0  -6 -12    0.99    2.88
   0   6 -12   -3.94    1.77
   0  -6  12    0.37    1.17
   0  -6 -12    2.80    1.95
   0  -6 -12    2.36    1.62
   0  -6  12    0.30    1.99
   0  -6 -12    2.10    0.99
   0  -6  12   -0.41    2.33
   0   6 -12   -0.42    0.82
   0   6 -12    0.37    2.17
   2   6 -12    4.44    2.60
  -2   6  12    5.63    1.65
  -2  -6 -12    3.94    1.94
   2   6 -12    0.29    2.18
   2  -6  12    5.76    1.93
  -2  -6 -12    4.91    2.91
   2  -6  12    3.40    1.75
  -2  -6 -12    6.55    2.08
  -2   6 -12    2.97    2.48
  -2  -6  12    3.79    1.09
   2  -6 -12    4.71    1.46
   2  -6 -12    6.78    3.13
  -2   6 -12    5.90    2.46
  -2   6 -12    4.70    2.66
   2  -6 -12    0.29    2.55
   2  -6 -12    4.31    2.02
  -2  -6  12    9.04    2.94
  -2   6 -12    5.29    1.30
   2   6  12    1.91    1.76
  -2  -6  12    2.91    1.05
  -2  -6  12    6.38    2.50
   4  -6  12    4.49    1.93
  -4  -6 -12   -2.19    2.66
   4   6 -12    6.82    3.11
   4   6 -12    3.87    2.82
  -4   6  12    0.49    2.09
  -4  -6 -12    0.82    2.20
  -4  -6 -12    3.07    2.27
  -4   6  12    0.11    1.92
  -4  -6 -12   -2.81    3.78
  -4  -6  12   -0.92    2.73
  -4  -6  12    0.97    1.55
  -4  -6  12   -2.05    2.79
  -4  -6  12    1.45    1.35
   4  -6 -12    0.20    2.19
   4  -6 -12   -2.58    2.44
  -4   6 -12    1.93    2.48
  -4   6 -12   -5.41    2.62
  -4   6 -12    0.70    2.80
   4  -6 -12    2.07    2.27
   4  -6 -12    4.36    3.85
  -6  -6 -12   -0.81    2.66
   6  -6  12   -0.83    3.80
  -6   6  12   -2.17    2.64
  -6   6  12    3.49    3.04
  -6  -6 -12   -0.75    3.21
   6  -6 -12   -3.33    2.95
   6  -6 -12    4.40    3.31
  -6   6 -12    1.71    3.22
   0   8 -12  109.45    6.88
   0   8  12  119.29    5.63
   0  -8 -12  118.24    5.99
   0  -8  12  114.99    4.82
   0   8 -12  125.39    3.89
   0  -8  12  120.28    6.07
   2  -8  12   24.08    3.44
  -2   8  12   20.61    4.27
   2  -8  12   27.10    4.25
  -2  -8 -12   31.05    4.59
  -2   8 -12   19.95    4.00
   2  -8 -12   33.73    6.62
  -2   8 -12   34.88    3.54
   2   8  12   25.00    4.42
   4  -8  12   88.09    4.94
  -4   8  12   67.32    5.54
  -4   8 -12   81.51    5.37
  -4   8 -12   74.23    6.13
   4  -8 -12   74.57    7.56
  -1  -1 -13   21.40    1.38
   1  -1  13   19.07    3.01
  -1  -1 -13   20.41    2.38
  -1  -1 -13   21.89    1.60
  -1  -1 -13   21.08    4.07
   1   1 -13   24.38    2.55
  -1  -1 -13   24.98    2.42
   1  -1  13   23.32    2.48
  -1   1  13   25.07    2.56
   1  -1 -13   24.22    2.59
  -1  -1  13   19.36    2.65
  -1   1 -13   18.70    2.56
  -1   1 -13   22.16    2.45
   1   1  13   20.14    2.68
   1  -1 -13   17.04    2.54
  -1  -1  13   24.48    2.83
  -3  -1 -13    0.70    1.03
  -3  -1 -13    5.13    2.53
  -3   1  13    1.11    0.60
  -3  -1 -13    1.93    1.57
   3   1 -13    1.48    2.04
  -3   1  13   -1.14    1.58
  -3  -1 -13    2.35    1.33
  -3   1  13    2.24    1.72
  -3  -1 -13    1.59    1.33
  -3   1 -13    0.46    1.74
   3  -1 -13    2.48    0.96
  -3  -1  13    0.92    1.67
  -3   1 -13   -1.14    1.68
   3  -1 -13   -0.72    1.77
  -3   1 -13    0.24    2.42
  -3   1 -13   -0.30    1.16
  -3   1 -13    2.73    0.97
  -5  -1 -13   66.77    4.12
  -5  -1 -13   73.23    4.09
   5   1 -13   74.97    4.56
  -5  -1 -13   72.29    3.34
  -5   1  13   68.54    2.77
  -5  -1 -13   71.01    3.60
  -5  -1 -13   77.83    4.72
   5   1 -13   70.58    4.97
  -5   1  13   72.89    4.54
  -5  -1 -13   71.05    4.53
  -5   1  13   71.05    4.58
  -5   1 -13   82.92    4.32
  -5   1 -13   63.18    3.39
   5  -1 -13   69.21    4.31
  -5  -1  13   69.46    1.89
  -5  -1  13   72.57    4.50
  -5   1 -13   70.89    4.80
  -5   1 -13   72.03    4.58
  -5   1 -13   67.92    4.45
   5  -1 -13   69.36    3.77
  -5  -1  13   64.99    4.73
   5  -1 -13   68.00    4.88
  -5   1 -13   68.52    3.19
  -7  -1 -13    3.90    2.76
  -7  -1 -13   17.13    3.33
  -7  -1 -13    8.86    2.70
  -7  -1 -13    7.19    3.38
  -7   1 -13    3.95    3.08
  -7   1 -13   17.01    3.80
   7  -1 -13    8.99    3.03
  -7   1 -13   10.48    3.42
  -7   1 -13   12.26    2.63
  -1  -3 -13   48.56    3.07
  -1  -3 -13   48.84    4.87
  -1  -3 -13   51.48    2.72
  -1  -3 -13   47.96    2.38
  -1   3  13   48.63    2.89
  -1   3  13   50.11    2.14
  -1  -3 -13   47.99    3.76
   1   3 -13   45.24    3.54
   1   3 -13   45.67    3.75
  -1  -3  13   49.51    3.44
   1  -3 -13   52.16    3.11
  -1   3 -13   39.49    3.49
   1  -3 -13   49.57    5.28
  -1   3 -13   42.22    3.22
   1  -3 -13   52.62    3.29
   1  -3 -13   51.03    2.98
  -3  -3 -13    3.35    1.45
  -3  -3 -13    3.19    2.77
  -3  -3 -13    1.26    1.38
  -3   3  13   -0.07    1.67
  -3   3  13    3.01    1.09
   3   3 -13    1.52    2.09
   3  -3  13   -0.34    1.51
   3   3 -13    1.68    1.98
  -3  -3 -13   -0.94    2.07
  -3  -3 -13    1.25    1.30
  -3  -3 -13    3.26    1.55
  -3   3 -13   -0.36    0.99
   3  -3 -13    2.15    1.81
  -3   3 -13    2.08    1.04
  -3   3 -13   -0.15    1.58
   3  -3 -13    3.20    1.42
  -3  -3  13    6.38    2.13
  -3   3 -13   -0.44    2.04
   3  -3 -13    1.08    2.88
  -3   3 -13   -0.34    1.94
  -5  -3 -13  104.45    4.58
  -5   3  13  110.97    5.04
  -5  -3 -13  107.13    4.13
  -5  -3 -13   94.55    4.09
  -5   3  13  103.04    3.94
  -5  -3 -13  103.98    5.92
  -5  -3 -13  102.02    4.15
   5   3 -13   92.85    5.96
   5   3 -13   93.54    5.34
  -5  -3 -13  103.30    5.30
   5  -3 -13  103.06    4.72
  -5   3 -13  103.53    5.53
  -5   3 -13   94.68    5.34
   5  -3 -13  105.37    4.93
  -5  -3  13  104.83    5.34
   5  -3 -13  104.26    5.55
  -5   3 -13   95.60    3.69
   5  -3 -13  107.78    7.62
  -5   3 -13   93.99    5.60
  -5  -3  13   97.06    5.61
  -5   3 -13   95.68    5.69
  -7  -3 -13    0.66    2.61
  -7   3  13    4.64    2.58
  -7  -3 -13    2.17    3.93
  -7  -3 -13    2.16    2.77
  -7   3 -13    1.05    3.87
   7  -3 -13    3.45    3.25
  -1  -5 -13    3.85    1.92
  -1  -5 -13    5.06    1.71
  -1  -5 -13    5.31    1.29
  -1  -5 -13    7.16    2.84
   1  -5  13    5.34    2.00
  -1   5  13    4.01    1.55
  -1  -5 -13    4.50    1.20
   1   5 -13    9.42    2.30
   1   5 -13    0.48    2.39
   1  -5 -13    4.79    1.96
   1   5  13    4.81    1.64
  -1  -5  13    3.39    2.22
   1  -5 -13    6.34    1.69
  -1   5 -13    3.68    2.24
  -1   5 -13    5.59    2.35
  -1  -5  13    6.39    2.64
  -1   5 -13    3.04    2.09
   1  -5 -13    2.34    3.04
   3  -5  13    9.54    2.39
  -3  -5 -13    9.64    2.14
  -3  -5 -13    8.91    1.86
  -3   5  13    9.41    2.18
   3   5 -13    5.56    2.98
  -3  -5 -13   10.46    3.31
  -3  -5 -13    9.18    1.19
  -3  -5 -13   10.61    2.84
   3   5 -13    9.64    2.80
  -3   5  13    6.58    1.85
  -3  -5 -13    9.94    2.23
  -3   5 -13    5.68    2.92
  -3  -5  13    7.41    2.56
  -3   5 -13    8.90    1.54
   3  -5 -13    8.76    2.41
  -3   5 -13    5.82    2.71
   3  -5 -13   12.14    2.43
   3  -5 -13    4.70    3.72
   3  -5 -13    9.89    2.23
  -3  -5  13    9.18    3.03
   5  -5  13   48.64    6.04
  -5  -5 -13   36.62    4.01
  -5  -5 -13   36.82    4.42
  -5  -5 -13   24.50    3.75
   5  -5  13   33.51    3.13
  -5   5  13   32.98    3.80
  -5  -5 -13   32.00    6.51
  -5   5  13   28.34    4.39
  -5   5 -13   37.48    4.05
   5  -5 -13   32.11    4.54
   5  -5 -13   21.60    4.50
  -5   5 -13   30.76    4.02
  -7   5  13   19.62    3.70
   7  -5  13   14.44    5.85
   7  -5 -13   20.86    4.42
   1  -7  13   50.99    4.69
  -1   7  13   50.89    3.02
   1   7 -13   49.04    6.06
   1   7 -13   55.03    6.17
  -1  -7 -13   43.66    6.27
  -1  -7 -13   50.22    4.24
  -1  -7 -13   56.34    4.72
  -1   7  13   52.70    4.13
   1  -7  13   47.56    3.42
   1   7  13   49.48    4.18
  -1   7 -13   45.50    5.51
  -1  -7  13   42.97    5.08
  -1   7 -13   51.11    2.43
   1  -7 -13   49.27    2.56
  -3   7  13    9.50    2.62
  -3  -7 -13    5.11    3.73
   3  -7  13    4.46    2.54
   3  -7  13   10.27    2.97
  -3  -7 -13    7.34    2.66
  -3  -7 -13   10.77    2.90
  -3   7 -13    7.40    3.30
  -3   7 -13    7.73    2.15
   3  -7 -13    4.21    3.21
  -5   7  13   93.30    6.35
   5  -7 -13   94.49    5.93
   3  -9  13    9.04    4.32
  -3   9 -13    6.57    5.14
   0   0 -14   71.41    3.64
   0   0  14   68.91    3.89
   0   0  14   76.67    4.07
  -2   0 -14   20.02    1.61
  -2   0 -14   22.70    3.02
  -2   0 -14   18.63    1.51
  -2   0  14   20.90    3.18
  -2   0 -14   15.99    2.60
   2   0 -14   25.44    3.02
   2   0 -14   18.04    3.09
  -4   0  14   35.85    3.97
   4   0 -14   33.91    3.78
  -4   0 -14   38.23    3.11
  -4   0 -14   34.79    2.45
  -4   0 -14   35.69    3.79
   4   0 -14   36.44    4.25
  -4   0 -14   39.36    3.60
  -4   0 -14   41.41    3.26
  -4   0 -14   44.69    5.14
  -4   0  14   25.90    3.95
  -6   0 -14   37.08    3.31
  -6   0 -14   48.87    4.89
  -6   0 -14   39.36    4.59
  -6   0 -14   34.60    4.64
  -6   0 -14   37.38    3.92
  -6   0 -14   44.59    5.01
  -8   0 -14   -0.57    4.69
  -8   0 -14   -0.44    3.51
   0   2  14   88.09    4.05
   0   2 -14   79.82    4.40
   0  -2 -14   81.89    3.66
   0  -2  14   85.54    4.04
   0  -2 -14   81.65    3.07
   0  -2 -14   79.41    3.94
   0  -2 -14   86.12    6.19
   0   2 -14   89.18    4.15
   0  -2 -14   81.28    3.17
   2   2 -14  129.25    5.38
  -2  -2 -14  124.35    6.74
  -2  -2 -14  130.25    4.65
  -2   2  14  129.76    2.64
   2   2 -14  123.47    5.09
  -2  -2 -14  127.72    4.34
  -2   2  14  126.63    4.84
  -2  -2 -14  127.56    3.50
  -2  -2 -14  129.28    4.44
   2  -2 -14  126.89    4.89
  -2   2 -14  129.94    5.40
   2  -2 -14  124.44    3.06
  -2   2 -14  132.08    4.59
  -2  -2  14  129.00    5.17
   2  -2 -14  119.33    7.33
  -2  -2  14  129.32    5.47
  -2   2 -14  128.31    5.05
   4   2 -14   47.40    4.36
   4   2 -14   29.60    4.59
  -4  -2 -14   33.74    4.05
  -4  -2 -14   44.48    3.35
  -4  -2 -14   43.37    3.32
  -4  -2 -14   35.94    3.45
  -4   2  14   37.58    4.03
  -4   2  14   36.34    2.21
  -4   2 -14   43.41    3.48
  -4   2 -14   39.75    3.30
  -4   2 -14   45.55    4.24
   4  -2 -14   32.40    6.59
  -4   2 -14   36.74    4.11
  -4   2 -14   36.60    5.62
  -4  -2  14   41.94    4.41
   4  -2 -14   37.12    4.05
   4  -2 -14   32.64    3.90
  -4  -2  14   35.87    4.47
  -4   2 -14   44.03    2.56
  -6  -2 -14   38.01    4.32
  -6   2  14   32.30    3.47
  -6  -2 -14   45.56    4.54
  -6  -2 -14   34.46    5.59
  -6  -2 -14   37.92    4.81
  -6  -2 -14   39.39    4.15
  -6   2  14   40.38    5.39
  -6  -2 -14   41.01    3.63
  -6   2 -14   41.91    5.61
   6  -2 -14   43.72    4.67
  -6   2 -14   44.65    5.32
   6  -2 -14   36.78    5.85
  -8   2 -14   -6.25    3.85
   0  -4 -14   52.19    3.83
   0  -4 -14   51.49    2.91
   0  -4  14   57.98    4.93
   0   4  14   51.26    2.84
   0   4  14   56.98    3.46
   0  -4 -14   54.83    3.06
   0   4 -14   48.17    4.45
   0  -4 -14   54.86    6.06
   0   4 -14   50.62    4.06
   0  -4  14   55.55    4.09
  -2  -4 -14   11.50    1.76
   2   4 -14   10.30    2.77
   2  -4  14    7.17    2.05
  -2   4  14   11.48    1.67
  -2  -4 -14   10.57    1.76
  -2  -4 -14   11.31    2.36
  -2  -4 -14   12.40    3.43
  -2   4  14   15.00    2.37
   2   4 -14   14.41    2.91
   2  -4 -14   10.53    4.14
  -2   4 -14   10.06    2.38
  -2  -4  14   14.75    2.76
   2  -4 -14   17.54    3.22
   2  -4 -14    7.43    2.26
  -2   4 -14    6.30    2.75
  -2   4 -14   15.81    3.04
   2  -4 -14   13.58    2.24
  -2  -4  14   22.43    4.44
   4   4 -14   29.65    5.13
   4  -4  14   18.88    3.24
  -4  -4 -14   21.27    2.68
  -4  -4 -14   30.59    3.01
  -4  -4 -14   28.58    4.90
  -4  -4 -14   21.08    3.85
  -4   4  14   23.55    3.14
   4   4 -14   21.00    3.97
  -4  -4 -14   21.96    3.55
  -4  -4 -14   21.46    3.60
  -4  -4  14   25.72    4.86
  -4  -4  14   31.88    5.07
   4  -4 -14   28.37    4.27
   4  -4 -14   34.27    4.40
  -4   4 -14   24.26    3.55
  -4   4 -14   26.54    4.57
   4  -4 -14   27.85    5.39
  -4   4 -14   28.80    4.65
  -4   4 -14   23.00    2.68
  -6  -4 -14   31.66    6.60
  -6   4  14   45.90    5.58
  -6   4  14   31.80    4.59
  -6  -4 -14   32.89    5.04
  -6  -4 -14   39.56    5.72
  -6  -4 -14   34.13    4.31
  -6   4 -14   35.91    6.56
   6  -4 -14   22.19    4.34
   6  -4 -14   33.53    5.30
   0   6 -14   66.31    6.10
   0   6  14   78.18    4.07
   0  -6 -14   71.02    4.88
   0  -6 -14   68.27    4.39
   0  -6  14   73.96    5.03
   0  -6 -14   81.71    3.09
   0  -6 -14   76.05    6.93
   0   6 -14   74.45    5.24
  -2  -6 -14   85.67    6.82
  -2   6  14   74.14    4.06
   2  -6  14   75.83    4.82
  -2  -6 -14   80.16    5.00
  -2   6  14   80.41    4.24
  -2  -6 -14   80.22    4.49
   2  -6 -14   82.22    5.84
   2   6  14   77.59    4.53
   2  -6 -14   73.42    4.12
   4  -6  14   46.57    4.24
  -4  -6 -14   44.51    4.95
  -4  -6 -14   44.53    7.97
  -4  -6 -14   31.43    6.43
  -4  -6 -14   41.24    4.84
   4  -6 -14   35.97    5.54
  -4   6 -14   46.35    5.51
   4  -6 -14   43.46    4.79
  -6   6  14   29.12    5.03
  -6  -6 -14   24.73    4.99
  -6  -6 -14   21.05    4.00
   6  -6 -14   25.41    5.55
   0   8  14   17.25    3.27
   0  -8 -14   29.41    5.46
   2  -8  14    3.97    3.78
  -2   8 -14   -0.37    4.80
   1  -1  15    0.34    1.96
   1   1 -15    0.10    2.00
  -1  -1 -15   -1.55    3.15
  -1  -1 -15    1.96    1.87
  -1   1  15    0.25    2.04
   1   1 -15    2.61    2.00
   1  -1 -15    0.05    1.78
   1  -1 -15    6.45    3.51
  -1   1 -15   -1.63    1.74
  -1  -1  15    0.08    2.01
  -1  -1  15    1.30    2.06
   1  -1 -15    1.74    1.99
  -1   1 -15    5.25    2.19
  -3  -1 -15   12.48    2.24
   3   1 -15   22.36    3.77
  -3  -1 -15   19.28    3.89
  -3  -1 -15    9.64    2.22
  -3  -1 -15   17.04    3.12
  -3  -1 -15   21.85    3.60
   3   1 -15   12.49    3.01
  -3   1  15   21.96    3.77
  -3  -1 -15   14.24    2.55
  -3  -1  15   14.24    2.83
   3  -1 -15   11.65    2.35
  -3  -1  15   12.41    2.94
  -3   1 -15   20.34    3.92
  -3   1 -15   10.57    1.58
  -3   1 -15   12.55    2.69
  -3   1 -15   14.20    2.25
   3  -1 -15   14.55    2.92
  -3   1 -15   10.47    2.64
  -5  -1 -15    2.46    2.59
  -5   1  15    4.61    3.39
  -5  -1 -15    3.99    2.80
  -5  -1 -15    2.97    2.63
  -5  -1 -15    0.09    2.30
  -5   1 -15    3.24    2.57
  -5   1 -15    6.20    3.64
  -5   1 -15    4.52    2.81
  -5   1 -15    4.54    2.96
  -5   1 -15    5.51    2.29
   5  -1 -15    2.92    3.13
  -7  -1 -15   20.55    4.09
  -7  -1 -15   20.32    4.16
  -7  -1 -15   17.40    3.38
  -7  -1 -15   15.57    4.37
  -1   3  15    1.63    2.05
  -1  -3 -15    7.06    3.60
   1  -3  15    7.00    2.17
   1   3 -15    3.30    2.18
  -1  -3 -15    5.85    2.10
  -1  -3 -15    1.58    1.35
   1   3 -15    1.28    2.43
  -1   3  15    2.56    1.15
  -1  -3 -15    0.83    2.18
  -1   3 -15    2.64    2.32
  -1  -3  15    5.41    2.35
   1  -3 -15    0.87    2.02
   1  -3 -15    1.53    2.04
   1  -3 -15    1.93    1.63
   1  -3 -15    1.62    3.89
  -1  -3  15    0.52    2.71
  -1   3 -15    2.14    2.07
  -3  -3 -15    4.63    3.38
  -3   3  15    3.95    1.32
   3  -3  15    2.68    2.17
   3   3 -15    7.41    3.13
  -3  -3 -15    1.17    2.46
   3   3 -15    2.22    2.73
  -3  -3 -15    3.79    2.24
   3  -3 -15   14.90    4.68
   3  -3 -15    5.13    2.49
   3  -3 -15    3.84    2.54
  -3   3 -15    1.98    0.94
  -3   3 -15    2.75    2.18
   3  -3 -15    0.15    1.59
  -3   3 -15    1.94    0.93
  -3   3 -15    0.50    2.81
  -3  -3  15    8.05    3.17
  -3  -3  15    6.93    2.82
  -3   3 -15   -1.41    2.77
  -5  -3 -15    8.49    2.53
  -5   3  15   15.89    3.31
  -5  -3 -15   11.15    2.71
  -5  -3 -15   10.56    3.84
  -5  -3 -15   11.32    2.81
  -5  -3 -15    8.50    3.62
   5  -3 -15    8.26    3.59
  -5   3 -15   12.39    4.21
  -5   3 -15   12.41    2.66
  -7  -3 -15   11.08    5.79
   1  -5  15    5.03    2.79
  -1  -5 -15   11.04    2.25
  -1  -5 -15    0.75    3.95
  -1   5  15    3.04    2.22
  -1  -5 -15    6.19    2.52
   1   5 -15    4.50    3.14
  -1  -5 -15    5.79    1.84
   1  -5 -15    8.21    2.31
  -1  -5  15    8.98    3.01
  -1   5 -15    5.61    2.83
  -3   5  15   19.80    2.48
  -3  -5 -15   23.77    4.55
  -3  -5 -15   25.51    3.86
  -3  -5 -15   23.49    4.32
   3  -5  15   29.57    4.09
  -3  -5 -15   35.05    6.73
  -3   5 -15   33.47    4.47
   3  -5 -15   26.58    4.35
   3  -5 -15   28.80    4.37
  -5  -5 -15    7.59    4.68
  -5  -5 -15    1.32    4.20
  -5   5  15   -4.05    3.32
   5  -5 -15   -0.51    3.66
  -1   7  15   10.65    2.88
   1  -7 -15    3.05    4.17
  -3  -7 -15   13.11    6.59
   3  -7  15    4.06    3.43
  -3   7 -15    2.90    4.28
   3  -7 -15   -3.23    4.01
   0   0 -16   20.66    4.87
   0   0 -16   29.36    3.80
   0   0  16   32.59    4.30
   0   0 -16   38.73    4.05
  -2   0  16   17.71    3.19
   2   0 -16   20.99    3.95
  -2   0  16   29.69    4.30
   2   0 -16   23.98    4.43
  -2   0 -16   17.69    2.94
  -2   0 -16   17.16    4.27
  -2   0 -16   19.47    2.94
  -2   0 -16   25.11    3.66
  -4   0 -16   16.83    3.12
  -4   0 -16   26.53    2.89
  -4   0  16   28.66    5.28
   4   0 -16   19.16    3.95
  -4   0 -16   26.30    3.87
  -4   0 -16   28.25    4.72
  -4   0 -16   22.33    3.45
  -4   0 -16   28.07    4.81
  -6   0 -16   14.64    4.27
  -6   0 -16    9.81    4.00
   0  -2 -16   76.37    4.54
   0   2 -16   74.04    5.21
   0  -2  16   73.29    5.64
   0  -2 -16   78.95    7.28
   0  -2  16   78.89    4.86
   0  -2 -16   78.80    4.78
   0   2 -16   70.86    4.86
   2  -2  16   13.44    2.71
   2   2 -16   16.53    3.17
  -2  -2 -16   14.00    4.02
  -2  -2 -16   12.55    2.32
  -2  -2 -16   11.51    2.51
  -2  -2 -16   10.34    2.66
  -2   2  16   11.32    2.77
  -2  -2 -16   11.30    1.95
   2   2 -16    9.02    3.17
  -2  -2 -16   21.38    3.46
   2  -2 -16   13.94    4.55
   2  -2 -16   10.46    2.94
  -2  -2  16    9.42    3.14
  -2  -2  16   13.31    3.17
  -2   2 -16    6.33    2.78
  -2   2 -16   13.57    3.09
   2  -2 -16   12.15    2.77
  -2   2 -16    9.82    2.65
  -4  -2 -16   70.28    6.89
  -4  -2 -16   70.84    4.44
  -4  -2 -16   62.26    3.94
  -4   2  16   66.63    5.70
  -4  -2 -16   61.62    4.59
  -4   2 -16   79.43    7.77
  -4   2 -16   72.80    5.63
   4  -2 -16   72.61    5.80
  -4   2 -16   68.45    5.87
   0   4 -16   17.44    3.32
   0  -4 -16   23.31    4.34
   0   4  16   19.75    3.08
   0  -4  16   23.77    3.43
   0  -4 -16   18.75    5.44
   0  -4 -16   18.58    3.61
   0  -4 -16   26.17    5.05
   0  -4 -16   23.29    2.81
  -2  -4 -16   19.58    2.72
  -2  -4 -16   21.43    3.40
  -2  -4 -16   18.54    3.73
   2  -4  16   23.58    4.42
  -2  -4 -16   25.47    4.49
  -2  -4 -16   23.07    4.65
  -2  -4 -16   23.45    3.46
   2  -4 -16   19.49    3.53
  -2   4 -16   24.73    4.87
   2  -4 -16   28.04    4.54
  -4   4  16    9.17    3.53
  -4  -4 -16   17.20    4.16
   4  -4  16   17.24    3.01
  -4  -4 -16   11.51    2.77
  -4  -4 -16   11.81    3.38
  -4  -4 -16   15.48    4.57
  -4   4 -16    8.29    3.32
   4  -4 -16   16.25    3.82
   2  -6  16    1.91    3.56
  -2  -6 -16    3.27    2.80
  -2  -6 -16   11.16    5.36
   1   1 -17    9.50    3.24
  -1  -1 -17   11.12    4.73
  -1   1  17    9.31    3.33
  -1  -1 -17   13.27    3.05
   1   1 -17    8.75    3.13
  -1  -1 -17    6.76    2.79
   1  -1 -17    6.00    2.94
  -1   1 -17    9.19    3.11
  -1  -1  17   17.97    3.50
  -1  -1  17   12.98    3.64
  -1   1 -17   11.46    2.89
  -3  -1 -17    8.07    3.15
  -3   1  17    6.96    3.34
  -3  -1 -17   10.08    4.77
  -3  -1 -17    2.46    2.84
  -3  -1 -17    1.86    2.85
  -3   1 -17    6.46    4.85
   3  -1 -17    7.76    3.41
  -3   1 -17    5.19    3.01
  -3   1 -17    5.74    3.53
  -3   1 -17    2.37    3.07
  -5  -1 -17   15.57    4.17
  -5  -1 -17   15.69    3.79
  -1  -3 -17    1.20    2.65
   1  -3  17    1.78    2.91
  -1  -3 -17    0.34    2.66
   1  -3 -17    0.84    2.73
  -1   3 -17    4.89    3.26
  -3  -3 -17   -5.61    2.99
  -3  -3 -17    4.08    3.06
  -3   3  17    2.46    3.39
  -3  -3 -17    5.64    4.55
  -3   3 -17    6.25    3.28
   3  -3 -17    2.79    3.44
   3  -5  17    7.05    3.66
  -3   5 -17   11.25    4.05
   0   0 -18   17.25    3.70
   0   0  18   15.77    4.08
  -2   0 -18   85.18    6.13
  -2   0 -18   87.41    6.14
  -2   0 -18   95.21   10.20
  -2   0 -18   81.31    6.69
  -4   0 -18   -2.07    3.49
  -4   0 -18   10.27    5.98
   0  -2 -18    8.11    3.53
   0   2  18   10.28    3.83
  -2  -2 -18    6.17    3.38
  -2   2  18   -3.02    3.62
  -2  -2 -18    0.94    3.45
  -2   2 -18   10.50    3.69
   2  -2 -18    6.54    3.91
  -4  -2 -18   14.44    6.09
  -1  -1 -19   -3.40    4.12
   0   0   0    0.00    0.00
;
_shelx_hkl_checksum   57898
