# Supplementary material for: Synthesis and Characterization of K and Eu Binary Phosphides
Source: Materials (Basel). 2019 Jan 13;12(2):251. doi: 10.3390/ma12020251 (PMC6356632; doi:10.3390/ma12020251)
Supplement: Supplementary file 1 [file materials-12-00251-s001.zip › EuP2.cif]

 
data_JM590_80
 
_audit_creation_method            'SHELXL-2014/7'
_shelx_SHELXL_version_number      '2014/7'
_chemical_name_systematic         ?
_chemical_name_common             ?
_chemical_melting_point           ?
_chemical_formula_moiety          ?
_chemical_formula_sum
 'Eu P2' 
_chemical_formula_weight          213.90

loop_
 _atom_type_symbol
 _atom_type_description
 _atom_type_scat_dispersion_real
 _atom_type_scat_dispersion_imag
 _atom_type_scat_source
 'P'  'P'   0.1023   0.0942
 'International Tables Vol C Tables 4.2.6.8 and 6.1.1.4'
 'Eu'  'Eu'  -0.1578   3.6682
 'International Tables Vol C Tables 4.2.6.8 and 6.1.1.4'
 
_space_group_crystal_system       monoclinic
_space_group_IT_number            14
_space_group_name_H-M_alt         'P 21/c'
_space_group_name_Hall            '-P 2ybc'
 
_shelx_space_group_comment
;
The symmetry employed for this shelxl refinement is uniquely defined
by the following loop, which should always be used as a source of
symmetry information in preference to the above space-group names.
They are only intended as comments.
;
 
loop_
 _space_group_symop_operation_xyz
 'x, y, z'
 '-x, y+1/2, -z+1/2'
 '-x, -y, -z'
 'x, -y-1/2, z-1/2'
 
_cell_length_a                    6.1040(8)
_cell_length_b                    11.6840(17)
_cell_length_c                    7.3521(11)
_cell_angle_alpha                 90
_cell_angle_beta                  127.680(5)
_cell_angle_gamma                 90
_cell_volume                      414.99(11)
_cell_formula_units_Z             6
_cell_measurement_temperature     100(2)
_cell_measurement_reflns_used     6393
_cell_measurement_theta_min       3.487
_cell_measurement_theta_max       26.299
 
_exptl_crystal_description        block
_exptl_crystal_colour             black
_exptl_crystal_density_meas       ?
_exptl_crystal_density_method     ?
_exptl_crystal_density_diffrn     5.135          
_exptl_crystal_F_000              558
_exptl_transmission_factor_min    ?
_exptl_transmission_factor_max    ?
_exptl_crystal_size_max           0.097
_exptl_crystal_size_mid           0.067
_exptl_crystal_size_min           0.048
_exptl_absorpt_coefficient_mu     23.451
_shelx_estimated_absorpt_T_min    0.209
_shelx_estimated_absorpt_T_max    0.399
_exptl_absorpt_correction_type    'multi-scan'
_exptl_absorpt_correction_T_min   0.55
_exptl_absorpt_correction_T_max   0.75
_exptl_absorpt_process_details    'SADABS'
_exptl_absorpt_special_details    ?
_diffrn_ambient_temperature       100(2)
_diffrn_radiation_wavelength      0.71073
_diffrn_radiation_type            MoK\a
_diffrn_source                    'fine-focus sealed tube'
_diffrn_measurement_device_type   'Bruker APEX II CCD area-detector'
_diffrn_measurement_method        'profile data from \w scans'
_diffrn_detector_area_resol_mean  ?
_diffrn_reflns_number             6393
_diffrn_reflns_av_unetI/netI      0.0425
_diffrn_reflns_av_R_equivalents   0.0754
_diffrn_reflns_limit_h_min        -7
_diffrn_reflns_limit_h_max        7
_diffrn_reflns_limit_k_min        -14
_diffrn_reflns_limit_k_max        14
_diffrn_reflns_limit_l_min        -9
_diffrn_reflns_limit_l_max        9
_diffrn_reflns_theta_min          3.487
_diffrn_reflns_theta_max          26.299
_diffrn_reflns_theta_full         25.242
_diffrn_measured_fraction_theta_max   0.999
_diffrn_measured_fraction_theta_full  1.000
_diffrn_reflns_Laue_measured_fraction_max    0.999
_diffrn_reflns_Laue_measured_fraction_full   1.000
_diffrn_reflns_point_group_measured_fraction_max   0.999
_diffrn_reflns_point_group_measured_fraction_full  1.000
_reflns_number_total              844
_reflns_number_gt                 711
_reflns_threshold_expression      'I > 2\s(I)'
_reflns_Friedel_coverage          0.000
_reflns_Friedel_fraction_max      .
_reflns_Friedel_fraction_full     .
 
_reflns_special_details
;
 Reflections were merged by SHELXL according to the crystal
 class for the calculation of statistics and refinement.
 
 _reflns_Friedel_fraction is defined as the number of unique
 Friedel pairs measured divided by the number that would be
 possible theoretically, ignoring centric projections and
 systematic absences.
;
 
_computing_data_collection        ?
_computing_cell_refinement        ?
_computing_data_reduction         ?
_computing_structure_solution     ?
_computing_structure_refinement 'SHELXL-2014/7 (Sheldrick, 2014)'
_computing_molecular_graphics     ?
_computing_publication_material   ?
_refine_special_details           ?
_refine_ls_structure_factor_coef  Fsqd
_refine_ls_matrix_type            full
_refine_ls_weighting_scheme       calc
_refine_ls_weighting_details
'w=1/[\s^2^(Fo^2^)+(0.0712P)^2^+1.1756P] where P=(Fo^2^+2Fc^2^)/3'
_atom_sites_solution_primary      ?
_atom_sites_solution_secondary    ?
_atom_sites_solution_hydrogens    .
_refine_ls_hydrogen_treatment     undef
_refine_ls_extinction_method      none
_refine_ls_extinction_coef        .
_refine_ls_number_reflns          844
_refine_ls_number_parameters      43
_refine_ls_number_restraints      0
_refine_ls_R_factor_all           0.0544
_refine_ls_R_factor_gt            0.0420
_refine_ls_wR_factor_ref          0.1153
_refine_ls_wR_factor_gt           0.1093
_refine_ls_goodness_of_fit_ref    1.124
_refine_ls_restrained_S_all       1.124
_refine_ls_shift/su_max           0.000
_refine_ls_shift/su_mean          0.000
 
loop_
 _atom_site_label
 _atom_site_type_symbol
 _atom_site_fract_x
 _atom_site_fract_y
 _atom_site_fract_z
 _atom_site_U_iso_or_equiv
 _atom_site_adp_type
 _atom_site_occupancy
 _atom_site_site_symmetry_order  
 _atom_site_calc_flag
 _atom_site_refinement_flags_posn
 _atom_site_refinement_flags_adp
 _atom_site_refinement_flags_occupancy
 _atom_site_disorder_assembly
 _atom_site_disorder_group
Eu1 Eu 0.71168(13) 0.16947(6) 0.40030(10) 0.0051(3) Uani 1 1 d . . . . .
Eu2 Eu 1.0000 0.5000 0.5000 0.0061(3) Uani 1 2 d S . P . .
P1 P 0.3023(7) 0.3725(3) 0.3642(6) 0.0065(7) Uani 1 1 d . . . . .
P2 P 1.1567(7) 0.1946(3) 0.3240(6) 0.0056(7) Uani 1 1 d . . . . .
P3 P 0.5680(7) -0.0969(3) 0.3593(6) 0.0057(7) Uani 1 1 d . . . . .
 
loop_
 _atom_site_aniso_label
 _atom_site_aniso_U_11
 _atom_site_aniso_U_22
 _atom_site_aniso_U_33
 _atom_site_aniso_U_23
 _atom_site_aniso_U_13
 _atom_site_aniso_U_12
Eu1 0.0035(4) 0.0060(4) 0.0041(4) 0.0002(2) 0.0016(3) -0.0004(3)
Eu2 0.0032(5) 0.0069(5) 0.0065(5) -0.0010(4) 0.0021(4) 0.0008(4)
P1 0.0050(17) 0.0090(18) 0.0049(16) -0.0004(13) 0.0027(15) -0.0018(14)
P2 0.0019(15) 0.0080(18) 0.0062(16) -0.0001(13) 0.0021(14) -0.0008(13)
P3 0.0025(16) 0.0096(19) 0.0030(15) 0.0003(13) 0.0006(14) 0.0015(14)
 
_geom_special_details
;
 All esds (except the esd in the dihedral angle between two l.s. planes)
 are estimated using the full covariance matrix.  The cell esds are taken
 into account individually in the estimation of esds in distances, angles
 and torsion angles; correlations between esds in cell parameters are only
 used when they are defined by crystal symmetry.  An approximate (isotropic)
 treatment of cell esds is used for estimating esds involving l.s. planes.
;
 
loop_
 _geom_bond_atom_site_label_1
 _geom_bond_atom_site_label_2
 _geom_bond_distance
 _geom_bond_site_symmetry_2
 _geom_bond_publ_flag
Eu1 P2 3.043(4) 4_566 ?
Eu1 P2 3.091(4) 1_455 ?
Eu1 P2 3.105(4) . ?
Eu1 P1 3.137(3) 4_666 ?
Eu1 P1 3.159(3) 4_565 ?
Eu1 P3 3.166(4) 2_655 ?
Eu1 P3 3.198(4) . ?
Eu1 P3 3.232(4) 3_656 ?
Eu1 P1 3.336(4) . ?
Eu1 Eu2 3.9780(8) 2_645 ?
Eu1 Eu2 4.1197(9) . ?
Eu1 Eu2 4.1197(9) 2_746 ?
Eu2 P1 2.979(4) 3_666 ?
Eu2 P1 2.979(4) 1_655 ?
Eu2 P2 2.995(4) 4_566 ?
Eu2 P2 2.995(4) 2_755 ?
Eu2 P3 3.014(4) 4_666 ?
Eu2 P3 3.014(4) 2_655 ?
Eu2 Eu1 3.9779(8) 4_666 ?
Eu2 Eu1 3.9779(8) 2_655 ?
Eu2 Eu1 4.1197(9) 3_766 ?
Eu2 Eu1 4.1197(9) 4_565 ?
Eu2 Eu1 4.1197(9) 2_756 ?
P1 P2 2.209(5) 1_455 ?
P1 P3 2.246(5) 2_655 ?
P1 Eu2 2.979(4) 1_455 ?
P1 Eu1 3.137(3) 4_465 ?
P1 Eu1 3.159(3) 4_566 ?
P2 P3 2.183(5) 3_756 ?
P2 P1 2.209(5) 1_655 ?
P2 Eu2 2.995(4) 2_745 ?
P2 Eu1 3.043(4) 4_565 ?
P2 Eu1 3.091(4) 1_655 ?
P3 P2 2.183(5) 3_756 ?
P3 P1 2.246(5) 2_645 ?
P3 Eu2 3.014(4) 2_645 ?
P3 Eu1 3.166(4) 2_645 ?
P3 Eu1 3.232(4) 3_656 ?
 
loop_
 _geom_angle_atom_site_label_1
 _geom_angle_atom_site_label_2
 _geom_angle_atom_site_label_3
 _geom_angle
 _geom_angle_site_symmetry_1
 _geom_angle_site_symmetry_3
 _geom_angle_publ_flag
P2 Eu1 P2 109.25(10) 4_566 1_455 ?
P2 Eu1 P2 78.67(9) 4_566 . ?
P2 Eu1 P2 160.22(13) 1_455 . ?
P2 Eu1 P1 41.85(10) 4_566 4_666 ?
P2 Eu1 P1 128.03(9) 1_455 4_666 ?
P2 Eu1 P1 70.14(10) . 4_666 ?
P2 Eu1 P1 152.70(10) 4_566 4_565 ?
P2 Eu1 P1 81.08(9) 1_455 4_565 ?
P2 Eu1 P1 84.34(9) . 4_565 ?
P1 Eu1 P1 147.05(13) 4_666 4_565 ?
P2 Eu1 P3 88.98(9) 4_566 2_655 ?
P2 Eu1 P3 71.43(10) 1_455 2_655 ?
P2 Eu1 P3 91.05(10) . 2_655 ?
P1 Eu1 P3 128.92(10) 4_666 2_655 ?
P1 Eu1 P3 70.00(9) 4_565 2_655 ?
P2 Eu1 P3 128.78(9) 4_566 . ?
P2 Eu1 P3 82.43(10) 1_455 . ?
P2 Eu1 P3 107.15(10) . . ?
P1 Eu1 P3 90.97(9) 4_666 . ?
P1 Eu1 P3 76.64(9) 4_565 . ?
P3 Eu1 P3 140.05(3) 2_655 . ?
P2 Eu1 P3 90.94(9) 4_566 3_656 ?
P2 Eu1 P3 40.31(9) 1_455 3_656 ?
P2 Eu1 P3 159.45(9) . 3_656 ?
P1 Eu1 P3 90.27(9) 4_666 3_656 ?
P1 Eu1 P3 111.24(9) 4_565 3_656 ?
P3 Eu1 P3 106.59(11) 2_655 3_656 ?
P3 Eu1 P3 65.79(11) . 3_656 ?
P2 Eu1 P1 82.34(9) 4_566 . ?
P2 Eu1 P1 39.97(9) 1_455 . ?
P2 Eu1 P1 127.86(10) . . ?
P1 Eu1 P1 120.33(9) 4_666 . ?
P1 Eu1 P1 91.63(10) 4_565 . ?
P3 Eu1 P1 40.31(9) 2_655 . ?
P3 Eu1 P1 122.39(9) . . ?
P3 Eu1 P1 67.04(9) 3_656 . ?
P2 Eu1 Eu2 154.82(7) 4_566 2_645 ?
P2 Eu1 Eu2 48.16(7) 1_455 2_645 ?
P2 Eu1 Eu2 126.42(7) . 2_645 ?
P1 Eu1 Eu2 137.40(7) 4_666 2_645 ?
P1 Eu1 Eu2 47.65(7) 4_565 2_645 ?
P3 Eu1 Eu2 92.33(7) 2_655 2_645 ?
P3 Eu1 Eu2 48.17(6) . 2_645 ?
P3 Eu1 Eu2 64.60(6) 3_656 2_645 ?
P1 Eu1 Eu2 82.48(6) . 2_645 ?
P2 Eu1 Eu2 46.50(7) 4_566 . ?
P2 Eu1 Eu2 104.18(7) 1_455 . ?
P2 Eu1 Eu2 67.53(7) . . ?
P1 Eu1 Eu2 82.60(7) 4_666 . ?
P1 Eu1 Eu2 107.08(7) 4_565 . ?
P3 Eu1 Eu2 46.64(7) 2_655 . ?
P3 Eu1 Eu2 172.74(7) . . ?
P3 Eu1 Eu2 117.36(7) 3_656 . ?
P1 Eu1 Eu2 64.23(6) . . ?
Eu2 Eu1 Eu2 138.836(18) 2_645 . ?
P2 Eu1 Eu2 67.99(7) 4_566 2_746 ?
P2 Eu1 Eu2 86.77(7) 1_455 2_746 ?
P2 Eu1 Eu2 112.96(7) . 2_746 ?
P1 Eu1 Eu2 46.05(7) 4_666 2_746 ?
P1 Eu1 Eu2 139.05(7) 4_565 2_746 ?
P3 Eu1 Eu2 141.24(7) 2_655 2_746 ?
P3 Eu1 Eu2 63.01(6) . 2_746 ?
P3 Eu1 Eu2 46.49(6) 3_656 2_746 ?
P1 Eu1 Eu2 103.66(6) . 2_746 ?
Eu2 Eu1 Eu2 96.401(17) 2_645 2_746 ?
Eu2 Eu1 Eu2 113.802(16) . 2_746 ?
P1 Eu2 P1 180.0 3_666 1_655 ?
P1 Eu2 P2 94.30(10) 3_666 4_566 ?
P1 Eu2 P2 85.70(10) 1_655 4_566 ?
P1 Eu2 P2 85.70(10) 3_666 2_755 ?
P1 Eu2 P2 94.30(10) 1_655 2_755 ?
P2 Eu2 P2 180.00(13) 4_566 2_755 ?
P1 Eu2 P3 97.74(10) 3_666 4_666 ?
P1 Eu2 P3 82.26(10) 1_655 4_666 ?
P2 Eu2 P3 87.20(10) 4_566 4_666 ?
P2 Eu2 P3 92.80(10) 2_755 4_666 ?
P1 Eu2 P3 82.26(10) 3_666 2_655 ?
P1 Eu2 P3 97.74(10) 1_655 2_655 ?
P2 Eu2 P3 92.80(10) 4_566 2_655 ?
P2 Eu2 P3 87.20(10) 2_755 2_655 ?
P3 Eu2 P3 180.0 4_666 2_655 ?
P1 Eu2 Eu1 128.39(7) 3_666 4_666 ?
P1 Eu2 Eu1 51.61(7) 1_655 4_666 ?
P2 Eu2 Eu1 50.24(7) 4_566 4_666 ?
P2 Eu2 Eu1 129.76(7) 2_755 4_666 ?
P3 Eu2 Eu1 52.24(7) 4_666 4_666 ?
P3 Eu2 Eu1 127.76(7) 2_655 4_666 ?
P1 Eu2 Eu1 51.61(7) 3_666 2_655 ?
P1 Eu2 Eu1 128.39(7) 1_655 2_655 ?
P2 Eu2 Eu1 129.76(7) 4_566 2_655 ?
P2 Eu2 Eu1 50.24(7) 2_755 2_655 ?
P3 Eu2 Eu1 127.76(7) 4_666 2_655 ?
P3 Eu2 Eu1 52.24(7) 2_655 2_655 ?
Eu1 Eu2 Eu1 180.0 4_666 2_655 ?
P1 Eu2 Eu1 104.09(7) 3_666 . ?
P1 Eu2 Eu1 75.91(7) 1_655 . ?
P2 Eu2 Eu1 47.47(7) 4_566 . ?
P2 Eu2 Eu1 132.53(7) 2_755 . ?
P3 Eu2 Eu1 130.21(7) 4_666 . ?
P3 Eu2 Eu1 49.79(7) 2_655 . ?
Eu1 Eu2 Eu1 79.605(11) 4_666 . ?
Eu1 Eu2 Eu1 100.395(11) 2_655 . ?
P1 Eu2 Eu1 75.91(7) 3_666 3_766 ?
P1 Eu2 Eu1 104.09(7) 1_655 3_766 ?
P2 Eu2 Eu1 132.53(7) 4_566 3_766 ?
P2 Eu2 Eu1 47.47(7) 2_755 3_766 ?
P3 Eu2 Eu1 49.79(7) 4_666 3_766 ?
P3 Eu2 Eu1 130.21(7) 2_655 3_766 ?
Eu1 Eu2 Eu1 100.394(12) 4_666 3_766 ?
Eu1 Eu2 Eu1 79.606(12) 2_655 3_766 ?
Eu1 Eu2 Eu1 180.00(2) . 3_766 ?
P1 Eu2 Eu1 130.70(7) 3_666 4_565 ?
P1 Eu2 Eu1 49.30(7) 1_655 4_565 ?
P2 Eu2 Eu1 101.90(7) 4_566 4_565 ?
P2 Eu2 Eu1 78.10(7) 2_755 4_565 ?
P3 Eu2 Eu1 128.95(7) 4_666 4_565 ?
P3 Eu2 Eu1 51.05(7) 2_655 4_565 ?
Eu1 Eu2 Eu1 96.401(17) 4_666 4_565 ?
Eu1 Eu2 Eu1 83.599(17) 2_655 4_565 ?
Eu1 Eu2 Eu1 60.161(11) . 4_565 ?
Eu1 Eu2 Eu1 119.839(11) 3_766 4_565 ?
P1 Eu2 Eu1 49.30(7) 3_666 2_756 ?
P1 Eu2 Eu1 130.70(7) 1_655 2_756 ?
P2 Eu2 Eu1 78.10(7) 4_566 2_756 ?
P2 Eu2 Eu1 101.90(7) 2_755 2_756 ?
P3 Eu2 Eu1 51.05(7) 4_666 2_756 ?
P3 Eu2 Eu1 128.95(7) 2_655 2_756 ?
Eu1 Eu2 Eu1 83.599(17) 4_666 2_756 ?
Eu1 Eu2 Eu1 96.401(17) 2_655 2_756 ?
Eu1 Eu2 Eu1 119.839(11) . 2_756 ?
Eu1 Eu2 Eu1 60.161(11) 3_766 2_756 ?
Eu1 Eu2 Eu1 180.0 4_565 2_756 ?
P2 P1 P3 110.2(2) 1_455 2_655 ?
P2 P1 Eu2 103.55(16) 1_455 1_455 ?
P3 P1 Eu2 137.18(18) 2_655 1_455 ?
P2 P1 Eu1 66.80(13) 1_455 4_465 ?
P3 P1 Eu1 85.08(14) 2_655 4_465 ?
Eu2 P1 Eu1 84.66(9) 1_455 4_465 ?
P2 P1 Eu1 88.13(15) 1_455 4_566 ?
P3 P1 Eu1 125.02(17) 2_655 4_566 ?
Eu2 P1 Eu1 80.74(8) 1_455 4_566 ?
Eu1 P1 Eu1 147.05(13) 4_465 4_566 ?
P2 P1 Eu1 64.02(13) 1_455 . ?
P3 P1 Eu1 65.76(13) 2_655 . ?
Eu2 P1 Eu1 156.36(12) 1_455 . ?
Eu1 P1 Eu1 106.40(10) 4_465 . ?
Eu1 P1 Eu1 78.90(8) 4_566 . ?
P3 P2 P1 111.4(2) 3_756 1_655 ?
P3 P2 Eu2 96.59(16) 3_756 2_745 ?
P1 P2 Eu2 136.68(18) 1_655 2_745 ?
P3 P2 Eu1 171.24(19) 3_756 4_565 ?
P1 P2 Eu1 71.34(14) 1_655 4_565 ?
Eu2 P2 Eu1 86.03(9) 2_745 4_565 ?
P3 P2 Eu1 73.31(14) 3_756 1_655 ?
P1 P2 Eu1 76.01(14) 1_655 1_655 ?
Eu2 P2 Eu1 81.61(9) 2_745 1_655 ?
Eu1 P2 Eu1 115.39(12) 4_565 1_655 ?
P3 P2 Eu1 86.92(15) 3_756 . ?
P1 P2 Eu1 112.94(17) 1_655 . ?
Eu2 P2 Eu1 100.52(10) 2_745 . ?
Eu1 P2 Eu1 84.39(9) 4_565 . ?
Eu1 P2 Eu1 160.22(13) 1_655 . ?
P2 P3 P1 108.1(2) 3_756 2_645 ?
P2 P3 Eu2 148.72(19) 3_756 2_645 ?
P1 P3 Eu2 98.59(15) 2_645 2_645 ?
P2 P3 Eu1 88.41(15) 3_756 2_645 ?
P1 P3 Eu1 73.93(14) 2_645 2_645 ?
Eu2 P3 Eu1 83.57(9) 2_645 2_645 ?
P2 P3 Eu1 114.86(16) 3_756 . ?
P1 P3 Eu1 91.40(15) 2_645 . ?
Eu2 P3 Eu1 79.58(9) 2_645 . ?
Eu1 P3 Eu1 155.74(12) 2_645 . ?
P2 P3 Eu1 66.38(13) 3_756 3_656 ?
P1 P3 Eu1 153.98(19) 2_645 3_656 ?
Eu2 P3 Eu1 82.46(9) 2_645 3_656 ?
Eu1 P3 Eu1 80.40(9) 2_645 3_656 ?
Eu1 P3 Eu1 114.21(11) . 3_656 ?
 
_refine_diff_density_max    3.711
_refine_diff_density_min   -2.362
_refine_diff_density_rms    0.666

_shelx_res_file
;

    JM590_80.res created by SHELXL-2014/7


TITL JM590_80 in P2(1)/c
CELL 0.71073   6.10400  11.68400   7.35210  90.0000 127.6796  90.0000
ZERR    6.00   0.00080   0.00170   0.00113   0.0000   0.0050   0.0000
LATT  1
SYMM -X, 0.5+Y, 0.5-Z
SFAC P EU
UNIT 12 6
TEMP -173.130
SIZE 0.048 0.067 0.097

L.S. 14
BOND
FMAP 2
PLAN -20

WGHT    0.071200    1.175600
FVAR       0.10415
MOLE   1
acta
EU1   2    0.711679    0.169474    0.400302    11.00000    0.00353    0.00605 =
         0.00415    0.00019    0.00161   -0.00043
EU2   2    1.000000    0.500000    0.500000    10.50000    0.00316    0.00694 =
         0.00653   -0.00098    0.00215    0.00082
P1    1    0.302327    0.372538    0.364179    11.00000    0.00501    0.00905 =
         0.00487   -0.00040    0.00269   -0.00180
P2    1    1.156667    0.194585    0.323997    11.00000    0.00194    0.00800 =
         0.00619   -0.00009    0.00215   -0.00079
P3    1    0.567966   -0.096915    0.359330    11.00000    0.00248    0.00959 =
         0.00303    0.00034    0.00060    0.00146
MOLE   2
HKLF 4

REM  JM590_80 in P2(1)/c
REM R1 =  0.0420 for     711 Fo > 4sig(Fo)  and  0.0544 for all     844 data
REM     43 parameters refined using      0 restraints

END

WGHT      0.0712      1.1824

REM Highest difference peak  3.711,  deepest hole -2.362,  1-sigma level  0.666
Q1    1   0.8862  0.5647  0.4244  11.00000  0.05    3.71
Q2    1   0.6442  0.0838  0.7932  11.00000  0.05    3.59
Q3    1   0.4996  0.1690  0.7291  11.00000  0.05    2.75
Q4    1   0.7608  0.1611  0.8472  11.00000  0.05    2.71
Q5    1   1.1814  0.0813  0.5041  11.00000  0.05    2.41
Q6    1   0.4737  0.0019  0.2666  11.00000  0.05    2.41
Q7    1   0.9064  0.0918  0.4119  11.00000  0.05    2.38
Q8    1   0.8328  0.2338  0.4823  11.00000  0.05    2.27
Q9    1   0.5944  0.0965  0.3625  11.00000  0.05    2.26
Q10   1   0.6273  0.2346  0.3234  11.00000  0.05    2.16
Q11   1   0.8760  0.2730  0.4039  11.00000  0.05    2.13
Q12   1   0.2327 -0.0044  0.1500  11.00000  0.05    2.12
Q13   1   0.8489  0.0890  0.4962  11.00000  0.05    2.03
Q14   1   0.5582  0.1624  0.1816  11.00000  0.05    2.02
Q15   1   0.8898  0.4183  0.4241  11.00000  0.05    1.93
Q16   1   0.3984  0.0816  0.1861  11.00000  0.05    1.77
Q17   1   0.5751  0.0895 -0.0144  11.00000  0.05    1.77
Q18   1   0.2977  0.1751  0.0831  11.00000  0.05    1.69
Q19   1   1.0063  0.3523  0.5238  11.00000  0.05    1.67
Q20   1   0.7480 -0.0100  0.3904  11.00000  0.05    1.67
;
_shelx_res_checksum   64853

_shelx_hkl_file
;
   0   0  -1   -0.45    0.74
   0   0  -1    3.21    1.15
   0   0  -1   -0.56    0.43
   0   0  -1   -0.89    1.26
   0   0  -1    0.10    0.41
   0   0   1   -0.35    0.63
   0   0   1    0.76    0.81
   0   0   1    0.47    0.46
   0   0   1   -0.72    0.85
   0   0   1   -0.88    1.05
   0   0   1    0.83    0.38
   0   0  -1   -1.27    0.77
   0   0   2  188.18   11.42
   0   0   2  174.56   10.73
   0   0   2  170.94   10.20
   0   0  -2  173.65   11.03
   0   0  -2  171.13   10.09
   0   0  -2  180.55    9.94
   0   0   2  171.34   10.23
   0   0   2  182.71   10.78
   0   0   2  178.09   10.56
   0   0  -2  185.03   10.42
   0   0   2  184.01    9.90
   0   0  -2  154.34   10.49
   0   0   3   -1.74    1.63
   0   0  -3   -1.09    1.54
   0   0  -3    2.23    2.22
   0   0  -3   -0.88    1.02
   0   0   3   -1.65    2.24
   0   0  -4  148.93    8.95
   0   0  -4  143.01   10.42
   0   0  -4  143.46    9.22
   0   0   4  146.48   12.42
   0   0   4  139.74    9.57
   0   0   4  142.57   10.20
   0   0   5    4.08    3.32
   0   0   5    1.96    4.27
   0   0  -5   -2.36    2.41
   0   0  -5    5.12    4.34
   0   0   5   11.45    6.82
   0   0  -6    1.04    4.87
   0   0   6   13.07   12.98
   0   0   6    2.18    3.83
   0   0  -6   -3.74    2.96
   0   0   6    3.99    4.88
   0   0  -7    0.37    3.95
   0   0   7    1.13    6.10
   0   0  -7   -8.95    6.62
   0   0   7   10.92    6.89
   0  -1   1    2.90    0.46
   0  -1   1    3.85    1.70
   0  -1   1    2.09    0.81
   0  -1  -1    1.06    0.91
   0  -1   1    2.43    1.05
   0  -1   1    1.55    0.63
   0  -1  -1    2.26    0.68
   0  -1  -1    4.76    1.27
   0  -1   1    3.94    1.10
   0  -1  -1    3.28    0.89
   0   1  -1    2.86    1.94
   0   1  -1    1.55    0.52
   0   1   1    2.57    0.70
   0   1   1    1.61    1.11
   0   1  -1    3.01    0.92
   0   1  -1    1.58    0.88
   0   1   1    2.45    1.27
   0   1   1    1.72    0.62
   0   1  -1    2.26    1.18
   0  -1   2  484.23   27.95
   0  -1   2  523.37   28.92
   0  -1  -2  515.37   27.46
   0  -1   2  445.42   28.03
   0  -1  -2  557.38   27.75
   0  -1   2  473.69   27.67
   0  -1  -2  503.38   28.08
   0  -1  -2  590.90   28.58
   0  -1   2  468.08   27.53
   0  -1   2  509.85   27.31
   0   1  -2  464.61   28.02
   0   1  -2  459.39   27.46
   0   1   2  579.77   27.78
   0   1  -2  472.95   27.77
   0   1   2  532.84   28.18
   0   1  -2  472.42   27.27
   0   1   2  509.01   27.67
   0   1  -2  443.31   28.16
   0   1  -2  504.50   28.95
   0  -1  -3  170.13   11.88
   0  -1  -3  187.09   11.11
   0  -1   3  193.76   11.47
   0  -1   3  183.82   11.88
   0  -1  -3  197.84   11.33
   0   1  -3  198.61   10.83
   0   1   3  188.40   11.78
   0   1  -3  186.33   12.09
   0   1   3  198.98   12.29
   0   1   3  191.37   11.44
   0   1  -3  190.34   11.16
   0   1  -3  192.84   14.20
   0  -1  -4   37.84    3.71
   0  -1   4   35.61    5.08
   0  -1   4   43.25    8.14
   0  -1   4   36.20    4.25
   0  -1  -4   35.99    4.86
   0   1  -4   36.86    3.56
   0   1   4   39.71    7.44
   0   1   4   27.92    4.29
   0   1   4   32.15    5.02
   0   1  -4   32.49    3.71
   0   1  -4   30.87    4.95
   0  -1   5  187.54   16.55
   0  -1  -5  173.61   11.56
   0  -1   5  194.20   11.96
   0  -1  -5  168.94   13.07
   0   1   5  165.47   11.89
   0   1   5  187.21   16.55
   0   1   5  167.72   12.46
   0   1  -5  185.60   13.19
   0  -1   6   38.00    6.96
   0  -1   6   43.00    8.06
   0  -1  -6   48.60    8.87
   0  -1   6   54.85   14.62
   0   1   6   42.74    6.91
   0   1  -6   52.56    5.90
   0   1  -6   44.00    8.54
   0   1   6   52.84    7.68
   0   1   6   45.98   11.78
   0  -1  -7   42.90    8.64
   0  -1   7   52.55    9.79
   0  -1  -7   50.74    7.50
   0  -1   7   42.47    7.66
   0   1   7   46.90    8.05
   0   1   7   38.38    8.32
   0   1  -7   40.51    9.55
   0   1  -7   38.34    7.06
   0  -2   0   11.44    1.96
   0  -2   0   13.46    1.34
   0  -2   0   11.10    1.01
   0   2   0   12.02    1.02
   0   2   0   11.74    1.34
   0   2   0   13.59    1.63
   0   2   0   15.41    2.22
   0  -2  -1   46.71    3.23
   0  -2  -1   44.81    3.73
   0  -2   1   43.35    4.31
   0  -2  -1   51.78    3.39
   0  -2  -1   51.79    3.87
   0  -2   1   47.89    3.03
   0  -2   1   51.29    3.66
   0  -2   1   47.81    3.40
   0   2   1   52.34    3.71
   0   2  -1   47.78    2.99
   0   2  -1   52.60    4.52
   0   2  -1   44.83    3.54
   0   2  -1   45.74    3.42
   0   2   1   49.93    4.07
   0   2   1   49.38    3.21
   0  -2  -2   77.17    5.96
   0  -2   2   71.80    4.39
   0  -2   2   74.15    6.09
   0  -2   2   74.08    4.76
   0  -2  -2   82.18    5.24
   0  -2  -2   66.34    5.42
   0  -2   2   79.34    6.79
   0  -2  -2   71.55    4.91
   0  -2   2   75.75    5.43
   0   2   2   76.47    4.91
   0   2  -2   69.30    4.63
   0   2  -2   74.79    6.96
   0   2  -2   77.53    5.49
   0   2   2   68.94    5.20
   0   2  -2   79.13    5.42
   0   2   2   82.91    6.01
   0   2   2   73.39    6.08
   0  -2  -3  129.10    8.28
   0  -2  -3  117.89    9.00
   0   2  -3  138.15    7.72
   0   2   3  135.96    8.70
   0   2   3  145.26    9.72
   0   2   3  125.37    8.38
   0  -2   4  217.50   16.35
   0  -2  -4  207.92   14.09
   0  -2   4  233.48   12.65
   0  -2   4  214.71   13.67
   0   2  -4  215.67   18.49
   0   2  -4  212.44   12.73
   0   2   4  246.13   13.81
   0   2   4  232.17   14.96
   0   2  -4  196.90   13.10
   0   2   4  245.59   14.11
   0   2   4  223.94   16.77
   0  -2  -5   15.89    4.40
   0  -2   5   20.63    4.25
   0  -2   5   11.91    4.47
   0  -2  -5   13.38    2.93
   0  -2   5   21.12    8.64
   0   2  -5   17.38    4.79
   0   2  -5   15.56    3.09
   0   2   5   17.31    4.04
   0   2   5   11.63    8.20
   0   2   5   31.04    6.15
   0  -2   6   86.39   16.37
   0  -2  -6   98.49   11.00
   0  -2  -6  100.65    8.51
   0  -2   6  110.74   10.42
   0   2   6   98.73    9.08
   0   2   6  102.43   17.95
   0   2   6   95.30   10.02
   0   2  -6  102.90    8.15
   0   2  -6   88.94   10.74
   0  -2  -7   54.12   10.05
   0  -2   7   47.06   10.28
   0  -2  -7   52.77    7.85
   0   2   7   44.69    7.39
   0   2  -7   45.62    9.00
   0   2   7   50.65    8.75
   0   2  -7   39.36    6.20
   0  -3   0   -2.28    1.09
   0  -3   0   -2.61    1.63
   0  -3   0   -1.46    0.74
   0   3   0   -0.32    0.81
   0   3   0   -1.07    0.91
   0   3   0   -1.51    1.10
   0   3   0   -2.39    1.87
   0  -3   1  994.16   48.62
   0  -3  -1  825.64   47.43
   0  -3   1  873.66   47.56
   0  -3  -1  870.89   47.70
   0  -3   1  874.72   47.09
   0  -3  -1  801.86   47.97
   0   3  -1  866.44   48.49
   0   3   1  872.62   47.44
   0   3   1  871.33   48.15
   0   3   1  842.06   47.66
   0   3  -1  855.34   47.57
   0   3  -1  867.05   47.10
   0  -3  -2   12.19    2.74
   0  -3   2   15.72    1.60
   0  -3   2   18.50    3.99
   0  -3  -2   15.73    2.24
   0  -3   2   14.70    2.27
   0  -3  -2   17.52    3.16
   0  -3  -2   19.07    4.05
   0  -3   2   16.20    2.85
   0   3   2   17.04    3.02
   0   3  -2   15.07    1.88
   0   3   2   16.26    2.30
   0   3  -2   16.79    2.78
   0   3  -2   21.88    5.47
   0  -3   3    0.32    4.16
   0  -3  -3    2.98    1.61
   0  -3  -3    1.49    2.53
   0  -3   3    5.63    2.84
   0  -3   3    3.93    1.08
   0   3  -3    0.72    1.30
   0   3   3    0.78    2.81
   0   3   3    3.90    1.89
   0   3  -3    1.07    2.63
   0   3  -3   -1.69    6.03
   0  -3  -4    0.40    4.41
   0  -3   4   -1.27    1.56
   0  -3   4    7.97    4.18
   0  -3  -4    7.05    2.57
   0  -3   4    1.23    6.32
   0   3  -4   -4.48    3.28
   0   3  -4    9.76    9.67
   0   3  -4    0.61    1.83
   0   3   4    2.84    3.33
   0   3   4    4.89    3.82
   0   3   4    4.11    2.45
   0  -3   5   29.25    3.06
   0  -3   5   37.63    9.54
   0  -3  -5   28.02    4.27
   0  -3   5   27.98    5.81
   0  -3  -5   19.00    5.15
   0   3  -5   22.94    5.16
   0   3  -5   24.64    4.55
   0   3   5   20.66    5.21
   0   3   5   26.59    5.84
   0   3   5   42.48    9.70
   0   3   5   29.40    4.69
   0  -3  -6    1.36    5.58
   0  -3   6    4.91    5.38
   0  -3  -6    3.17    2.84
   0  -3   6   -8.52   11.58
   0   3  -6  -10.62    5.05
   0   3   6   -0.33    5.62
   0   3  -6    0.22    3.21
   0   3   6   -8.73   11.30
   0   3   6   -0.75    4.17
   0  -3  -7   -5.55    7.43
   0  -3   7    4.46    7.54
   0  -3  -7    4.00    4.57
   0   3   7    8.10    7.35
   0   3  -7   -3.06    3.85
   0   3   7    2.80    5.63
   0   3  -7   -4.70    7.15
   0  -4   0   37.30    2.72
   0  -4   0   40.32    4.33
   0  -4   0   36.00    3.40
   0   4   0   34.97    3.07
   0   4   0   37.76    4.99
   0   4   0   40.63    3.84
   0   4   0   36.75    2.73
   0  -4   1  275.28   15.95
   0  -4  -1  286.48   16.45
   0  -4   1  289.06   16.37
   0  -4  -1  289.29   16.21
   0  -4   1  281.67   17.42
   0  -4   1  293.44   15.67
   0  -4  -1  278.42   16.99
   0  -4  -1  271.14   16.06
   0   4  -1  284.59   17.68
   0   4   1  277.27   16.36
   0   4  -1  277.79   16.08
   0   4   1  284.93   17.27
   0   4  -1  282.41   16.23
   0  -4   2   59.13    4.70
   0  -4   2   64.35    4.88
   0  -4   2   57.96    6.80
   0  -4  -2   59.70    5.48
   0  -4  -2   62.69    6.48
   0  -4  -2   56.95    4.48
   0   4  -2   68.41    5.31
   0   4  -2   61.60    4.08
   0   4   2   65.06    4.56
   0   4   2   60.08    5.62
   0   4  -2   51.74    7.92
   0  -4   3  234.17   14.26
   0  -4  -3  220.57   14.78
   0  -4   3  242.38   16.29
   0  -4  -3  229.64   13.76
   0  -4   3  222.09   12.93
   0   4  -3  224.69   14.36
   0   4   3  229.20   13.70
   0   4  -3  235.68   13.26
   0   4  -3  232.90   18.07
   0   4   3  224.31   15.11
   0  -4   4  312.56   17.23
   0  -4  -4  284.12   19.64
   0  -4  -4  300.35   18.25
   0  -4   4  320.25   19.16
   0  -4   4  349.35   21.49
   0   4  -4  311.48   17.80
   0   4   4  311.18   20.06
   0   4   4  295.75   18.20
   0   4  -4  312.38   19.38
   0   4   4  281.18   18.63
   0  -4   5    8.06    4.91
   0  -4  -5    9.56    2.92
   0  -4  -5    6.84    4.86
   0  -4   5   19.15    8.23
   0  -4   5   10.20    2.10
   0   4   5   12.83    3.63
   0   4   5    3.04    4.81
   0   4  -5    6.08    2.68
   0   4   5   16.16    8.37
   0   4   5    9.55    5.03
   0   4  -5   16.35    5.06
   0  -4   6   99.91   15.74
   0  -4  -6   73.23   10.07
   0  -4  -6   67.83    7.16
   0   4   6   61.52    7.98
   0   4   6   80.02    9.29
   0   4   6   62.56   14.31
   0  -5   0   -0.34    2.77
   0  -5   0    3.04    2.25
   0  -5   0   -1.55    1.09
   0   5   0   -0.74    1.26
   0   5   0   -0.27    1.35
   0   5   0   -1.76    1.79
   0   5   0   -0.79    4.17
   0  -5  -1    0.69    2.52
   0  -5  -1    1.38    2.37
   0  -5   1   -0.94    3.54
   0  -5   1   -1.83    1.49
   0   5  -1    0.61    2.33
   0   5   1   -1.02    1.86
   0   5  -1    6.00    4.28
   0   5  -1    0.46    1.67
   0  -5  -2  328.07   19.61
   0  -5   2  304.70   18.44
   0  -5   2  311.90   20.15
   0  -5   2  321.26   17.90
   0  -5  -2  318.40   18.41
   0   5   2  330.45   19.05
   0   5  -2  329.60   18.81
   0   5   2  316.94   18.37
   0   5  -2  312.98   21.34
   0   5  -2  311.51   17.80
   0  -5  -3  177.12   12.27
   0  -5  -3  200.74   11.15
   0  -5   3  165.26   13.77
   0  -5   3  169.44   11.40
   0  -5   3  172.11   10.13
   0   5   3  175.19   12.28
   0   5  -3  163.57   11.76
   0   5   3  170.22   11.07
   0   5  -3  174.89   10.46
   0  -5   4   49.62    9.97
   0  -5  -4   46.18    6.86
   0  -5  -4   34.91    4.47
   0   5   4   37.47    4.69
   0   5   4   39.07    5.24
   0   5   4   38.73    7.35
   0  -5   5  151.83    9.12
   0  -5   5  150.96   12.00
   0  -5   5  166.31   16.64
   0  -5  -5  138.93   12.54
   0  -5  -5  150.84   10.75
   0   5   5  140.16   12.82
   0   5  -5  141.53   11.97
   0   5   5  158.29   10.75
   0   5  -5  147.73   10.14
   0   5   5  143.97   11.03
   0  -5   6   46.83    9.18
   0  -5   6   27.58   13.97
   0  -5  -6   60.72    6.73
   0  -5  -6   42.44    8.34
   0   5  -6   55.19    6.53
   0   5  -6   47.33    9.57
   0   5   6   49.96    7.73
   0   5   6   59.34    7.91
   0   5   6   74.60   15.48
   0  -6   0  737.50   40.27
   0  -6   0  733.80   42.48
   0   6   0  726.74   41.38
   0   6   0  743.34   40.97
   0   6   0  739.81   40.32
   0  -6   1   58.92    7.49
   0  -6   1   64.53    4.71
   0  -6   1   63.50    4.87
   0  -6  -1   64.70    7.21
   0  -6  -1   61.11    6.79
   0   6  -1   64.40    5.37
   0   6   1   70.28    5.65
   0   6  -1   80.40    6.42
   0  -6  -2  180.10   11.33
   0  -6  -2  189.96   12.96
   0  -6   2  179.05   13.87
   0  -6   2  184.71   10.74
   0   6   2  187.64   12.01
   0   6   2  174.40   11.24
   0  -6   3   11.66    2.31
   0  -6   3   14.62    3.88
   0  -6  -3   14.63    5.04
   0  -6  -3    8.72    3.12
   0  -6   3   14.63    6.55
   0   6   3   16.46    4.75
   0   6   3   11.84    2.62
   0   6  -3   14.02    2.22
   0   6  -3    5.73    3.71
   0  -6  -4    8.05    4.60
   0  -6   4   10.53    4.51
   0  -6   4    6.25    1.60
   0  -6  -4    9.53    2.58
   0  -6   4   10.05    7.69
   0   6   4    2.13    2.57
   0   6  -4    9.30    2.52
   0   6  -4    6.33    4.34
   0   6   4    7.73    3.57
   0  -6   5   22.98    3.55
   0  -6   5   17.77    5.57
   0  -6  -5   15.15    6.42
   0  -6  -5   18.58    3.81
   0  -6   5   32.88   10.85
   0   6   5   36.04    5.51
   0   6  -5   21.27    4.37
   0   6   5   31.58    5.54
   0   6   5   22.76    7.45
   0   6  -5   29.61    6.29
   0  -6  -6   12.36    7.24
   0  -6   6   32.62   14.83
   0  -6  -6   16.72    4.55
   0   6   6    6.02    5.17
   0   6   6   11.61    4.97
   0   6   6   15.44    7.19
   0   6   6   22.94   13.72
   0  -7   0    2.77    4.18
   0  -7   0    0.03    1.39
   0   7   0   -0.52    2.49
   0   7   0   -2.68    2.05
   0  -7   1   42.28    3.86
   0  -7  -1   44.33    6.37
   0  -7   1   56.12    8.03
   0  -7   1   41.53    4.02
   0   7   1   40.51    4.93
   0   7  -1   37.12    6.14
   0   7  -1   42.82    4.76
   0  -7   2  258.43   19.48
   0  -7  -2  271.79   16.69
   0  -7   2  269.00   16.57
   0  -7  -2  288.75   18.60
   0  -7   2  283.72   16.13
   0   7  -2  292.56   17.21
   0   7   2  285.65   16.69
   0  -7   3   13.83    7.16
   0  -7  -3   23.49    3.75
   0  -7  -3   27.22    5.83
   0  -7   3   17.86    4.21
   0   7  -3   22.64    3.28
   0   7  -3   22.10    4.55
   0   7   3   22.72    4.17
   0   7   3   20.80    5.17
   0  -7   4   27.64    8.81
   0  -7  -4   25.99    4.26
   0  -7   4   30.85    3.55
   0  -7  -4   26.08    6.19
   0  -7   4   25.36    5.26
   0   7  -4   27.07    4.52
   0   7   4   34.55    7.46
   0   7   4   26.48    4.60
   0   7  -4   30.83    5.95
   0  -7   5  124.03   11.05
   0  -7   5  123.20    7.85
   0  -7   5   94.91   16.56
   0  -7  -5  110.99    9.46
   0  -7  -5  116.31   12.58
   0   7  -5  123.63   11.76
   0   7   5  117.24   13.85
   0   7  -5  129.57    9.58
   0   7   5  127.78    9.78
   0   7   5  120.78    9.70
   0  -7  -6   36.17    9.70
   0  -7   6   37.01    8.75
   0  -7   6   47.88   15.19
   0  -7  -6   42.39    7.02
   0   7   6   35.78    7.01
   0   7   6   37.16    8.52
   0   7  -6   39.58    8.72
   0   7  -6   36.66    7.42
   0   7   6   38.74    6.87
   0  -8   0    6.52    5.20
   0  -8   0    6.45    2.00
   0   8   0    0.88    2.35
   0   8   0    2.19    3.16
   0   8   0    5.48    3.04
   0  -8  -1   61.57    8.19
   0  -8   1   76.18    5.82
   0  -8  -1   69.77    6.13
   0  -8   1   71.99   10.00
   0   8  -1   73.39    6.34
   0   8  -1   82.09    7.94
   0  -8   2   35.72    4.81
   0  -8   2   39.88    8.72
   0  -8  -2   30.90    4.25
   0  -8  -2   32.70    7.16
   0   8   2   32.83    5.15
   0   8  -2   31.64    5.33
   0   8   2   26.15    5.55
   0  -8   3  153.25   15.99
   0  -8  -3  150.33   12.82
   0  -8   3  135.21   10.37
   0  -8  -3  151.07   10.34
   0   8   3  144.19   10.08
   0   8  -3  152.26   11.32
   0   8   3  155.11   12.39
   0  -8  -4  119.50   11.59
   0  -8   4  125.03    8.17
   0  -8   4  113.29   15.98
   0  -8  -4  120.47    9.17
   0  -8   4  115.62    9.98
   0   8   4  105.55   12.86
   0   8  -4  121.03    8.61
   0   8  -4  127.54   10.94
   0   8   4  119.52    9.53
   0  -8   5   -3.56    2.75
   0  -8  -5   13.74    7.70
   0  -8  -5   -2.23    3.47
   0  -8   5    4.67   13.74
   0  -8   5   -4.08    4.93
   0   8   5  -14.79    6.60
   0   8  -5    0.53    5.11
   0   8   5    1.18    3.77
   0   8  -5   -2.89    3.83
   0  -8  -6   97.02    9.63
   0  -8   6  102.28   11.80
   0  -8   6   70.37   19.09
   0  -8  -6   99.21   14.84
   0   8  -6   87.94    9.58
   0   8   6  109.61   13.84
   0   8   6   91.65   10.51
   0   8  -6  103.52   12.23
   0  -9   0   -0.37    2.09
   0  -9   0   -3.66    5.84
   0   9   0    0.77    3.96
   0   9   0    3.53    3.57
   0  -9  -1  370.31   24.89
   0  -9  -1  447.41   23.99
   0  -9   1  371.31   25.70
   0  -9   1  370.11   21.75
   0   9  -1  343.58   23.45
   0   9  -1  368.32   22.49
   0   9   1  368.43   23.00
   0  -9   2    2.28    2.85
   0  -9  -2    5.05    5.19
   0  -9   2   -4.99    7.64
   0  -9  -2   -1.85    2.65
   0   9   2   -1.06    2.73
   0   9  -2    0.86    3.36
   0   9   2    0.34    3.67
   0  -9   3    2.18    3.92
   0  -9  -3    9.00    5.93
   0  -9  -3   12.41    3.58
   0  -9   3    3.82    9.49
   0   9   3   10.65    3.41
   0   9  -3    5.57    4.45
   0  -9   4    1.79    2.66
   0  -9  -4    1.30    3.26
   0  -9   4   14.14   13.23
   0  -9   4   -0.95    4.27
   0  -9  -4    4.66    5.40
   0   9  -4   -2.41    5.24
   0   9   4    0.48    3.56
   0   9   4   -1.01    6.21
   0  -9   5   22.28    6.79
   0  -9   5   33.59    4.80
   0  -9  -5   34.50    5.84
   0  -9   5   42.52   14.72
   0  -9  -5   45.38   10.01
   0   9   5   55.68    9.56
   0   9  -5   25.19    7.53
   0   9  -5   42.55    7.49
   0   9   5   45.00    6.58
   0 -10   0   56.20   10.00
   0 -10   0   55.10    4.94
   0  10   0   59.57    7.96
   0  10   0   42.20    5.98
   0 -10   1  101.91   12.80
   0 -10   1  112.65    8.23
   0 -10  -1   88.69   11.33
   0  10  -1   98.45    8.65
   0  10   1  108.62    9.79
   0  10  -1  100.82   11.50
   0 -10  -2   12.77    6.26
   0 -10   2    6.32    4.60
   0 -10   2   25.08    9.68
   0 -10  -2   13.07    4.13
   0  10  -2   11.45    4.15
   0  10   2   12.63    4.94
   0  10   2    9.27    3.80
   0  10  -2   11.55    5.57
   0 -10  -3  136.63   13.74
   0 -10   3  143.63   11.28
   0 -10   3  146.10   16.96
   0 -10  -3  143.94   10.87
   0  10  -3  139.99   12.02
   0  10   3  154.02   10.66
   0  10   3  155.64   13.87
   0 -10   4  106.78   16.82
   0 -10   4   53.12    6.01
   0 -10   4   49.08    8.10
   0 -10  -4   55.34   10.57
   0 -10  -4   37.26    6.65
   0  10  -4   60.25    9.26
   0  10   4   42.31    7.11
   0  10   4   54.62    9.34
   0 -10   5    6.50    6.51
   0 -10   5   -0.08   17.18
   0 -10  -5    5.53    4.70
   0 -10   5   -0.45    3.21
   0 -10  -5    8.01    7.95
   0  10  -5    0.61    7.00
   0  10   5   -0.92    8.70
   0  10   5    3.20    4.51
   0 -11   0    1.16    3.00
   0 -11   0    1.69    7.26
   0  11   0   -1.77    3.32
   0  11   0    0.00    5.36
   0 -11   1   12.05    9.00
   0 -11  -1   13.21    3.60
   0 -11  -1   17.06    7.73
   0  11  -1   17.39    4.55
   0  11   1   14.91    6.42
   0  11  -1   17.31    5.95
   0 -11   2   64.42   12.93
   0 -11   2   56.70    7.46
   0 -11  -2   71.16   10.64
   0 -11  -2   55.69    6.69
   0  11   2   48.00    7.95
   0  11  -2   46.77    9.21
   0  11   2   55.64    6.95
   0  11  -2   60.33    7.45
   0 -11  -3  175.86   12.48
   0 -11   3  161.84   12.59
   0 -11   3  144.07   19.88
   0 -11  -3  182.85   16.25
   0  11   3  174.32   15.14
   0  11   3  163.70   12.07
   0  11  -3  171.60   13.77
   0 -11   4   54.96    6.07
   0 -11   4   44.24   14.66
   0 -11  -4   48.07    7.18
   0 -11  -4   45.19    9.92
   0 -11   4   35.81    7.40
   0  11   4   42.91    9.77
   0  11   4   44.89    7.59
   0  11  -4   54.14    8.66
   0 -12   0  266.86   21.23
   0  12   0  254.52   16.97
   0  12   0  246.95   19.19
   0 -12   1    6.28    4.62
   0 -12   1  -15.68    8.27
   0 -12  -1   15.74    8.95
   0 -12  -1    3.89    3.87
   0  12  -1    2.97    4.74
   0  12  -1    8.84    5.89
   0  12   1   10.33    6.25
   0 -12  -2   97.22    9.47
   0 -12  -2   90.53   13.55
   0 -12   2  113.28   16.82
   0 -12   2  104.39    9.95
   0  12  -2  105.71   10.62
   0  12   2  111.24   12.29
   0  12  -2  112.04   13.34
   0  12   2  126.36    9.99
   0 -12   3    4.45   12.38
   0 -12   3    2.08    5.97
   0 -12  -3   13.97    8.66
   0 -12  -3    3.50    4.79
   0  12   3    5.05    7.43
   0  12  -3   -5.57    5.30
   0  12   3    0.22    4.03
   0  12  -3    5.44    8.25
   0 -12   4    7.29    6.54
   0 -12  -4    6.46    4.85
   0 -12   4    3.06    4.12
   0 -12   4  -24.56   14.63
   0 -12  -4    8.45    7.96
   0  12   4    5.61    5.30
   0  12   4   16.36    9.02
   0  12  -4    7.40    7.30
   0 -13   0    7.17    9.84
   0 -13   0   -1.15    3.91
   0  13   0   -8.61    7.39
   0 -13  -1   25.66   10.54
   0 -13   1   10.68   10.44
   0 -13  -1    8.80    4.26
   0  13   1   16.26    7.39
   0  13  -1   12.07    5.62
   0  13  -1   10.14    7.49
   0 -13  -2   28.59    5.92
   0 -13  -2   42.68   11.88
   0 -13   2   66.03   10.01
   0 -13   2   39.04   14.06
   0  13  -2   35.92   10.36
   0  13   2   30.22    8.10
   0  13  -2   39.83    7.52
   0  13   2   45.88    7.99
   0 -13   3    2.89   14.18
   0 -13   3   18.79    7.69
   0 -13  -3   22.43   10.56
   0 -13  -3   29.64    6.47
   0  13   3   27.15    6.05
   0  13  -3   10.63    6.22
   0  13   3   28.74    9.64
   0  13  -3   11.97   11.20
   0 -14   0   10.24    4.82
   0 -14   0   16.69   11.89
   0  14   0   10.89    8.85
   0 -14  -1    2.47    4.82
   0 -14  -1  -14.18   10.46
   0 -14   1    5.15    6.47
   0 -14   1   11.07   12.63
   0  14  -1   14.61    5.97
   0  14   1   25.90    8.65
   0  14  -1   12.59    8.71
   0  14  -2    3.86    6.67
   0  14   2   12.97    6.31
   1   0   6  154.19   13.43
   1   0   6  242.74   27.90
   1   0   6  188.37   14.98
  -1   0  -6  169.50   12.58
  -1   0  -6  178.01   15.39
  -1   0  -5   -5.83    4.54
  -1   0  -5   -1.38    2.87
   1   0   5   -2.14    4.76
   1   0   5   -3.00    4.07
   1   0   5    5.19    9.85
   1   0   4    2.94    4.06
  -1   0  -4    5.92    3.59
   1   0   4    7.35    3.08
  -1   0  -4    3.26    2.05
   1   0   4    2.99    6.79
  -1   0  -4    3.15    2.28
   1   0   3    1.59    2.16
   1   0   3    0.31    3.11
  -1   0  -3    0.54    2.65
  -1   0  -3   -1.54    1.50
   1   0   3    3.38    5.31
  -1   0  -3   -1.21    1.54
  -1   0  -2   25.97    4.15
  -1   0  -2   34.74    2.41
   1   0   2   26.49    5.80
  -1   0  -2   31.61    4.08
   1   0   2   39.00    3.16
  -1   0  -2   27.77    2.93
   1   0   2   27.81    4.81
   1   0   1   -0.78    0.92
   1   0   1    3.23    2.72
  -1   0  -1    1.18    1.37
   1   0   1   -2.28    1.55
   1   0   1   -0.24    1.77
  -1   0  -1    0.88    0.95
  -1   0  -1    3.81    1.59
   1   0   1   -0.61    2.21
  -1   0  -1   -0.97    2.14
   1   0   1   -1.58    1.25
  -1   0   0    6.37    1.29
  -1   0   0    5.18    2.33
   1   0   0    7.02    1.48
  -1   0   0    5.93    0.71
   1   0   0    7.37    1.40
  -1   0   0    7.94    1.78
  -1   0   0    6.43    1.05
   1   0   0    8.20    1.29
   1   0   0   10.18    2.21
  -1   0   1    0.33    0.43
  -1   0   1   -0.11    0.77
  -1   0   1   -0.20    0.61
   1   0  -1    0.34    0.44
   1   0  -1   -0.12    0.63
  -1   0   1    0.51    0.48
   1   0  -1    0.29    0.84
   1   0  -1    1.59    0.57
   1   0  -1    0.71    0.70
  -1   0   2  742.62   45.16
  -1   0   2  822.81   44.98
  -1   0   2  853.97   45.17
   1   0  -2  780.43   45.21
  -1   0   2  934.88   45.19
   1   0  -2  831.10   45.18
  -1   0   3   -1.18    1.13
  -1   0   3   -0.29    1.45
   1   0  -3   -3.22    1.25
   1   0  -3    0.05    1.13
   1   0  -3   -1.63    2.20
  -1   0   3    2.77    1.58
  -1   0   3   -0.13    1.60
  -1   0   4  821.11   46.24
  -1   0   4  821.48   46.21
   1   0  -4  766.93   46.61
  -1   0   4  872.93   46.98
  -1   0   4  890.83   45.86
   1   0  -4  829.10   45.92
   1   0  -5    2.01    2.04
   1   0  -5    3.03    3.65
  -1   0   5   -0.81    3.19
  -1   0   5   -6.84    4.88
  -1   0   5   -2.32    2.94
  -1   0   5   -1.53    1.84
  -1   0   6    6.09    3.38
   1   0  -6    4.65    2.36
  -1   0   6    1.55    4.12
   1   0  -6    5.13    4.57
  -1   0   6    4.57    8.70
  -1   0   7    2.80    4.37
   1   0  -7    2.96    3.50
   1   0  -7    7.76    6.20
  -1   0   7    3.09    5.38
  -1  -1  -6   94.78   11.91
  -1  -1  -6   81.92    8.56
   1  -1   6   91.58   11.03
   1  -1   6  120.14   22.59
   1   1   6   72.46   10.66
  -1   1  -6   90.93   11.79
   1   1   6  109.03   22.89
   1   1   6   89.31    9.66
  -1   1  -6   86.11    8.82
   1  -1   5   -0.34   11.60
   1  -1   5    1.88    4.76
  -1  -1  -5   10.51    3.27
   1  -1   5    0.02    4.32
  -1  -1  -5    6.48    5.11
   1   1   5    9.45    5.14
   1   1   5    4.70    3.95
  -1   1  -5    8.13    3.25
   1   1   5    8.90   10.74
  -1   1  -5    1.22    4.52
  -1  -1  -4  107.73   11.09
   1  -1   4  163.50   14.78
   1  -1   4  155.06   11.24
   1  -1   4  166.10   10.38
   1   1   4  139.57   14.48
  -1   1  -4  168.07    9.79
  -1   1  -4  156.60   11.48
   1   1   4  116.30   11.47
   1   1   4  117.23   10.10
  -1   1  -4  159.00    8.54
  -1  -1  -3  248.12   16.06
  -1  -1  -3  257.65   17.06
   1  -1   3  289.83   19.16
  -1  -1  -3  269.94   15.61
   1   1   3  264.43   16.09
   1   1   3  278.89   17.96
  -1   1  -3  303.54   15.20
   1   1   3  293.32   19.58
   1  -1   2   40.33    3.49
   1  -1   2   35.01    6.06
  -1  -1  -2   31.80    4.10
  -1  -1  -2   40.73    3.42
  -1  -1  -2   40.76    3.83
   1  -1   2   34.43    4.33
   1   1   2   43.33    6.33
  -1   1  -2   45.71    8.69
  -1   1  -2   38.57    4.17
   1   1   2   33.72    4.96
   1   1   2   36.58    3.33
  -1   1  -2   35.49    3.16
  -1   1  -2   39.41    2.30
  -1  -1  -1  498.44   26.52
  -1  -1  -1  476.34   27.35
   1  -1   1  483.17   26.67
  -1  -1  -1  468.26   26.88
   1  -1   1  492.39   27.33
  -1  -1  -1  495.28   27.60
  -1  -1  -1  470.81   26.62
   1  -1   1  485.57   27.15
   1  -1   1  481.85   28.27
  -1   1  -1  484.35   28.48
  -1   1  -1  490.29   27.06
   1   1   1  468.95   27.49
  -1   1  -1  489.87   26.67
   1   1   1  482.00   26.69
  -1   1  -1  467.46   27.47
  -1   1  -1  484.87   26.63
   1   1   1  488.03   27.56
   1   1   1  473.01   26.45
   1  -1   0  130.10    8.67
   1  -1   0  122.24    7.45
  -1  -1   0  148.20    8.23
   1  -1   0  129.40    7.20
   1  -1   0  126.24    7.62
   1  -1   0  120.47    7.78
   1   1   0  158.40    8.18
  -1   1   0  124.30    7.65
  -1   1   0  126.78    7.49
  -1   1   0  127.13    7.21
  -1   1   0  133.71    8.94
  -1   1   0  120.58    7.93
   1  -1  -1   38.50    2.37
   1  -1  -1   39.09    2.56
  -1  -1   1   38.38    2.62
   1  -1  -1   42.15    2.67
  -1  -1   1   39.00    2.54
   1  -1  -1   38.88    2.51
   1  -1  -1   40.22    3.04
  -1  -1   1   37.32    2.98
   1  -1  -1   33.63    2.51
   1   1  -1   39.77    2.29
   1   1  -1   36.28    2.99
  -1   1   1   36.69    2.51
  -1   1   1   39.53    2.58
   1   1  -1   40.88    2.77
   1   1  -1   38.68    2.66
  -1   1   1   40.58    3.18
   1   1  -1   37.21    2.48
  -1   1   1   38.51    2.56
   1  -1  -2  102.52    6.19
   1  -1  -2  103.47    6.15
  -1  -1   2   87.86    6.03
  -1  -1   2   99.29    5.94
   1  -1  -2  106.13    6.03
   1  -1  -2  102.11    6.10
   1  -1  -2   99.77    6.02
  -1  -1   2   98.51    6.16
  -1   1   2  105.56    6.08
   1   1  -2  108.73    6.35
   1   1  -2  105.13    6.22
  -1   1   2  103.08    6.12
   1   1  -2   99.75    5.82
   1   1  -2   98.81    5.98
   1   1  -2   97.12    6.19
   1   1  -2  111.60    6.32
  -1   1   2   98.49    6.09
  -1   1   2   99.48    5.89
   1  -1  -3   16.08    2.06
   1  -1  -3   16.71    3.27
   1  -1  -3   14.03    2.21
   1  -1  -3   16.52    3.14
  -1  -1   3   11.77    2.59
   1  -1  -3   11.50    2.22
  -1  -1   3   11.65    1.77
  -1  -1   3    8.27    1.75
  -1  -1   3   11.63    2.11
  -1  -1   3   12.30    2.30
  -1   1   3   15.65    2.20
  -1   1   3   13.63    2.69
   1   1  -3   12.38    2.17
  -1   1   3   13.19    1.89
   1   1  -3   11.84    3.21
   1   1  -3   11.73    1.68
  -1   1   3   13.30    2.34
   1   1  -3   16.59    2.85
   1  -1  -4   19.40    2.74
  -1  -1   4   16.91    2.37
  -1  -1   4   24.68    4.84
  -1  -1   4   13.31    2.76
  -1  -1   4   18.09    3.43
   1   1  -4   20.23    3.59
  -1   1   4   17.21    2.98
  -1   1   4   15.80    2.42
  -1   1   4   18.90    3.33
   1   1  -4   16.06    2.46
  -1   1   4   23.49    4.52
  -1  -1   5   54.42    8.70
  -1  -1   5   55.98    4.28
   1  -1  -5   50.71    6.87
   1  -1  -5   52.68    4.98
  -1  -1   5   47.41    5.55
  -1   1   5   54.06    5.79
  -1   1   5   48.96    8.79
  -1   1   5   45.24    5.80
   1   1  -5   50.71    4.40
   1   1  -5   53.62    7.01
   1  -1  -6  196.69   12.66
  -1  -1   6  192.51   13.04
  -1  -1   6  201.86   16.89
  -1  -1   6  182.73   13.49
   1  -1  -6  197.86   14.39
  -1   1   6  205.99   13.34
   1   1  -6  189.61   12.38
  -1   1   6  187.06   13.22
  -1   1   6  231.17   16.88
   1   1  -6  186.43   14.42
   1  -1  -7  154.57   11.80
   1  -1  -7  170.66   14.85
  -1  -1   7  172.48   13.16
  -1  -1   7  169.94   13.44
  -1   1   7  157.02   12.85
  -1   1   7  169.57   12.65
   1   1  -7  166.59   14.66
   1   1  -7  180.78   11.92
  -1  -2  -6   -8.31    3.79
  -1  -2  -6    7.31    6.69
   1  -2   6    0.35    6.38
   1  -2   6    6.36   16.29
  -1   2  -6    5.47    7.69
  -1   2  -6   -0.90    3.62
   1   2   6    1.96    4.88
   1   2   6   14.68   15.95
   1   2   6    3.61    6.48
  -1  -2  -5  255.34   17.94
   1  -2   5  276.54   23.51
  -1  -2  -5  245.79   15.72
   1  -2   5  239.03   16.95
  -1   2  -5  239.93   15.63
   1   2   5  241.19   16.88
   1   2   5  239.09   22.58
  -1   2  -5  269.77   17.54
   1   2   5  241.37   15.93
   1  -2   4  169.45   12.45
  -1  -2  -4  158.65   11.06
  -1  -2  -4  156.85   12.37
   1  -2   4  171.23   16.58
  -1   2  -4  169.95   10.98
   1   2   4  177.59   13.39
   1   2   4  194.81   16.25
  -1   2  -4  169.59   12.53
   1   2   4  172.10   11.26
  -1  -2  -3   33.99    3.72
  -1  -2  -3   28.67    4.91
   1  -2   3   31.53    5.12
   1  -2   3   37.73    7.73
  -1   2  -3   36.69    5.00
   1   2   3   28.36    3.99
   1   2   3   35.98    7.40
  -1   2  -3   28.67    3.73
   1   2   3   28.56    6.15
  -1  -2  -2  354.43   20.62
  -1  -2  -2  377.53   20.13
   1  -2   2  350.55   22.69
  -1  -2  -2  368.73   21.22
  -1   2  -2  337.30   23.37
   1   2   2  340.25   21.46
  -1   2  -2  335.14   20.02
  -1   2  -2  333.24   20.73
   1   2   2  384.93   20.04
   1  -2   1  342.60   18.62
  -1  -2  -1  347.86   18.00
   1  -2   1  340.97   20.06
  -1  -2  -1  297.14   17.92
  -1  -2  -1  329.54   19.24
  -1  -2  -1  298.73   18.81
   1   2   1  310.62   17.82
  -1   2  -1  308.68   18.83
  -1   2  -1  394.63   20.74
  -1   2  -1  338.98   18.08
   1   2   1  310.43   18.96
   1   2   1  288.43   17.98
   1   2   1  285.00   18.88
   1  -2   0  116.11    6.80
   1  -2   0  122.22    7.21
  -1  -2   0  114.89    7.48
  -1  -2   0  109.33    6.68
  -1  -2   0  131.99    7.79
   1  -2   0  121.49    8.23
   1   2   0  124.02    7.69
   1   2   0  111.85    6.73
  -1   2   0  106.32    8.46
  -1   2   0  110.27    6.80
   1   2   0  122.98    7.46
  -1   2   0  117.81    7.10
  -1   2   0  110.60    7.20
   1  -2  -1  161.28   10.01
  -1  -2   1  168.56    9.76
  -1  -2   1  177.15    9.20
  -1  -2   1  162.01    9.85
   1  -2  -1  164.65    9.50
   1  -2  -1  147.98    9.28
  -1  -2   1  163.78    9.36
   1   2  -1  170.10    9.82
  -1   2   1  160.19    9.44
   1   2  -1  163.96    9.38
   1   2  -1  167.46    9.95
  -1   2   1  163.47   10.17
   1   2  -1  163.76    9.15
   1  -2  -2   32.79    2.41
   1  -2  -2   33.36    3.12
  -1  -2   2   32.93    2.43
   1  -2  -2   31.40    2.80
   1  -2  -2   36.09    2.90
  -1  -2   2   28.14    2.75
  -1  -2   2   33.11    3.23
   1  -2  -2   31.10    2.69
   1   2  -2   37.23    3.06
   1   2  -2   31.30    2.88
   1   2  -2   35.45    3.55
   1   2  -2   32.04    2.95
  -1   2   2   32.48    2.29
   1   2  -2   33.47    2.07
  -1   2   2   37.24    2.76
  -1   2   2   33.55    3.57
  -1  -2   3    5.46    1.88
   1  -2  -3   11.57    2.86
   1  -2  -3    9.21    2.19
   1  -2  -3    9.94    2.00
  -1  -2   3    6.99    1.42
  -1  -2   3    5.36    1.35
  -1  -2   3    9.85    3.28
  -1  -2   3   11.57    2.21
  -1   2   3    8.09    3.09
   1   2  -3    2.55    2.02
   1   2  -3    7.57    1.38
  -1   2   3    8.98    1.77
  -1   2   3    9.93    1.69
   1   2  -3   10.48    1.68
   1   2  -3   16.54    3.76
  -1  -2   4   -1.52    2.45
  -1  -2   4    1.24    1.35
   1  -2  -4    1.97    1.81
  -1  -2   4    0.16    3.83
   1  -2  -4    0.24    2.53
  -1  -2   4    1.85    2.55
   1   2  -4   -2.12    2.32
   1   2  -4    0.95    4.85
  -1   2   4   -0.07    2.20
  -1   2   4    2.86    2.15
   1   2  -4    2.41    1.39
  -1  -2   5  148.89    8.67
  -1  -2   5  128.28    9.76
  -1  -2   5  126.03   11.99
  -1  -2   5  140.68   10.09
   1   2  -5  134.56    8.83
   1   2  -5  132.58   10.75
  -1  -2   6   66.31    7.21
  -1  -2   6   60.88    5.36
  -1  -2   6   63.41    7.62
   1  -2  -6   64.69    6.34
  -1  -2   6   88.30   12.17
   1  -2  -6   67.53    8.31
   1   2  -6   60.62    6.14
   1   2  -6   60.62    8.46
  -1   2   6   72.93   13.40
  -1   2   6   71.56    7.15
  -1   2   6   61.96    7.02
  -1  -2   7   21.23    5.50
  -1  -2   7   28.80    6.50
   1  -2  -7   33.51    5.32
   1  -2  -7   27.37    7.15
   1   2  -7   21.32    4.34
   1   2  -7   22.08    6.97
  -1   2   7   33.75    5.88
  -1   2   7   19.87    6.07
   1  -3   6    4.98    7.66
   1  -3   6   16.13   16.39
  -1  -3  -6    0.28    6.97
  -1  -3  -6    1.18    4.11
  -1   3  -6   -4.42    3.88
   1   3   6   -1.65    4.94
   1   3   6   14.27   15.33
  -1   3  -6    0.07    6.68
   1   3   6    3.46    6.69
  -1  -3  -5  110.04   11.07
   1  -3   5  110.68   10.70
   1  -3   5  109.21   17.03
  -1  -3  -5   97.99    8.79
   1   3   5  103.39   10.22
   1   3   5  109.13   16.84
  -1   3  -5  110.22    8.56
  -1   3  -5  109.08   10.88
   1   3   5  107.78    9.07
   1   3   5  114.23   11.78
  -1  -3  -4    3.46    3.80
   1  -3   4   13.37    4.62
  -1  -3  -4    7.79    2.73
   1  -3   4   12.10    8.18
   1   3   4   16.31    6.02
  -1   3  -4    8.18    4.00
   1   3   4   15.27    3.83
  -1   3  -4    5.95    2.37
   1   3   4   17.52    8.56
  -1  -3  -3   74.47    7.09
   1  -3   3   95.03   10.56
  -1  -3  -3   82.84   10.10
  -1  -3  -3   65.87    6.32
   1   3   3   74.94    6.13
  -1   3  -3   82.42    5.89
  -1   3  -3   74.90   10.80
   1   3   3   89.65    8.64
   1  -3   2    2.53    2.71
   1  -3   2    1.97    4.50
  -1  -3  -2    2.71    2.83
  -1  -3  -2    1.78    1.36
   1   3   2    2.47    2.75
  -1   3  -2   -2.52    2.38
  -1   3  -2    0.54    1.45
   1   3   2    0.23    1.45
  -1  -3  -1   20.00    2.20
  -1  -3  -1   22.20    3.32
   1  -3   1   17.72    2.41
   1  -3   1   17.73    4.65
  -1   3  -1   17.72    3.22
   1   3   1   22.01    2.82
   1   3   1   17.32    2.06
  -1   3  -1   17.46    2.14
  -1   3  -1   24.52    3.38
  -1   3  -1   15.99    6.12
   1   3   1   16.47    3.62
  -1  -3   0   23.47    3.28
  -1  -3   0   15.68    1.63
  -1  -3   0   19.57    2.88
   1  -3   0   16.40    2.04
   1  -3   0   20.91    3.95
   1  -3   0   14.06    2.38
   1   3   0   21.23    3.61
  -1   3   0   14.84    1.77
  -1   3   0   15.69    2.35
   1   3   0   13.18    2.17
   1   3   0   18.80    2.74
  -1   3   0   16.95    3.98
   1   3   0   18.78    1.80
  -1  -3   1  422.48   23.98
  -1  -3   1  411.16   23.26
  -1  -3   1  414.65   23.17
  -1  -3   1  429.07   23.96
   1  -3  -1  429.20   23.50
   1  -3  -1  400.52   24.18
  -1   3   1  426.59   23.10
  -1   3   1  424.27   23.48
   1   3  -1  411.67   23.14
   1   3  -1  409.36   23.25
   1   3  -1  409.91   23.94
  -1   3   1  453.08   24.43
   1   3  -1  436.35   24.05
   1  -3  -2   16.37    2.27
   1  -3  -2    8.48    1.89
  -1  -3   2   11.51    2.53
  -1  -3   2   14.40    2.99
   1  -3  -2   12.13    2.43
  -1   3   2    9.59    1.78
   1   3  -2   12.25    3.21
  -1   3   2    8.08    2.80
   1   3  -2    7.65    1.76
   1   3  -2   10.38    2.23
   1   3  -2    9.93    2.10
  -1   3   2   12.95    2.33
   1  -3  -3  847.11   48.97
  -1  -3   3  931.44   48.44
   1  -3  -3  815.40   48.83
  -1  -3   3 1000.00   49.64
   1  -3  -3  825.94   49.11
  -1   3   3  851.08   48.22
  -1   3   3  839.26   48.79
   1   3  -3  905.30   49.87
   1   3  -3  951.87   49.09
  -1   3   3  888.11   48.98
  -1  -3   4   10.61    2.05
   1  -3  -4   14.42    3.60
  -1  -3   4   14.42    3.31
   1  -3  -4   10.76    2.45
  -1  -3   4   22.59    4.08
  -1  -3   4   15.29    5.08
  -1   3   4   16.08    3.02
   1   3  -4   10.97    3.34
   1   3  -4   14.47    6.43
  -1   3   4   11.86    2.64
   1   3  -4   10.91    1.82
   1  -3  -5  126.28    8.63
  -1  -3   5  133.74   12.23
  -1  -3   5  130.41    7.91
  -1  -3   5  123.09    9.55
   1  -3  -5  120.07    9.93
  -1   3   5  129.54    8.73
   1   3  -5   94.98   14.35
  -1   3   5  130.96   12.51
   1   3  -5  120.19    8.09
   1   3  -5  119.36   10.09
  -1   3   5  127.23    9.10
   1  -3  -6    3.69    2.66
  -1  -3   6    3.92    2.61
   1  -3  -6    0.46    4.13
  -1  -3   6    2.88    4.71
  -1  -3   6   15.48    9.53
  -1   3   6    9.50    3.82
  -1   3   6    8.63    4.52
   1   3  -6    8.42    3.14
   1   3  -6   10.69    5.20
  -1   3   6   -1.25    8.65
   1  -3  -7   40.44    6.11
  -1  -3   7   44.71    8.24
   1  -3  -7   33.32    7.26
  -1   3   7   36.21    6.95
   1   3  -7   35.63    5.81
  -1   3   7   40.47    6.85
   1   3  -7   38.30    7.73
  -1  -4  -6   16.25    4.95
  -1  -4  -6   23.61    8.10
   1  -4   6   25.14    7.58
   1  -4   6    8.36   15.57
  -1   4  -6   12.23    7.04
   1   4   6   12.28   15.48
   1   4   6   31.63    7.72
  -1   4  -6   17.05    4.85
   1   4   6   11.91    6.24
   1  -4   5  142.90   12.55
   1  -4   5  190.94   23.13
  -1  -4  -5  141.33   12.90
  -1  -4  -5  137.80   10.80
   1   4   5  145.83   13.75
   1   4   5  145.29   10.93
  -1   4  -5  140.11   13.13
  -1   4  -5  159.93   10.74
   1   4   5  136.83   12.07
   1   4   5  144.64   19.33
   1  -4   4   66.40    7.30
  -1  -4  -4   41.34    7.14
  -1  -4  -4   35.96    7.21
  -1  -4  -4   42.08    4.87
   1  -4   4   37.69   10.95
   1   4   4   43.87    5.47
   1   4   4   48.34   10.39
   1   4   4   61.49    8.99
   1  -4   3   60.64    6.82
  -1  -4  -3   41.03    6.91
  -1  -4  -3   50.73    4.87
   1  -4   3   52.76   10.33
  -1   4  -3   55.03    6.49
  -1   4  -3   55.01    5.01
   1   4   3   57.77    5.08
   1   4   3   40.26    8.61
  -1  -4  -2  192.58   13.32
   1  -4   2  201.86   12.67
   1  -4   2  197.65   14.96
   1  -4   2  187.59   10.90
  -1  -4  -2  190.24   11.85
  -1   4  -2  201.46   11.77
   1   4   2  199.33   11.73
  -1   4  -2  197.96   12.79
   1   4   2  209.61   13.61
   1  -4   1  119.40   10.05
  -1  -4  -1  120.07    8.60
   1  -4   1  131.14    8.18
  -1  -4  -1  107.39    7.37
  -1   4  -1  124.34    7.44
  -1   4  -1  124.66    8.23
   1   4   1  124.62    7.44
   1   4   1  118.45    8.51
  -1  -4   0  283.25   17.90
   1  -4   0  287.26   18.67
  -1  -4   0  317.80   16.95
   1  -4   0  308.46   17.46
  -1  -4   0  305.11   18.04
   1  -4   0  296.06   16.80
  -1  -4   0  285.30   16.68
  -1   4   0  283.36   18.88
   1   4   0  302.44   16.87
   1   4   0  307.31   16.80
   1   4   0  303.00   18.20
   1   4   0  302.32   17.69
  -1   4   0  301.58   17.31
   1  -4  -1  277.01   18.51
  -1  -4   1  348.10   16.97
  -1  -4   1  334.06   18.47
   1  -4  -1  292.03   17.66
  -1  -4   1  294.90   17.38
  -1   4   1  285.40   18.94
  -1   4   1  301.27   17.36
  -1   4   1  297.68   17.64
   1   4  -1  277.52   18.12
   1   4  -1  335.45   18.71
   1   4  -1  300.96   17.33
   1   4  -1  352.46   17.41
  -1  -4   2   16.51    2.44
  -1  -4   2   15.14    2.87
   1  -4  -2   14.01    2.27
  -1  -4   2   21.44    3.92
   1  -4  -2   14.55    3.14
  -1   4   2   11.49    2.10
   1   4  -2   13.30    2.28
  -1   4   2   15.95    2.59
   1   4  -2   22.19    4.33
  -1  -4   3    5.72    1.45
   1  -4  -3    2.80    1.87
   1  -4  -3    8.10    3.13
   1  -4  -3    2.17    2.66
  -1  -4   3    7.09    2.41
  -1  -4   3    5.33    1.35
  -1  -4   3    3.38    3.67
   1   4  -3    6.33    4.78
   1   4  -3    5.58    2.07
  -1   4   3    4.78    1.97
   1   4  -3    4.60    1.09
  -1   4   3    3.15    2.44
  -1  -4   4    0.26    1.29
  -1  -4   4    0.57    2.54
   1  -4  -4    6.59    3.04
  -1  -4   4   -0.18    4.53
  -1  -4   4    3.86    2.63
   1  -4  -4   -1.94    1.74
   1   4  -4    1.71    2.99
  -1   4   4    3.43    1.99
  -1   4   4   -1.75    1.99
   1   4  -4    0.68    1.43
  -1   4   4    6.18    2.74
   1   4  -4   -6.75    6.58
  -1  -4   5  248.16   17.57
  -1  -4   5  237.86   13.71
  -1  -4   5  234.28   15.21
   1  -4  -5  225.37   14.54
   1  -4  -5  228.63   15.74
  -1   4   5  231.12   14.74
   1   4  -5  239.69   13.87
   1   4  -5  232.89   20.68
   1   4  -5  230.98   15.56
  -1   4   5  233.43   14.12
   1  -4  -6   75.97    6.73
  -1  -4   6   97.80   14.12
  -1  -4   6   68.08    8.10
   1  -4  -6   72.74    8.43
  -1  -4   6   71.87    5.97
  -1   4   6   81.44   14.44
   1   4  -6   62.11    6.33
   1   4  -6   66.91    8.73
  -1   4   6   70.52    7.40
   1  -4  -7   46.51    8.77
  -1  -4   7   35.65    7.40
  -1  -4   7   24.64    4.84
   1  -4  -7   45.98    6.70
   1   4  -7   31.64    6.27
   1   4  -7   31.79    7.74
  -1   4   7   42.32    7.24
  -1   4   7   38.05    6.47
   1  -5   6   41.52    8.67
   1  -5   6   19.12   14.91
  -1  -5  -6   29.85    8.27
  -1   5  -6   59.88   10.59
   1   5   6   30.99   15.20
  -1   5  -6   32.10    6.17
   1   5   6   48.19    9.22
   1   5   6   41.31    9.52
   1   5   6   43.04    8.43
   1  -5   5   79.14    9.55
  -1  -5  -5   73.25   10.11
  -1  -5  -5   87.83    7.80
   1  -5   5   60.75   14.25
   1   5   5   59.65   11.65
   1   5   5   61.04    9.17
  -1   5  -5   96.21    8.25
   1   5   5   76.01   15.02
   1   5   5   67.99    8.07
   1  -5   4   67.12    8.40
   1  -5   4   68.88   13.29
  -1  -5  -4   87.52    6.80
  -1  -5  -4   86.21    9.37
  -1   5  -4   67.16    6.52
   1   5   4   70.58    6.99
   1   5   4  101.86   10.81
  -1   5  -4   74.24    8.67
  -1  -5  -3  284.01   19.83
   1  -5   3  311.98   22.06
  -1  -5  -3  309.65   18.10
   1  -5   3  295.11   16.74
   1  -5   3  312.42   19.02
   1   5   3  301.19   17.83
  -1   5  -3  294.67   19.20
  -1   5  -3  314.07   17.99
   1   5   3  314.21   20.32
   1  -5   2    2.27    5.46
  -1  -5  -2    8.44    3.40
  -1  -5  -2    4.19    1.90
   1  -5   2    0.13    2.81
  -1   5  -2    1.88    1.71
   1  -5   1  103.16    9.74
   1  -5   1   92.52    7.12
   1   5   1  139.82    8.41
  -1   5  -1   91.95    7.65
  -1  -5   0  155.91   10.71
  -1  -5   0  151.27    9.06
   1  -5   0  158.78   11.45
   1  -5   0  162.53    9.29
  -1  -5   0  164.75    9.61
   1   5   0  156.93   10.39
  -1   5   0  148.18    9.83
   1   5   0  139.72    9.44
  -1  -5   1   79.90    5.31
   1  -5  -1   80.98    7.06
  -1  -5   1   80.65    4.85
  -1  -5   1   78.21    6.72
  -1  -5   1   83.61    5.70
   1   5  -1   75.63    6.52
  -1   5   1   77.85    5.71
   1   5  -1   75.03    5.37
  -1   5   1   81.32    5.56
   1   5  -1   81.01    5.34
   1   5  -1   83.90    8.00
  -1  -5   2   92.72    6.61
   1  -5  -2  107.32    6.86
   1  -5  -2  113.36    8.22
  -1  -5   2  100.36    8.42
  -1  -5   2   91.47    7.37
  -1   5   2  100.43    6.76
  -1   5   2   85.92    7.02
   1   5  -2  115.48    9.05
   1   5  -2   99.15    6.68
  -1  -5   3   14.09    2.44
  -1  -5   3   17.51    3.55
  -1  -5   3   15.43    2.39
   1  -5  -3   12.64    2.73
   1  -5  -3   16.54    4.14
  -1  -5   3   17.15    5.43
   1  -5  -3   19.96    3.84
  -1   5   3   20.98    3.49
   1   5  -3   15.17    1.94
   1   5  -3   24.77    3.49
   1   5  -3   22.24    5.90
  -1   5   3   15.55    3.00
   1  -5  -4   46.59    5.66
  -1  -5   4   39.61    4.66
   1  -5  -4   47.69    4.70
  -1  -5   4   38.24    5.42
  -1  -5   4   48.50    8.32
  -1  -5   4   42.45    3.77
  -1   5   4   48.85    6.49
   1   5  -4   42.09    5.25
   1   5  -4   64.46   12.55
  -1   5   4   36.69    5.04
   1   5  -4   40.21    3.61
  -1  -5   5    0.32    7.30
  -1  -5   5    0.45    3.84
  -1  -5   5   -1.30    1.92
   1  -5  -5   -1.88    2.34
   1  -5  -5    1.68    4.44
  -1   5   5   -2.85    3.77
  -1   5   5    0.26    2.78
  -1   5   5   -0.03    2.78
   1   5  -5    2.25    2.01
   1   5  -5   -2.13    3.87
   1   5  -5   11.03   12.09
   1  -5  -6  167.97   11.33
  -1  -5   6  169.21   10.18
  -1  -5   6  170.24   12.56
   1  -5  -6  167.06   13.35
  -1  -5   6  134.54   16.84
  -1   5   6  143.36   11.18
  -1   5   6  163.19   11.75
   1   5  -6  131.37   12.07
   1   5  -6  172.45   13.15
  -1  -5   7  124.43   12.01
   1  -5  -7  114.29   13.06
   1  -5  -7  119.91   10.41
   1   5  -7  114.11   13.68
  -1   5   7  110.30   11.01
  -1   5   7  108.00   10.25
   1   5  -7  122.53    9.47
   1  -6   5   -7.14    5.85
  -1  -6  -5    6.67    6.19
   1  -6   5   -0.57   12.98
  -1  -6  -5    1.03    3.03
  -1  -6  -5    3.77    6.76
   1   6   5    6.93    4.21
   1   6   5    1.94   11.12
   1   6   5    3.60    5.94
  -1   6  -5   -0.94    3.75
  -1   6  -5   11.55    6.46
   1   6   5    9.35    7.98
   1  -6   4   -3.13    5.21
  -1  -6  -4    4.81    5.37
  -1  -6  -4    2.75    2.59
   1  -6   4    7.95   12.53
  -1   6  -4    3.42    2.94
   1   6   4    5.64    3.46
  -1   6  -4    2.16    4.82
   1   6   4    1.86    5.55
  -1  -6  -3    2.03    4.62
  -1  -6  -3    1.08    2.32
   1  -6   3    6.24    7.83
   1  -6   3    1.18    1.42
   1  -6   3   -0.88    3.87
  -1   6  -3    1.01    2.41
   1   6   3    4.28    4.81
  -1   6  -3    5.38    4.60
   1   6   3    6.48    2.79
   1  -6   2   50.89    5.58
  -1  -6  -2   42.09    4.34
   1  -6   2   42.83    9.19
   1   6   2   44.31    6.66
  -1   6  -2   45.85    4.23
  -1   6  -2   40.26    6.79
   1   6   2   37.12    4.30
  -1  -6  -1    4.61    1.77
  -1  -6  -1   -0.77    3.47
   1  -6   1    6.38    2.60
   1  -6   1    3.42    4.63
   1   6   1    5.09    2.50
  -1   6  -1    3.47    2.70
   1   6   1    4.90    3.05
   1   6   1    4.53    2.01
  -1  -6   0   69.37    7.12
   1  -6   0   84.45    5.14
  -1  -6   0   63.30    4.88
   1  -6   0   67.20    7.88
   1   6   0   71.10    6.67
   1   6   0   71.99    5.30
  -1   6   0   72.64    5.83
   1  -6  -1   -2.37    3.75
  -1  -6   1    0.44    1.52
  -1  -6   1   -4.55    3.21
  -1  -6   1   -0.26    0.94
   1   6  -1   -0.77    2.32
  -1   6   1    3.37    2.19
   1   6  -1    0.97    1.59
   1  -6  -2  396.84   24.87
  -1  -6   2  438.11   25.26
  -1  -6   2  407.77   23.31
   1  -6  -2  421.39   23.54
  -1   6   2  403.75   23.61
   1   6  -2  406.09   25.64
   1   6  -2  396.54   23.36
  -1   6   2  415.90   23.40
   1   6  -2  404.69   24.59
   1  -6  -3   25.59    3.90
  -1  -6   3   23.49    3.85
   1  -6  -3   36.73    6.68
  -1  -6   3   31.17    6.26
  -1  -6   3   31.71    2.78
   1  -6  -3   35.80    5.70
  -1   6   3   29.58    4.72
  -1   6   3   28.36    3.68
   1   6  -3   31.98    7.48
   1   6  -3   36.27    4.58
   1  -6  -4  327.93   21.65
  -1  -6   4  349.88   19.58
  -1  -6   4  380.04   23.14
   1  -6  -4  329.17   20.30
   1   6  -4  286.52   21.46
   1   6  -4  372.59   25.84
  -1   6   4  344.34   21.01
   1   6  -4  358.01   19.15
  -1   6   4  330.71   20.31
  -1  -6   5    4.69    4.20
   1  -6  -5    4.82    4.78
  -1  -6   5   -1.69    7.98
  -1  -6   5    3.35    2.03
   1  -6  -5   11.18    3.12
  -1   6   5    8.32    4.45
  -1   6   5   11.39    3.33
   1   6  -5    9.09    2.74
   1   6  -5    9.60    4.89
   1  -6  -6   10.86    3.90
  -1  -6   6    0.98   10.49
  -1  -6   6    8.37    5.40
   1  -6  -6   19.00    6.78
  -1  -6   6   15.38    3.46
   1   6  -6    9.48    5.00
   1   6  -6   17.65    3.89
  -1   6   6   18.92    4.51
  -1   6   6   13.67    4.40
   1  -6  -7   15.48    7.79
  -1  -6   7   17.84    5.45
  -1  -6   7    7.21    7.11
   1  -6  -7   -2.62    4.31
   1   6  -7   14.23    4.94
   1   6  -7    8.16    6.86
  -1   6   7   13.29    5.29
  -1   6   7   15.18    5.87
  -1  -7  -5   22.65    7.92
  -1  -7  -5   11.54    4.15
   1  -7   5   16.30   14.19
   1   7   5   19.88    6.80
   1   7   5   12.89    9.14
  -1   7  -5   12.05    4.52
  -1   7  -5   13.32    7.66
   1   7   5   15.35    5.43
   1  -7   4  161.37    9.55
   1  -7   4  152.54   12.76
  -1  -7  -4  177.03   11.58
   1  -7   4  175.96   19.75
  -1  -7  -4  152.28   14.16
  -1   7  -4  167.40   11.38
   1   7   4  167.87   11.45
   1   7   4  157.24   15.40
  -1   7  -4  161.49   13.11
   1  -7   3  160.43   16.82
   1  -7   3  161.67    9.87
   1  -7   3  162.43   12.14
  -1  -7  -3  182.73   13.89
  -1  -7  -3  200.13   11.52
   1   7   3  170.81   13.46
  -1   7  -3  161.77   12.59
  -1   7  -3  150.05   11.03
   1   7   3  173.59   11.38
  -1  -7  -2    1.75    3.62
   1  -7   2    1.38    6.51
   1  -7   2   -0.29    3.22
  -1  -7  -2    1.70    2.75
   1   7   2    0.04    3.47
  -1   7  -2   -1.29    3.49
  -1   7  -2    1.18    2.16
   1   7   2    3.72    2.25
  -1  -7  -1  218.43   15.66
   1  -7   1  221.23   17.15
   1  -7   1  223.34   13.68
  -1  -7  -1  228.73   13.55
   1   7   1  239.05   13.97
  -1   7  -1  220.12   14.36
   1   7   1  219.40   15.11
   1   7   1  232.63   13.35
   1  -7   0  255.68   18.50
  -1  -7   0  251.92   17.33
   1  -7   0  263.54   14.98
   1   7   0  275.68   16.82
   1   7   0  250.17   15.07
  -1   7   0  261.64   15.95
  -1  -7   1    4.71    4.00
   1  -7  -1   10.80    4.94
  -1  -7   1    7.02    1.56
  -1  -7   1    5.73    1.88
  -1   7   1    2.29    2.43
   1   7  -1    4.90    3.02
  -1   7   1    6.99    2.75
   1   7  -1   10.32    2.41
   1  -7  -2   80.29    8.55
  -1  -7   2  105.61    5.99
  -1  -7   2   97.24    7.14
  -1  -7   2  133.10   13.05
   1  -7  -2   83.51    9.02
  -1   7   2   99.88    7.42
  -1   7   2   89.33    7.30
   1   7  -2   97.57    7.23
   1   7  -2   96.05    8.82
  -1  -7   3    1.05    2.86
  -1  -7   3    6.05    6.04
  -1  -7   3    3.25    1.96
   1  -7  -3    3.57    4.77
   1  -7  -3    4.64    2.53
   1   7  -3    1.81    2.98
  -1   7   3    1.33    3.25
  -1   7   3    7.11    2.54
  -1  -7   4   87.98   11.77
   1  -7  -4  106.95    8.08
   1  -7  -4  100.65    9.79
  -1  -7   4  100.10    6.99
  -1  -7   4   94.28    8.26
  -1  -7   4   95.60    7.17
  -1   7   4  105.74    9.39
   1   7  -4  108.51    8.93
   1   7  -4   98.24    6.58
  -1   7   4  103.73    7.90
  -1  -7   5   81.45    8.09
   1  -7  -5   76.11    9.04
  -1  -7   5   81.26   14.20
  -1  -7   5   69.15    5.66
   1  -7  -5   67.38    7.05
   1   7  -5   65.75    5.98
   1   7  -5   77.47    8.87
  -1   7   5   72.72    9.86
  -1   7   5   74.34    6.75
  -1  -7   6  145.41   19.48
  -1  -7   6  144.05   11.53
  -1  -7   6  159.07   12.54
   1  -7  -6  129.90   10.75
   1  -7  -6  140.60   13.74
   1   7  -6  143.60   10.46
   1   7  -6  148.74   13.01
  -1   7   6  143.29   11.29
   1  -7  -7   58.53   12.37
  -1  -7   7   30.36    8.67
  -1  -7   7   64.49    9.37
   1  -7  -7   45.87    7.94
  -1   7   7   57.47    9.76
   1   7  -7   47.85    8.24
   1   7  -7   34.60    8.83
   1  -8   5   39.04   15.82
  -1  -8  -5   36.25    6.92
  -1  -8  -5   52.13   11.11
   1  -8   5   49.09   10.22
  -1   8  -5   40.73    7.91
   1   8   5   55.46    8.33
   1   8   5   41.88    7.81
   1   8   5   29.92   10.00
  -1   8  -5   37.50    8.55
   1  -8   4  136.77   11.71
  -1  -8  -4  138.78   10.35
   1  -8   4  106.05   18.08
   1  -8   4  118.82    8.02
  -1  -8  -4  138.26   13.55
  -1   8  -4  133.37   12.23
   1   8   4  126.39   14.86
   1   8   4  130.35    9.87
  -1   8  -4  137.70   10.03
  -1  -8  -3   68.77    6.39
   1  -8   3   68.36    4.95
   1  -8   3   67.79   13.28
   1  -8   3   60.48    7.50
  -1  -8  -3   68.39    9.37
  -1   8  -3   61.55    6.49
  -1   8  -3   56.33    8.50
   1   8   3   55.88    9.87
   1   8   3   65.90    6.74
  -1  -8  -2  309.74   21.07
  -1  -8  -2  303.07   18.63
   1  -8   2  315.96   19.12
   1   8   2  325.66   18.84
   1   8   2  315.65   20.82
  -1   8  -2  308.62   19.83
   1  -8   1   48.26    5.17
   1  -8   1   54.81   10.79
  -1  -8  -1   42.42    4.77
  -1  -8  -1   44.34    7.21
  -1   8  -1   52.23    6.62
   1   8   1   53.63    6.87
   1   8   1   53.81    5.92
   1  -8   0   66.81    9.03
  -1  -8   0   55.36    4.54
  -1  -8   0   56.56    7.99
   1  -8   0   52.61    4.67
   1   8   0   47.34    7.11
  -1   8   0   57.91    6.66
  -1  -8   1  248.51   14.13
  -1  -8   1  247.60   14.39
  -1  -8   1  221.50   16.96
   1  -8  -1  214.33   18.03
  -1   8   1  231.78   15.22
  -1   8   1  248.37   15.23
   1   8  -1  265.17   14.88
   1   8  -1  246.25   16.12
  -1  -8   2   -0.23    1.74
   1  -8  -2   -0.81    4.69
  -1  -8   2    9.78    3.23
  -1  -8   2    0.75    5.53
  -1   8   2    2.79    2.81
   1   8  -2   -1.68    2.37
   1  -8  -3   -4.14    4.68
  -1  -8   3    1.80    6.72
  -1  -8   3    9.14    3.84
   1  -8  -3    8.95    2.88
  -1   8   3    8.72    3.84
   1   8  -3   -0.03    2.97
  -1   8   3    6.07    2.64
  -1  -8   4   -1.61    3.79
   1  -8  -4    4.80    4.95
  -1  -8   4   -0.72    3.07
  -1  -8   4    0.33    2.59
   1  -8  -4    0.82    2.71
  -1  -8   4   14.77    7.91
  -1   8   4   -0.63    3.14
   1   8  -4   -6.68    4.15
  -1   8   4   -3.81    4.90
  -1  -8   5  166.50   17.32
   1  -8  -5  146.68   11.06
  -1  -8   5  150.75   10.06
   1  -8  -5  159.64   13.41
  -1  -8   5  135.01   11.60
   1   8  -5  146.73    9.78
   1   8  -5  147.21   12.40
  -1   8   5  151.50   10.91
  -1   8   5  136.03   14.79
  -1  -8   6   77.86   18.03
  -1  -8   6   78.41   10.45
   1  -8  -6   90.17   13.08
   1  -8  -6   80.87    8.22
  -1  -8   6   76.14    7.22
  -1   8   6   91.27   11.27
   1   8  -6   91.94    8.00
   1   8  -6   88.48   10.50
  -1   8   6   88.78    8.89
   1  -9   4   15.03    6.31
  -1  -9  -4   21.16    8.49
   1  -9   4   34.54   12.96
  -1  -9  -4   20.23    4.35
  -1   9  -4   16.39    4.53
   1   9   4   15.69    4.36
   1   9   4    2.25    8.08
  -1   9  -4   11.76    6.20
  -1  -9  -3   20.88    4.02
  -1  -9  -3   30.56    7.64
   1  -9   3    2.43   10.43
   1  -9   3   15.44    5.31
   1   9   3   17.02    4.34
  -1   9  -3   20.65    5.59
   1   9   3   24.57    6.98
  -1  -9  -2   25.28    4.50
   1  -9   2    4.96    9.09
   1  -9   2   22.67    4.59
  -1  -9  -2   25.90    7.07
  -1   9  -2   30.80    5.75
   1   9   2   33.30    6.45
   1   9   2   25.32    4.41
   1  -9   1    3.06    3.24
  -1  -9  -1    3.86    5.43
  -1  -9  -1   -2.22    2.57
   1  -9   1   -4.25    8.01
   1   9   1    3.38    4.42
  -1   9  -1   -0.34    3.79
  -1  -9   0    7.40    5.94
   1  -9   0    3.34    2.72
   1  -9   0   -8.47    7.01
  -1   9   0    0.47    4.09
  -1   9   0    3.07    3.14
   1  -9  -1  136.60   13.03
  -1  -9   1  142.85    9.02
  -1  -9   1  144.99    9.35
  -1  -9   1  129.34   12.72
   1   9  -1  139.27   12.02
  -1   9   1  142.79   10.33
  -1   9   1  144.64   10.65
   1   9  -1  141.92    9.89
  -1  -9   2    4.51    3.05
  -1  -9   2    5.11    2.13
  -1  -9   2   -2.82    6.30
   1  -9  -2    0.31    5.04
   1   9  -2    1.26    4.41
   1   9  -2   -0.36    3.11
  -1   9   2    4.03    3.44
   1  -9  -3  322.06   22.15
  -1  -9   3  302.48   23.24
  -1  -9   3  326.50   19.86
   1  -9  -3  337.00   20.10
  -1   9   3  321.43   19.76
   1   9  -3  328.31   20.00
  -1   9   3  334.86   20.28
   1   9  -3  305.95   22.14
  -1  -9   4   -6.02    9.18
  -1  -9   4    2.38    4.46
   1  -9  -4    2.29    5.57
   1  -9  -4   -0.72    2.77
  -1  -9   4   -3.13    2.63
  -1   9   4   -0.30    3.31
   1   9  -4   -2.54    4.27
  -1   9   4    8.71    5.42
   1  -9  -5  104.09   12.24
   1  -9  -5  105.79    9.69
  -1  -9   5  115.56    8.45
  -1  -9   5  106.98   17.98
  -1  -9   5  125.17   10.63
  -1   9   5   94.48   12.36
   1   9  -5  128.38   11.56
  -1   9   5  108.27    9.47
   1  -9  -6   11.76    4.32
  -1  -9   6   -2.51    5.83
  -1  -9   6   -2.83    3.42
   1  -9  -6    2.58    7.98
  -1   9   6   -1.58    6.76
  -1   9   6    0.20    4.24
   1   9  -6   11.61    7.09
  -1 -10  -4   59.14   12.64
   1 -10   4   48.06   16.01
   1 -10   4   51.62    9.64
  -1 -10  -4   43.56    7.42
  -1  10  -4   40.70    8.67
   1  10   4   50.02   10.82
   1  10   4   41.17    7.20
   1 -10   3   16.40    5.54
  -1 -10  -3   11.53    4.59
   1 -10   3   10.25   12.05
  -1 -10  -3   20.53    7.30
  -1  10  -3   15.80    6.07
   1  10   3   14.41    4.48
   1  10   3   28.47    7.98
  -1 -10  -2  109.26   12.24
   1 -10   2  115.11    9.28
  -1 -10  -2  106.74    8.60
   1 -10   2  132.82   17.56
   1  10   2  107.55    8.62
  -1  10  -2  111.87   10.37
   1  10   2  103.08   11.38
  -1 -10  -1   44.38    8.81
   1 -10   1   48.82   10.98
   1 -10   1   45.10    5.94
  -1 -10  -1   38.56    5.59
  -1  10  -1   34.91    7.78
   1  10   1   49.48    7.74
  -1  10  -1   36.18    6.34
  -1 -10   0   53.91    5.34
   1 -10   0   46.58    5.40
   1 -10   0   55.72   11.51
  -1 -10   0   51.40    9.45
  -1  10   0   56.76    6.66
   1  10   0   48.33    8.52
  -1  10   0   56.24    8.03
  -1 -10   1   96.38    7.89
   1 -10  -1  116.52   12.39
  -1 -10   1  106.31    7.42
  -1 -10   1   91.34   12.21
   1  10  -1  108.28   10.41
  -1  10   1  107.47    8.88
   1  10  -1  107.83    8.56
  -1  10   1  102.40   10.25
   1 -10  -2    1.99    5.66
  -1 -10   2    6.59    2.71
  -1 -10   2    8.67    5.70
   1  10  -2    5.44    3.33
  -1  10   2    8.04    4.21
   1  10  -2    8.52    5.29
   1 -10  -3    6.07    3.85
  -1 -10   3   12.62    4.71
  -1 -10   3    8.70    8.92
   1 -10  -3   10.79    6.87
   1  10  -3   10.83    4.87
   1  10  -3   16.58    6.38
  -1  10   3    4.29    3.04
  -1  10   3    5.28    4.81
  -1 -10   4   18.90   10.76
   1 -10  -4   22.07    4.54
  -1 -10   4   25.49    5.99
   1 -10  -4   27.00    8.16
  -1  10   4   35.82    5.69
   1  10  -4   34.39    6.45
  -1  10   4   23.82    7.10
  -1 -10   5   56.17   18.57
  -1 -10   5   71.48   10.16
   1 -10  -5   99.64    9.57
  -1 -10   5   97.16    8.24
   1 -10  -5   84.17   11.93
  -1  10   5   82.57    9.67
   1  10  -5  107.08   11.43
  -1  10   5  109.47   12.87
   1 -11   3  113.46   10.47
   1 -11   3   90.57   18.08
  -1 -11  -3  104.66    9.54
  -1 -11  -3   94.50   13.40
   1  11   3  105.57    9.83
  -1  11  -3  105.64   11.87
   1  11   3  104.03   14.47
  -1 -11  -2    4.26    7.36
   1 -11   2   21.12   11.59
  -1 -11  -2    2.91    3.56
   1 -11   2   -4.74    4.44
   1  11   2    1.98    3.61
   1  11   2    2.98    6.08
  -1  11  -2    5.97    5.18
  -1 -11  -1  149.12   14.36
  -1 -11  -1  130.21   10.17
   1 -11   1  139.04   17.05
   1 -11   1  141.58   10.79
  -1  11  -1  133.85   13.66
   1  11   1  155.59   13.13
  -1  11  -1  136.55   11.57
   1 -11   0  167.17   10.63
  -1 -11   0  162.50   10.83
  -1 -11   0  160.39   15.29
   1 -11   0  152.90   16.79
   1  11   0  152.76   13.67
  -1  11   0  134.16   16.08
  -1  11   0  152.35   12.08
  -1 -11   1   33.03    9.74
  -1 -11   1   42.67    5.12
   1 -11  -1   44.69    9.30
  -1 -11   1   40.59    5.81
   1  11  -1   33.06    5.99
   1  11  -1   46.38    7.76
  -1  11   1   41.87    7.40
  -1  11   1   48.49    6.66
   1 -11  -2   21.33    8.07
  -1 -11   2   29.62    4.89
  -1 -11   2   31.18    5.89
  -1 -11   2   20.52    9.19
  -1  11   2   25.94    5.82
   1  11  -2   23.50    5.03
   1  11  -2   22.88    6.76
  -1 -11   3   13.65    5.47
  -1 -11   3    6.49    9.70
   1 -11  -3    3.95    7.29
   1 -11  -3   14.85    3.78
  -1  11   3   14.99    4.17
   1  11  -3    2.65    7.34
  -1  11   3   15.97    6.37
   1  11  -3    5.38    3.99
   1 -11  -4   69.37    8.33
  -1 -11   4   96.58   10.26
  -1 -11   4   49.77   13.47
   1 -11  -4   69.87   11.63
  -1  11   4   56.48    7.76
   1  11  -4   75.26   13.67
   1  11  -4   74.80    9.47
  -1  11   4   85.54   13.06
  -1 -11   5   20.78   14.42
  -1 -11   5    5.00    4.01
   1 -11  -5    6.79    8.03
  -1 -11   5   -2.27    6.60
   1 -11  -5   -0.04    4.95
  -1  11   5  -13.24    7.63
   1  11  -5   -0.25    6.69
  -1  11   5    3.46    5.55
  -1 -12  -3    7.34    4.97
   1 -12   3   20.65   15.68
   1 -12   3   17.92    6.66
  -1 -12  -3    6.43    8.48
  -1  12  -3    5.88    7.41
   1  12   3   17.51    9.22
   1  12   3    2.73    4.88
   1 -12   2   77.16   16.11
   1 -12   2   57.95    8.20
  -1 -12  -2   73.71    8.00
  -1 -12  -2   66.28   13.27
   1  12   2   63.11    7.62
  -1  12  -2   81.87   14.70
   1  12   2   71.98   11.88
  -1  12  -2   54.57    9.09
  -1 -12  -1   -5.60    7.92
  -1 -12  -1    7.04    4.21
   1 -12   1    0.02   10.69
   1 -12   1    3.84    5.47
  -1  12  -1   14.17    7.38
   1  12   1    3.33    4.70
  -1  12  -1    1.21    4.62
   1  12   1    1.49    6.47
  -1 -12   0    4.92    8.67
   1 -12   0   22.74   10.03
  -1 -12   0    7.27    4.89
  -1  12   0    6.21    4.40
   1  12   0    5.00    5.82
  -1  12   0    3.21    5.80
  -1 -12   1   -6.08    4.36
   1 -12  -1    6.03    8.50
  -1 -12   1  -11.78    8.46
  -1 -12   1    0.98    3.28
   1  12  -1    3.18    4.09
  -1  12   1   -8.84    3.69
   1  12  -1    7.82    6.49
  -1  12   1    2.27    7.53
  -1 -12   2  443.84   24.87
   1 -12  -2  396.86   29.37
  -1 -12   2  411.89   30.35
  -1 -12   2  409.25   23.99
   1  12  -2  432.30   27.53
  -1  12   2  395.85   26.24
   1  12  -2  420.79   25.62
   1 -12  -3   11.04    4.46
   1 -12  -3    4.92    8.20
  -1 -12   3   -3.72    4.68
  -1 -12   3   12.58   10.52
  -1  12   3    4.83    4.02
   1  12  -3    3.56    4.92
  -1  12   3    4.76    7.11
   1  12  -3    7.35    8.00
   1 -12  -4  163.39   17.05
  -1 -12   4  138.69   12.96
  -1 -12   4  175.51   20.30
   1 -12  -4  170.01   12.56
  -1  12   4  147.34   16.27
   1  12  -4  131.41   17.68
   1  12  -4  140.71   13.50
  -1  12   4  156.46   12.28
  -1 -13  -2   16.31    9.84
   1 -13   2   23.25   15.78
  -1 -13  -2    9.30    4.88
   1 -13   2    3.12    6.75
  -1  13  -2   -3.40    9.14
   1  13   2   15.75    8.29
   1  13   2   12.30    4.97
  -1  13  -2    1.49    6.27
   1 -13   1   95.51    9.80
  -1 -13  -1   82.69    8.95
   1 -13   1   91.08   18.31
  -1 -13  -1   82.85   14.87
   1  13   1   84.25   10.54
   1  13   1   95.20   13.67
  -1  13  -1   74.21   10.26
  -1  13  -1   75.47   14.44
  -1 -13   0  140.13   17.38
   1 -13   0  129.37   18.67
  -1 -13   0  149.20   10.95
  -1  13   0  142.74   14.98
  -1  13   0  143.22   12.40
   1  13   0  124.24   14.46
   1 -13  -1   16.09    9.97
  -1 -13   1   16.37    4.54
  -1 -13   1    8.80   10.92
   1  13  -1   16.46    8.47
  -1  13   1   15.23    7.07
  -1 -13   2   13.55    5.67
  -1 -13   2   36.50    7.22
   1 -13  -2    0.45    9.11
   1 -13  -2    2.35    5.05
  -1 -13   2   16.92   11.68
   1  13  -2   10.51    7.63
   1  13  -2   15.18    5.82
  -1  13   2   14.75    5.58
  -1  13   2   12.25    7.68
   1 -13  -3    4.88    9.80
  -1 -13   3    7.47    6.30
  -1 -13   3   -1.81   12.78
   1 -13  -3    7.69    4.88
  -1  13   3    3.95    8.03
   1  13  -3    7.06    5.53
  -1  13   3   13.37    5.16
   1  13  -3   -7.51    8.44
   1  14   1    9.55    6.61
  -1  14  -1    2.84    6.28
  -1 -14   0   75.56    8.77
  -1 -14   0   67.74   14.37
   1 -14   0   40.50   13.19
  -1  14   0   47.28    9.97
  -1  14   0   61.97   13.60
   1  14   0   63.58   13.92
  -1 -14   1   37.64   13.51
   1 -14  -1   42.47   13.18
   1  14  -1   42.83   10.38
  -1  14   1   55.32    9.52
   1 -14  -2   -1.25    6.04
   1 -14  -2    7.28   11.39
  -1 -14   2   -1.78    6.62
  -1 -14   2   -7.35   13.51
  -1  14   2    6.21    6.70
  -1  14   2    7.40    8.20
   1  14  -2   11.01    8.83
   1  14  -2    4.85    6.30
  -2   0  -5   -1.19    6.52
   2   0   5   -6.44    6.31
  -2   0  -5    0.57    3.81
   2   0   5    8.04   13.09
   2   0   4  301.65   25.01
  -2   0  -4  322.40   20.83
  -2   0  -4  309.07   19.05
  -2   0  -3    1.83    2.36
  -2   0  -3    0.34    1.37
   2   0   3    2.90    3.14
   2   0   3   -0.22    3.78
   2   0   3  -10.32    7.12
  -2   0  -3    2.42    3.50
   2   0   2  239.05   16.80
   2   0   2  214.05   14.65
  -2   0  -2  198.69   13.31
  -2   0  -2  196.92   12.44
   2   0   2  195.34   12.18
  -2   0  -1   -3.68    1.98
  -2   0  -1    2.15    2.15
  -2   0  -1   -1.13    1.26
   2   0   1   -0.86    2.56
   2   0   1    2.91    3.97
   2   0   0  102.47    7.48
  -2   0   0  102.68    6.42
   2   0   0  100.84    6.88
  -2   0   0  107.14    6.68
  -2   0   0   98.84    5.89
  -2   0   0  103.00    8.03
   2   0   0  105.42    8.51
   2   0   0   98.36    7.74
  -2   0   1   -0.13    0.60
  -2   0   1   -0.18    0.90
  -2   0   1   -1.49    0.92
   2   0  -1    1.18    2.31
  -2   0   1   -0.38    1.78
   2   0  -1    0.32    1.38
   2   0  -1   -0.18    1.06
   2   0  -1   -1.64    0.98
   2   0  -1   -0.58    0.80
   2   0  -1   -1.48    1.89
   2   0  -2   65.36    4.09
   2   0  -2   62.84    4.35
   2   0  -2   62.18    4.48
   2   0  -2   64.84    3.94
   2   0  -2   62.26    4.25
  -2   0   2   60.53    4.24
   2   0  -2   61.09    4.25
   2   0  -2   61.52    4.85
  -2   0   2   61.97    3.98
  -2   0   2   64.58    4.09
   2   0  -2   64.99    4.06
  -2   0   2   61.27    4.64
  -2   0   3    0.63    1.15
  -2   0   3    0.97    1.42
  -2   0   3    0.53    1.22
   2   0  -3   -0.10    1.61
   2   0  -3    0.56    1.56
  -2   0   4  734.89   39.82
  -2   0   4  706.11   39.94
   2   0  -5   -0.44    2.91
  -2   0   5    0.46    2.33
  -2   0   5    1.88    2.00
   2   0  -5    3.29    1.83
  -2   0   5    7.44    3.66
  -2   0   5    1.60    2.36
  -2   0   6  426.02   24.00
  -2   0   6  382.85   23.07
  -2   0   6  379.68   23.19
   2   0  -6  374.41   23.86
  -2   0   7   -2.26    2.71
  -2   0   7   -2.61    4.34
   2   0  -7   -2.37    2.95
   2   0  -7   -0.51    4.81
  -2   0   7    2.47    3.89
  -2   0   8   31.46    6.16
  -2   0   8   38.78    7.61
   2   0  -8   31.63    6.34
   2   0  -8   39.89    8.76
  -2  -1  -5   26.55    4.93
  -2  -1  -5   20.48    6.99
   2  -1   5   14.29    7.29
   2  -1   5   18.77   16.33
  -2   1  -5   25.19    7.56
   2   1   5   20.47    7.55
  -2   1  -5   18.43    4.20
   2   1   5   16.42   13.11
   2   1   5   25.68    5.95
  -2  -1  -4   -0.07    4.85
   2  -1   4    8.88   12.02
  -2  -1  -4    2.79    2.71
   2   1   4    1.74    3.97
   2   1   4    5.31   10.25
  -2   1  -4    1.58    4.30
   2   1   4   -7.09    4.40
  -2   1  -4    0.70    2.50
  -2  -1  -3   12.98    2.62
  -2  -1  -3   12.82    4.14
   2  -1   3    9.49    4.13
  -2  -1  -3   11.64    2.91
   2  -1   3   10.58    7.07
   2   1   3    1.95    7.57
   2   1   3   14.37    3.33
  -2   1  -3   11.54    4.01
  -2   1  -3    9.26    2.49
   2   1   3    6.34    4.93
  -2  -1  -2  272.15   16.62
   2  -1   2  270.41   20.16
   2  -1   2  287.07   18.20
  -2  -1  -2  303.38   17.65
   2   1   2  289.88   16.41
  -2   1  -2  282.66   16.73
   2   1   2  288.83   20.28
   2   1   2  291.18   18.75
  -2   1  -2  275.99   17.51
  -2  -1  -1   53.51    4.36
  -2  -1  -1   81.07    5.35
  -2  -1  -1   51.55    4.41
   2   1   1   51.90    6.30
  -2  -1   0   68.39    4.68
  -2  -1   0   69.11    4.96
   2  -1   0   68.09    5.20
   2  -1   0   63.45    6.79
   2  -1   0   73.97    5.88
   2   1   0   64.44    6.77
  -2   1   0   69.06    4.53
  -2   1   0   75.21    5.18
  -2   1   0   69.13    4.82
  -2   1   0   71.46    4.13
   2   1   0   65.44    5.00
   2   1   0   76.55    6.47
  -2   1   0   68.99    6.28
   2   1   0   70.57    5.87
   2  -1  -1  564.81   30.41
   2  -1  -1  574.66   30.05
  -2  -1   1  547.09   30.73
   2  -1  -1  556.02   29.86
  -2  -1   1  543.57   29.96
   2  -1  -1  546.43   31.39
  -2  -1   1  538.50   29.92
  -2  -1   1  526.18   30.48
   2  -1  -1  559.52   30.01
  -2   1   1  546.23   29.85
   2   1  -1  524.38   30.54
   2   1  -1  558.29   29.92
  -2   1   1  554.76   30.45
  -2   1   1  520.12   31.29
  -2   1   1  534.93   30.05
   2   1  -1  526.81   30.64
  -2   1   1  544.31   30.03
   2  -1  -2  419.81   25.31
   2  -1  -2  433.61   25.81
   2  -1  -2  418.38   25.18
   2  -1  -2  429.36   25.27
   2  -1  -2  452.60   25.27
  -2   1   2  431.87   25.83
  -2   1   2  419.20   25.17
   2   1  -2  582.13   25.55
  -2   1   2  421.58   25.28
   2   1  -2  571.54   25.47
   2  -1  -3  277.00   16.82
   2  -1  -3  287.18   17.06
  -2  -1   3  323.94   17.10
  -2  -1   3  326.50   17.01
   2  -1  -3  273.97   16.64
  -2  -1   3  345.81   17.16
   2   1  -3  276.29   16.94
  -2   1   3  300.54   17.05
  -2   1   3  301.07   17.07
  -2   1   3  291.77   16.85
  -2  -1   4   94.37    6.81
   2  -1  -4  108.67    6.27
  -2  -1   4  101.42    6.95
  -2  -1   4  105.04    6.52
   2  -1  -4   96.79    6.69
  -2   1   4  100.38    6.64
  -2   1   4   91.45    6.75
   2   1  -4   94.76    7.04
  -2   1   4  114.08    6.80
   2   1  -4   98.27    6.30
  -2  -1   5    5.00    2.68
  -2  -1   5    2.83    1.84
  -2  -1   5   -0.12    2.29
   2  -1  -5    1.54    2.00
  -2  -1   5   -0.17    3.82
   2   1  -5    1.86    2.91
  -2   1   5    5.47    2.42
  -2   1   5    5.45    2.55
  -2   1   5    3.30    1.92
  -2   1   5    3.65    3.50
   2   1  -5    1.66    1.48
  -2  -1   6   15.18    3.88
  -2  -1   6   25.03    6.57
   2  -1  -6   14.32    4.49
  -2  -1   6   22.16    3.98
   2  -1  -6   23.99    4.23
  -2  -1   6   22.14    4.32
  -2   1   6   27.55    5.08
  -2   1   6   24.11    4.07
   2   1  -6   28.50    4.10
  -2   1   6   35.99    7.71
   2   1  -6   22.66    4.86
  -2  -1   7   -4.46    4.59
  -2  -1   7    2.48    3.63
  -2  -1   7    1.07    2.75
   2  -1  -7   -1.02    3.13
   2  -1  -7    5.54    5.15
  -2   1   7    3.69    4.20
   2   1  -7    6.59    2.64
   2   1  -7    5.44    5.39
  -2   1   7    0.48    4.40
  -2  -1   8   25.57    7.20
   2  -1  -8   18.06    4.22
   2  -1  -8   34.94    9.04
  -2  -1   8   44.71    8.62
  -2   1   8   24.70    7.16
   2   1  -8   34.67    8.18
  -2   1   8   31.59    6.35
   2   1  -8   30.03    5.42
  -2  -2  -5   17.04    7.21
  -2  -2  -5   13.68    4.54
   2  -2   5   14.76    6.75
   2  -2   5   13.87   16.27
   2   2   5   12.84    5.23
   2   2   5   13.90    7.34
   2   2   5   35.69   15.60
  -2   2  -5   14.88    4.17
   2  -2   4    2.25    5.33
  -2  -2  -4   -0.59    3.01
  -2  -2  -4   -3.15    4.91
   2  -2   4   10.59   11.08
  -2   2  -4    6.15    5.25
  -2   2  -4    0.25    2.50
   2   2   4    1.63    3.59
   2   2   4    3.66    5.26
   2   2   4   -4.49    9.66
  -2  -2  -3   43.90    4.82
   2  -2   3   55.27   10.89
  -2  -2  -3   35.13    6.87
   2   2   3   53.28   11.00
  -2   2  -3   46.83    6.83
   2   2   3   39.35    5.20
   2   2   3   53.56    8.34
  -2   2  -3   42.62    4.94
   2  -2   2   41.64    8.76
  -2  -2  -2   26.15    5.28
  -2  -2  -2   15.45    3.86
  -2   2  -2   31.43    3.57
  -2   2  -2   24.00    5.07
   2   2   2   24.57    3.39
   2   2   2   22.16    6.71
  -2  -2  -1  230.86   14.89
   2  -2   1  235.45   16.84
   2  -2   1  231.69   14.58
  -2  -2  -1  217.18   13.54
  -2  -2  -1  260.99   13.48
  -2  -2  -1  239.62   14.05
   2   2   1  225.09   15.21
  -2   2  -1  224.27   13.71
  -2   2  -1  230.48   13.76
  -2   2  -1  229.39   14.21
   2   2   1  230.48   13.21
   2  -2   0  466.16   28.25
  -2  -2   0  604.46   28.91
   2  -2   0  458.92   29.07
  -2  -2   0  621.43   30.05
   2  -2   0  494.74   31.02
   2  -2   0  462.77   29.29
  -2  -2   0  618.45   28.86
  -2   2   0  470.80   29.66
  -2   2   0  478.42   28.88
  -2   2   0  483.08   29.12
   2   2   0  563.42   30.11
  -2  -2   1    6.58    2.21
  -2  -2   1    3.98    2.51
  -2  -2   1    5.85    1.10
   2   2  -1    7.14    1.41
   2   2  -1    5.40    2.08
   2   2  -1    2.82    2.63
   2   2  -1    2.81    1.92
  -2  -2   2  348.88   20.09
   2  -2  -2  357.61   20.73
   2  -2  -2  347.32   19.75
   2  -2  -2  345.17   19.94
  -2  -2   2  358.44   19.96
   2  -2  -2  371.60   20.05
  -2  -2   2  348.72   19.99
  -2  -2   2  359.15   20.75
   2   2  -2  372.70   20.26
  -2   2   2  367.31   19.93
  -2   2   2  363.58   19.92
   2   2  -2  341.41   19.75
   2   2  -2  353.01   20.06
   2   2  -2  351.01   20.59
  -2   2   2  367.27   20.95
   2   2  -2  348.90   19.47
  -2  -2   3  294.23   17.61
  -2  -2   3  290.16   17.66
   2  -2  -3  327.35   17.40
  -2  -2   3  317.89   17.36
   2  -2  -3  322.29   17.42
  -2  -2   3  304.98   17.56
   2  -2  -3  304.80   17.69
   2   2  -3  310.12   18.18
  -2   2   3  303.46   17.89
  -2   2   3  318.49   17.65
  -2   2   3  321.60   17.71
   2   2  -3  305.93   17.57
  -2   2   3  304.24   17.30
   2   2  -3  314.49   17.83
  -2  -2   4    3.04    2.06
   2  -2  -4    4.09    1.84
  -2  -2   4    2.57    2.39
  -2  -2   4    3.14    1.39
   2  -2  -4    5.79    3.09
  -2  -2   4    0.70    2.20
   2  -2  -4    5.18    3.19
   2   2  -4    3.22    2.99
  -2   2   4    4.02    1.89
  -2   2   4    1.75    2.05
   2   2  -4    6.57    2.29
  -2   2   4    6.37    1.96
   2   2  -4    2.60    1.22
  -2   2   4    5.14    3.50
   2  -2  -5   22.51    4.00
  -2  -2   5   23.21    3.17
  -2  -2   5   31.42    4.33
   2  -2  -5   21.84    3.64
  -2  -2   5   30.09    5.09
   2   2  -5   26.67    4.43
   2   2  -5   27.40    3.18
  -2   2   5   23.61    3.51
  -2   2   5   26.94    3.77
   2   2  -5   30.47    6.76
   2  -2  -6    5.83    2.75
  -2  -2   6    0.49    2.47
  -2  -2   6    5.69    6.71
  -2  -2   6    1.43    3.48
  -2  -2   6    9.15    4.06
  -2   2   6    4.04    3.43
   2   2  -6    8.64    4.00
   2   2  -6    2.66    2.00
  -2   2   6    0.98    3.26
  -2  -2   7   44.11    5.07
   2  -2  -7   72.50    8.84
   2  -2  -7   67.25    6.15
  -2  -2   7   34.68    7.29
  -2  -2   7   37.29    6.96
  -2   2   7   54.99    6.93
   2   2  -7   30.72    6.50
   2   2  -7   47.74    5.64
  -2   2   7   52.33    7.05
   2  -2  -8   20.12    7.67
   2  -2  -8   19.03    4.69
  -2  -2   8   16.13    6.91
  -2  -2   8   18.58    5.86
  -2  -2   8   19.73    4.10
  -2   2   8   16.34    6.45
  -2   2   8   27.63    6.39
   2   2  -8   26.21    4.93
   2   2  -8   11.70    6.87
   2  -3   5  128.40   22.37
  -2  -3  -5  147.02   11.76
   2  -3   5  145.19   13.77
  -2  -3  -5  161.55   14.58
   2   3   5  133.54   21.97
   2   3   5  164.36   14.46
   2   3   5  152.71   15.33
  -2   3  -5  126.58   14.06
  -2   3  -5  150.74   11.66
   2   3   5  149.61   11.88
   2  -3   4    8.48    5.14
  -2  -3  -4   10.93    5.80
  -2  -3  -4   12.27    3.50
   2  -3   4   14.49   10.25
   2   3   4   31.15   10.97
   2   3   4    3.44    4.22
  -2   3  -4    9.12    5.61
  -2  -3  -3  289.07   18.61
  -2  -3  -3  294.73   17.41
  -2   3  -3  276.23   17.27
   2   3   3  282.52   24.68
  -2   3  -3  270.31   18.53
   2   3   3  313.43   20.46
   2   3   3  287.02   17.17
  -2  -3  -2   18.84    3.81
   2  -3   2   24.18    7.77
  -2  -3  -2   17.59    2.91
  -2  -3  -2   12.75    4.55
  -2   3  -2   13.36    2.97
   2   3   2   17.46    3.15
   2   3   2    8.93    4.11
  -2  -3  -1   43.00    3.72
  -2  -3  -1   31.64    5.18
  -2  -3  -1   37.64    4.17
   2  -3   1   45.29    7.97
  -2   3  -1   40.07    5.13
   2   3   1   39.34    3.24
  -2   3  -1   41.32    4.00
   2   3   1   30.89    5.57
   2  -3   0   45.35    6.46
   2  -3   0   46.19    3.10
  -2   3   0   37.20    5.97
  -2   3   0   42.58    3.78
   2   3   0   59.10    5.18
  -2   3   0   41.39    4.35
   2  -3  -1  184.58   12.77
   2  -3  -1  192.39   11.44
  -2  -3   1  185.29   11.83
  -2  -3   1  184.90   10.69
   2  -3  -1  186.74   10.80
   2   3  -1  184.07   10.69
   2   3  -1  191.78   12.20
   2   3  -1  176.15   11.88
  -2   3   1  175.08   11.21
  -2   3   1  184.98   11.27
   2   3  -1  219.57   11.81
   2  -3  -2    0.10    1.70
   2  -3  -2    7.86    2.37
  -2  -3   2    1.07    2.01
   2  -3  -2    2.36    1.49
  -2  -3   2    5.24    1.60
   2  -3  -2    7.20    2.86
  -2   3   2    2.10    1.36
  -2   3   2    3.15    1.31
   2   3  -2    2.92    2.13
   2   3  -2    2.34    1.67
  -2   3   2    7.84    3.73
   2   3  -2   -0.45    2.33
  -2  -3   3   19.03    3.44
  -2  -3   3   20.34    2.43
   2  -3  -3   16.04    3.39
   2  -3  -3   26.35    2.72
  -2  -3   3   23.78    3.30
  -2   3   3   20.06    2.24
  -2   3   3   23.71    2.90
  -2   3   3   29.09    2.70
   2   3  -3   19.32    2.69
  -2   3   3   20.29    4.58
   2   3  -3   20.04    4.04
   2  -3  -4   31.70    4.85
  -2  -3   4   31.28    3.01
   2  -3  -4   26.73    3.82
   2  -3  -4   27.14    4.23
  -2  -3   4   29.16    4.01
   2   3  -4   31.67    5.79
   2   3  -4   33.01    2.60
  -2   3   4   31.02    3.60
   2   3  -4   32.80    4.08
  -2   3   4   38.25    3.24
  -2  -3   5  666.48   35.66
   2  -3  -5  555.41   35.47
  -2  -3   5  681.80   35.01
  -2   3   5  580.71   35.55
   2   3  -5  623.82   35.88
   2   3  -5  661.75   36.96
  -2  -3   6    6.44    3.63
   2  -3  -6    2.09    2.78
  -2  -3   6    1.24    3.91
   2  -3  -6    1.95    3.83
   2   3  -6   -5.02    8.36
   2   3  -6    7.48    3.95
   2   3  -6   -4.06    2.19
  -2   3   6    3.86    7.38
  -2   3   6   -0.68    2.76
  -2   3   6   -0.86    3.03
  -2  -3   7  221.49   17.50
   2  -3  -7  305.94   19.28
   2  -3  -7  310.23   17.01
  -2  -3   7  248.13   15.98
   2   3  -7  243.62   16.14
  -2   3   7  306.93   17.67
  -2   3   7  273.25   16.50
   2   3  -7  225.95   18.16
  -2  -3   8   10.74    6.07
  -2  -3   8    9.29    3.81
   2  -3  -8   11.57    7.61
   2  -3  -8    3.42    4.60
  -2   3   8    0.78    5.24
  -2   3   8    5.22    6.06
   2   3  -8    8.80    4.37
   2   3  -8   19.24    8.09
   2  -4   5    2.44    7.09
  -2  -4  -5   17.94    7.96
  -2  -4  -5    6.26    4.16
   2  -4   5  -23.81   16.06
  -2   4  -5   -0.68    4.67
  -2   4  -5    6.36    6.19
   2   4   5   14.15   14.61
   2   4   5   15.76    5.84
   2   4   5    0.57    7.49
   2   4   5    7.94    7.50
   2  -4   4   -3.75    5.03
  -2  -4  -4    2.08    5.64
  -2  -4  -4    1.89    2.99
   2  -4   4    6.82   11.83
  -2   4  -4    3.02    3.56
   2   4   4   -7.87   10.34
   2   4   4    2.45    6.97
  -2   4  -4   -6.68    4.97
   2   4   4   -4.15    3.78
  -2  -4  -3   21.20    5.59
   2  -4   3   28.33    5.62
  -2  -4  -3   21.36    3.66
  -2  -4  -3   25.77    5.24
   2  -4   3   37.19   11.06
  -2   4  -3   21.07    4.80
  -2   4  -3   17.57    3.64
   2   4   3   17.45    6.04
   2   4   3   19.77    9.45
   2   4   3   21.59    3.82
  -2  -4  -2   60.07    5.37
  -2  -4  -2   53.09    6.41
  -2  -4  -2   54.16    7.92
   2  -4   2   91.15   12.05
   2   4   2   49.84    7.94
   2   4   2   62.20    4.98
   2  -4   1  277.88   20.92
  -2  -4  -1  358.76   17.87
   2  -4   1  283.33   16.73
  -2  -4  -1  349.35   19.78
  -2   4  -1  267.48   18.46
  -2   4  -1  266.43   17.77
   2   4   1  307.05   19.32
   2   4   1  343.02   17.43
  -2  -4   0  305.62   17.20
   2  -4   0  313.85   20.15
   2  -4   0  309.75   16.85
  -2  -4   0  304.71   18.74
   2   4   0  303.15   18.63
  -2   4   0  291.50   17.91
  -2   4   0  303.11   17.46
  -2   4   0  281.29   18.38
   2   4   0  314.78   17.07
  -2  -4   1    0.84    1.01
   2  -4  -1    6.75    3.93
  -2  -4   1    1.57    1.33
   2  -4  -1    1.53    1.42
  -2  -4   1   -2.90    2.22
   2   4  -1   -1.09    1.29
   2   4  -1    1.12    3.95
  -2   4   1   -0.14    1.56
  -2   4   1    0.05    2.18
   2   4  -1    0.89    2.23
  -2  -4   2  229.58   14.39
   2  -4  -2  214.75   14.89
  -2  -4   2  238.50   13.34
  -2  -4   2  232.17   13.66
  -2   4   2  233.18   13.78
   2   4  -2  253.11   14.79
  -2   4   2  231.63   13.82
   2   4  -2  224.32   14.59
   2   4  -2  242.91   13.16
  -2  -4   3  481.40   25.45
  -2  -4   3  430.74   25.36
  -2  -4   3  416.93   25.15
  -2  -4   3  455.95   25.78
   2  -4  -3  437.03   26.04
   2   4  -3  462.13   26.51
   2   4  -3  441.40   25.01
   2   4  -3  478.53   26.27
  -2   4   3  427.35   25.32
   2  -4  -4   25.25    3.97
  -2  -4   4   22.57    3.03
   2  -4  -4   23.01    4.50
  -2  -4   4   24.21    3.86
  -2  -4   4   27.91    5.54
   2   4  -4   27.57    5.44
  -2   4   4   23.06    3.56
   2   4  -4   27.15    3.94
   2  -4  -5   33.23    5.29
  -2  -4   5   32.52    5.21
  -2  -4   5   30.95    3.49
  -2  -4   5   17.98    6.28
  -2   4   5   38.30    4.70
   2   4  -5   37.32    5.74
   2   4  -5   32.48    3.17
   2   4  -5   47.76    8.52
   2   4  -6    8.88    9.50
  -2   4   6   36.26    5.14
  -2  -4   7   55.49    5.85
   2  -4  -7   68.15    6.72
  -2  -4   7   52.39    7.86
   2   4  -7   59.31    8.89
  -2   4   7   63.50    7.29
  -2   4   7   57.62    7.87
  -2  -4   8   19.32    6.90
  -2  -4   8   20.27    4.29
   2  -4  -8   25.46    5.85
   2  -4  -8   26.20    7.51
  -2   4   8   35.21    6.89
   2   4  -8   17.27    8.00
   2   4  -8   24.74    5.03
  -2   4   8   29.05    7.24
   2  -5   5   18.09   16.27
   2  -5   5    7.99    7.62
  -2  -5  -5    5.03    8.17
  -2  -5  -5    9.60    4.57
  -2   5  -5   14.14    8.14
   2   5   5   10.79    8.43
   2   5   5    7.89    5.83
   2   5   5   -3.98    7.67
   2   5   5    5.07   13.95
   2  -5   4  -12.21   11.82
   2  -5   4    3.77    5.55
  -2  -5  -4    1.98    3.24
  -2  -5  -4    7.76    6.27
   2   5   4    5.83    4.38
  -2   5  -4    2.42    5.63
  -2   5  -4    4.58    3.65
   2   5   4   -7.30   10.34
   2   5   4    5.99    6.96
   2  -5   3    0.70    4.53
  -2  -5  -3    2.66    4.97
  -2  -5  -3    6.71    2.87
  -2  -5  -3    3.50    4.24
   2  -5   3   -2.05    9.36
  -2   5  -3   -1.74    2.60
   2   5   3   -2.08    4.81
  -2   5  -3    4.90    5.13
  -2  -5  -2  229.89   12.97
   2  -5   2  187.05   13.74
   2  -5   2  196.01   17.57
  -2  -5  -2  195.07   14.81
   2   5   2  222.55   15.24
  -2   5  -2  178.03   13.72
   2   5   2  226.39   12.46
  -2   5  -2  194.21   13.00
  -2  -5  -1  234.57   14.23
   2  -5   1  249.91   13.37
   2  -5   1  262.89   18.56
  -2  -5  -1  242.77   16.32
  -2   5  -1  237.07   15.31
   2   5   1  241.80   13.98
  -2   5  -1  224.42   14.34
   2   5   1  232.08   15.89
  -2  -5   0   35.32    5.27
   2  -5   0   36.70    7.19
   2  -5   0   41.42    3.33
  -2  -5   0   37.39    4.48
  -2  -5   0   34.24    3.37
   2   5   0   43.50    5.60
  -2   5   0   39.64    4.75
  -2  -5   1  532.47   29.54
  -2  -5   1  521.30   31.07
   2  -5  -1  499.54   31.94
   2   5  -1  617.41   32.45
   2   5  -1  540.51   29.48
  -2   5   1  526.36   29.90
   2   5  -1  514.94   30.98
  -2   5   1  523.72   30.30
   2  -5  -2  153.64   11.76
  -2  -5   2  160.30    9.75
  -2  -5   2  156.03    9.92
   2   5  -2  166.98    9.53
  -2   5   2  162.53   10.26
   2   5  -2  175.07   11.97
   2   5  -2  151.76   10.97
  -2  -5   3   15.50    3.69
   2  -5  -3   16.77    4.20
  -2  -5   3   14.70    4.14
  -2  -5   3   18.24    2.96
  -2   5   3   10.93    2.49
   2   5  -3   11.01    4.90
   2   5  -3   16.54    2.93
   2   5  -3   17.81    4.24
  -2  -5   4   99.67    8.02
  -2  -5   4  100.97    7.22
   2  -5  -4  118.71    8.94
  -2  -5   4  105.11    9.33
   2   5  -4  100.68    7.69
   2   5  -4  101.22   10.38
  -2   5   4  119.75    7.85
  -2  -5   5    0.77    3.70
  -2  -5   5   -3.54    6.03
   2  -5  -5    2.76    3.63
  -2  -5   5    1.98    1.95
   2  -5  -5   -2.17    2.40
   2   5  -5   -1.86    8.89
   2   5  -5    2.52    3.35
   2   5  -5    2.51    1.49
  -2   5   5    1.07    2.45
   2  -5  -6    9.06    5.47
   2  -5  -6    6.36    3.33
  -2  -5   6   27.82    9.30
  -2  -5   6   11.15    3.00
  -2  -5   6   15.66    4.77
  -2   5   6   10.99    3.39
   2   5  -6   13.28   12.70
   2   5  -6   20.59    3.36
  -2   5   6   13.40    4.24
   2   5  -6   19.73    5.70
  -2  -5   7   30.08    6.78
   2  -5  -7   38.72    8.33
   2  -5  -7   21.42    4.58
  -2  -5   7   36.07    5.18
  -2   5   7   36.95    6.85
   2   5  -7   37.66    7.19
   2   5  -7   33.84    5.19
  -2   5   7   49.16    7.26
   2  -5  -8   52.53    9.74
   2  -5  -8   55.72    8.37
  -2  -5   8   45.44    6.75
   2   5  -8   62.12    7.39
  -2   5   8   47.23    8.31
   2   5  -8   40.09    9.37
   2  -6   4  376.02   33.45
  -2  -6  -4  548.48   30.02
  -2  -6  -4  522.49   28.17
  -2  -6  -4  443.72   30.47
   2   6   4  529.55   31.82
  -2   6  -4  372.62   27.51
   2   6   4  497.47   34.62
  -2  -6  -3   -1.11    2.88
   2  -6   3   -0.16    4.71
  -2  -6  -3    5.66    5.55
   2  -6   3    5.16    9.06
  -2   6  -3    2.20    4.53
   2   6   3   -3.73    3.24
   2   6   3    3.12    5.30
  -2   6  -3    3.07    3.21
   2  -6   2   81.84    8.28
  -2  -6  -2   73.49    9.56
  -2  -6  -2   85.75    7.00
   2  -6   2   89.40   13.13
  -2   6  -2   88.37    8.74
  -2   6  -2   89.23    7.44
   2   6   2  111.43   10.18
   2   6   2   85.75    6.56
   2  -6   1   21.50    4.40
  -2  -6  -1   16.50    3.00
   2  -6   1    9.90    6.74
  -2   6  -1   16.11    4.07
   2   6   1   24.65    4.94
   2   6   1   19.76    2.93
  -2   6  -1   18.54    3.01
   2  -6   0   72.80   10.16
  -2  -6   0   84.48    8.01
  -2  -6   0   84.55    5.61
  -2   6   0   87.09    6.97
   2   6   0   74.08    7.41
  -2  -6   1    3.95    2.78
   2  -6  -1    3.83    4.57
  -2  -6   1   12.30    4.05
  -2  -6   1    3.45    1.25
  -2   6   1    0.63    2.21
   2   6  -1    2.43    3.14
   2  -6  -2    6.08    4.83
  -2  -6   2    1.88    3.71
  -2  -6   2    2.21    2.22
  -2  -6   2    7.48    3.06
  -2   6   2    7.07    2.52
   2   6  -2    7.55    6.19
   2   6  -2   12.78    2.13
   2   6  -2   -0.06    2.95
  -2  -6   3   20.38    4.98
   2  -6  -3   17.67    4.98
  -2  -6   3   22.53    3.59
   2   6  -3   16.19    3.45
   2   6  -3   29.60    6.79
   2   6  -3   26.49    5.30
  -2   6   3   18.58    3.48
  -2  -6   4  286.17   16.87
  -2  -6   4  281.34   18.74
  -2  -6   4  277.27   17.76
   2  -6  -4  301.14   17.22
   2   6  -4  280.79   19.87
  -2   6   4  287.10   17.45
   2   6  -4  285.97   17.20
  -2  -6   5    8.40    2.81
   2  -6  -5    7.65    2.75
   2  -6  -5   17.20    5.35
  -2  -6   5    6.02    7.01
  -2  -6   5   11.58    4.25
  -2   6   5   10.54    3.10
   2   6  -5   19.72   10.78
  -2  -6   6  335.45   18.65
  -2  -6   6  219.55   21.17
   2  -6  -6  235.89   17.36
  -2  -6   6  298.22   16.79
   2  -6  -6  247.95   18.46
   2   6  -6  311.45   16.23
  -2   6   6  255.83   17.64
   2   6  -6  299.12   18.69
  -2  -6   7    0.38    3.57
   2  -6  -7    0.65    6.67
   2  -6  -7    5.01    3.73
  -2  -6   7    0.43    6.02
  -2   6   7    5.82    5.44
   2   6  -7   -3.72    3.63
  -2   6   7    0.42    4.83
   2   6  -7    0.41    5.68
  -2  -7  -4   -5.94    7.61
  -2  -7  -4    8.27    6.23
   2  -7   4  -22.18   13.19
   2  -7   4   -9.58    6.02
  -2  -7  -4    3.86    3.89
   2   7   4    4.95    7.64
   2   7   4    6.47    5.15
  -2   7  -4   -0.12    4.02
  -2   7  -4   -4.25    6.22
  -2  -7  -3   18.38    7.09
   2  -7   3   10.48    5.53
   2  -7   3   -0.49   11.28
  -2  -7  -3   15.00    4.07
  -2   7  -3   11.23    3.70
   2   7   3   15.85    6.61
   2   7   3   15.04    3.86
  -2   7  -3   19.33    5.75
   2  -7   2   80.38    5.35
  -2  -7  -2   74.19    6.48
   2  -7   2   82.82    8.10
   2  -7   2   66.34   13.98
  -2  -7  -2   89.82   10.13
  -2   7  -2   74.22    9.01
  -2   7  -2   84.89    6.96
   2   7   2   70.79    9.90
  -2  -7  -1  105.51   10.24
   2  -7   1  112.13    8.47
  -2  -7  -1   99.80    7.44
   2  -7   1   97.64   13.30
   2   7   1  109.46    7.53
  -2   7  -1  111.08    9.21
   2   7   1  122.16   10.13
  -2  -7   0  146.90    8.97
  -2  -7   0  143.92   11.83
   2  -7   0  143.15    9.62
  -2   7   0  137.59   10.66
   2  -7  -1  131.92   12.32
  -2  -7   1  158.60   11.60
   2  -7  -1  147.96    9.13
  -2  -7   1  144.36    8.72
  -2   7   1  147.59   10.14
   2   7  -1  149.45   11.48
  -2  -7   2   93.46    7.18
   2  -7  -2  106.44   10.43
  -2  -7   2   92.29    9.32
   2   7  -2  105.62    6.96
   2   7  -2   83.27    8.43
  -2   7   2  109.83    7.13
  -2   7   2  104.66    7.69
  -2  -7   3  117.65    8.45
   2  -7  -3  123.23   11.03
  -2  -7   3  121.02   10.71
   2   7  -3  124.33    8.30
   2   7  -3  130.65   14.87
   2   7  -3  124.92   11.13
  -2   7   3  110.06    8.48
  -2  -7   4  255.71   16.39
  -2  -7   4  256.24   15.82
   2  -7  -4  261.08   17.87
   2  -7  -4  268.89   16.13
  -2  -7   4  261.42   18.25
   2   7  -4  272.99   21.51
   2   7  -4  261.30   18.63
  -2   7   4  269.24   15.87
   2   7  -4  265.31   16.35
  -2   7   4  260.40   16.21
  -2  -7   5    4.50    4.39
  -2  -7   5    7.68    2.70
   2  -7  -5    1.59    2.96
  -2  -7   5   12.62    7.95
   2  -7  -5    7.41    5.16
   2   7  -5   -8.65   11.88
   2   7  -5    7.71    4.09
  -2   7   5    7.01    3.60
  -2  -7   6   10.16    5.70
  -2  -7   6    9.15   10.56
   2  -7  -6    2.07    5.29
   2  -7  -6    5.19    3.49
  -2  -7   6    1.80    2.81
   2   7  -6   -0.05    5.72
  -2   7   6    1.36    3.48
   2   7  -6    8.11    2.72
  -2  -7   7    5.59    3.94
   2  -7  -7   -7.29    4.17
   2  -7  -7    7.05    7.50
  -2  -7   7   -6.57    6.86
   2   7  -7   -1.96    3.69
   2   7  -7   -8.82    6.16
  -2   7   7    7.45    4.88
  -2  -8  -4   -2.48    7.11
  -2  -8  -4    9.83    8.42
   2  -8   4   -2.35    7.03
  -2  -8  -4    0.17    4.52
   2  -8   4   -0.02   15.05
   2   8   4    1.62    5.48
  -2   8  -4    6.42    4.67
  -2   8  -4    8.53    7.10
   2   8   4    2.87    7.63
   2  -8   3   33.17    6.60
  -2  -8  -3   57.41    9.71
   2  -8   3   28.34   12.65
  -2   8  -3   27.48    6.90
   2   8   3   60.28   10.48
  -2   8  -3   23.52    4.85
  -2  -8  -2    5.34    2.57
  -2  -8  -2    8.24    5.65
   2  -8   2    7.13    4.51
   2  -8   2   11.40    9.76
  -2   8  -2    3.84    3.09
  -2   8  -2    5.09    4.53
   2   8   2    3.25    3.18
   2   8   2    9.66    5.62
   2  -8   1   89.96   10.83
   2  -8   1   83.26   12.30
  -2  -8  -1   77.76    6.77
  -2  -8  -1   76.27    9.83
   2   8   1   86.60    6.65
   2   8   1   88.74    9.44
  -2   8  -1  105.34    8.98
   2  -8   0  225.88   13.56
  -2  -8   0  210.78   13.02
  -2  -8   0  228.28   21.60
   2  -8   0  216.65   17.91
   2   8   0  215.05   15.53
  -2   8   0  215.43   14.49
  -2  -8   1    3.24    5.23
   2  -8  -1   -2.11    6.36
   2  -8  -1    1.69    2.26
  -2  -8   1    4.42    1.78
  -2   8   1    3.30    2.96
  -2   8   1    6.08    3.45
   2   8  -1   -0.10    4.19
  -2  -8   2  388.42   20.03
  -2  -8   2  342.46   22.26
   2  -8  -2  322.02   22.77
  -2   8   2  325.66   19.71
   2   8  -2  334.15   19.61
   2   8  -2  339.02   21.87
  -2   8   2  312.11   20.40
   2  -8  -3  121.42   11.42
  -2  -8   3  139.27   11.96
  -2  -8   3  122.81    9.44
  -2   8   3  120.66    9.16
   2   8  -3  138.49    9.17
   2   8  -3  138.61   11.99
  -2   8   3  127.37    8.88
  -2  -8   4    3.12    4.10
   2  -8  -4   15.75    4.86
   2  -8  -4   14.85    6.28
  -2  -8   4    7.44    2.59
  -2  -8   4   11.68    6.61
  -2   8   4    8.47    3.72
   2   8  -4    2.76    3.69
  -2   8   4    5.96    3.03
   2   8  -4    2.16    5.17
  -2  -8   5   74.38   13.41
  -2  -8   5   70.61    8.70
   2  -8  -5   57.60    6.95
   2  -8  -5   59.98    9.50
  -2  -8   5   79.19    6.61
  -2   8   5   55.05    7.24
   2   8  -5   78.57    8.21
  -2  -8   6    1.44   11.58
   2  -8  -6   -0.46    5.90
  -2  -8   6   -7.88    5.46
  -2  -8   6    3.95    2.90
   2  -8  -6    1.85    3.43
   2   8  -6   15.69    5.76
  -2   8   6   -0.16    3.62
  -2  -8   7   57.84    6.74
   2  -8  -7   52.54    8.67
   2  -8  -7   52.96   10.35
  -2  -8   7   69.84   10.98
  -2   8   7   66.99    8.96
   2   8  -7   47.20   10.17
  -2  -9  -3  211.35   14.12
   2  -9   3  210.89   15.58
   2  -9   3  154.38   22.07
  -2  -9  -3  242.35   18.88
   2   9   3  211.82   13.98
  -2   9  -3  199.25   16.82
   2   9   3  237.34   18.47
  -2   9  -3  198.46   14.35
  -2  -9  -2    5.98    3.04
   2  -9   2   -2.29    4.35
   2  -9   2    6.72   10.75
  -2  -9  -2    0.68    6.29
  -2   9  -2   -1.11    4.94
   2   9   2    2.59    5.60
   2   9   2    2.99    3.65
  -2  -9  -1    3.81    2.98
   2  -9   1    8.84    4.39
   2  -9   1    5.11    8.67
  -2  -9  -1   12.08    6.54
   2   9   1    5.94    2.97
   2   9   1    6.90    4.67
  -2   9  -1    9.30    4.91
  -2  -9   0    6.74    5.93
  -2  -9   0    8.28    2.86
   2  -9   0   20.94    8.88
   2  -9   0   17.11    3.93
  -2   9   0    8.38    3.73
   2   9   0   23.15    5.78
  -2  -9   1   54.27    9.47
  -2  -9   1   43.52    4.35
  -2   9   1   46.78    6.32
  -2   9   1   51.97    7.00
   2   9  -1   53.65    7.95
   2  -9  -2   13.49    7.16
  -2  -9   2    9.63    6.53
  -2  -9   2   13.83    3.52
  -2   9   2   13.96    3.78
   2   9  -2    9.17    3.32
  -2   9   2   15.40    4.04
   2   9  -2   16.22    5.27
  -2  -9   3   60.37   10.50
  -2  -9   3   71.84    7.21
   2  -9  -3   77.26    9.83
   2   9  -3   68.09    6.68
   2   9  -3   60.73    9.26
  -2   9   3   78.86    6.94
  -2   9   3   74.92    7.17
   2  -9  -4    6.22    6.31
  -2  -9   4  -10.39    4.37
  -2  -9   4   12.11    7.54
   2   9  -4    3.68    5.61
  -2   9   4   -0.35    3.14
   2   9  -4    2.12    4.36
  -2   9   4    2.86    4.05
   2  -9  -5  222.14   15.72
   2  -9  -5  241.91   17.86
  -2  -9   5  225.52   16.10
  -2  -9   5  233.78   14.62
  -2  -9   5  235.86   20.93
  -2   9   5  253.04   15.41
   2   9  -5  234.57   19.77
   2   9  -5  235.07   16.21
  -2   9   5  208.84   15.51
   2  -9  -6   -1.08    3.67
  -2  -9   6    2.46    6.60
   2  -9  -6    2.05    7.09
  -2  -9   6    5.03    3.67
   2   9  -6    0.57    6.00
  -2   9   6    6.30    4.03
  -2 -10  -3   81.04   14.25
   2 -10   3   57.90   16.43
  -2 -10  -3   91.02    8.48
   2 -10   3   71.12   10.47
   2  10   3   94.22    8.72
  -2  10  -3   95.73   12.47
   2  10   3   71.65   13.66
   2 -10   2   91.91   17.04
  -2 -10  -2  117.83   13.00
  -2 -10  -2   96.30    8.16
   2 -10   2   76.88    9.44
  -2  10  -2   91.74   11.25
   2  10   2  103.85    8.53
   2  10   2   70.47   12.24
   2 -10   1  132.40   10.41
  -2 -10  -1  133.84    9.78
   2 -10   1  120.10   16.46
  -2 -10  -1  121.36   13.27
  -2  10  -1  133.66   11.57
   2  10   1  144.09   12.86
   2  10   1  146.11    9.91
   2 -10   0  124.62   16.42
   2 -10   0  140.62    9.83
  -2 -10   0  128.69    9.36
  -2 -10   0  129.03   13.37
  -2  10   0  151.84   11.41
   2  10   0  120.29   12.48
  -2 -10   1   22.23    4.08
   2 -10  -1   18.39    8.98
  -2 -10   1    9.11    7.06
  -2  10   1   29.17    5.59
   2  10  -1   33.42    6.84
  -2  10   1   24.33    5.18
  -2 -10   2   29.88    5.78
   2 -10  -2   30.78    8.24
  -2  10   2   32.04    6.41
   2  10  -2   44.00    7.51
   2  10  -2   40.96    5.36
  -2  10   2   41.97    6.17
   2 -10  -3  156.63   15.04
  -2 -10   3  173.08   16.46
  -2 -10   3  165.65   11.49
   2  10  -3  161.68   11.37
  -2  10   3  158.50   11.96
  -2  10   3  149.68   11.87
   2  10  -3  161.84   14.22
  -2 -10   4   14.58    9.58
   2 -10  -4   10.16    7.39
  -2 -10   4   25.82    5.75
  -2  10   4   27.56    5.33
  -2  10   4   24.53    5.91
   2  10  -4   31.59    8.39
   2  10  -4   34.32    6.13
   2 -10  -5   10.17    4.66
  -2 -10   5    8.32    3.48
   2 -10  -5   15.52    7.75
  -2 -10   5   16.76   11.76
  -2 -10   5    9.39    5.49
   2  10  -5   12.31    8.08
   2  10  -5   12.26    5.86
  -2  10   5    4.80    4.28
  -2  10   5   -2.69    5.46
   2 -10  -6    2.64    4.62
  -2 -10   6    7.63    4.33
  -2 -10   6    4.11    6.77
   2 -10  -6    7.90    7.99
   2  10  -6    9.55    6.82
  -2  10   6    4.89    5.34
   2 -11   2   48.19   15.35
  -2 -11  -2   48.23    7.10
   2 -11   2   51.69    8.73
  -2 -11  -2   64.56   11.66
   2  11   2   59.30   11.74
  -2  11  -2   78.67   11.38
   2  11   2   54.98    7.26
   2 -11   1   75.23    8.29
  -2 -11  -1   67.46    7.25
  -2 -11  -1   57.45   11.02
   2 -11   1   57.04   14.90
   2  11   1   81.96   10.85
  -2  11  -1   52.40    8.87
   2  11   1   76.14    7.06
  -2 -11   0   26.99    8.53
   2 -11   0   26.22   10.88
   2 -11   0   21.91    5.17
   2  11   0   15.58    6.41
  -2  11   0   17.97    5.21
  -2  11   0   32.34    7.36
   2 -11  -1  268.94   22.67
  -2 -11   1  253.01   21.46
  -2 -11   1  285.46   16.35
  -2  11   1  270.56   18.28
  -2  11   1  261.77   18.38
   2  11  -1  290.89   20.36
  -2 -11   2    0.37    8.94
  -2 -11   2   37.97    6.20
   2 -11  -2   12.74    8.17
   2  11  -2   14.52    4.38
   2  11  -2   15.97    6.64
  -2  11   2   16.55    5.08
  -2 -11   3   38.39    7.17
  -2 -11   3   29.67   10.91
   2 -11  -3   79.71   11.45
   2  11  -3   50.79    9.79
   2  11  -3   44.80    6.89
   2 -11  -4   93.05    9.81
  -2 -11   4  103.03    9.59
  -2 -11   4  142.98   28.34
   2 -11  -4   74.79   13.04
  -2  11   4   85.36    8.77
  -2  11   4   99.64   10.18
   2  11  -4   85.61    8.83
   2  11  -4   78.09   14.17
  -2 -11   5    5.85    4.23
  -2 -11   5   -2.91    6.45
   2 -11  -5   -2.27    7.98
   2 -11  -5   11.95    4.21
  -2 -11   5    5.13   12.51
   2  11  -5    1.04    6.16
  -2  11   5    4.76    4.97
   2  11  -5   11.33    8.74
  -2 -12  -2   60.97    7.97
   2 -12   2   44.26   17.18
   2 -12   2   54.44    9.39
  -2 -12  -2   69.28   13.29
  -2  12  -2   34.70    8.36
   2  12   2   58.58    7.84
   2  12   2   69.61   11.63
  -2 -12  -1   19.87    4.76
   2 -12   1    6.32    5.88
   2 -12   1   21.55   13.68
  -2 -12  -1   21.82    9.94
   2  12   1   17.31    7.66
  -2  12  -1    3.95    6.13
   2  12   1   19.05    4.79
  -2  12  -1   16.07    9.41
   2 -12   0    7.98   12.33
   2 -12   0   13.40    5.62
  -2 -12   0    9.28    4.03
  -2 -12   0    5.77    8.47
   2  12   0    4.02    6.38
  -2  12   0    1.78    6.83
  -2  12   0    2.50    4.92
   2 -12  -1    6.94   10.23
  -2 -12   1    6.06    8.85
  -2 -12   1    5.56    3.70
  -2  12   1   -7.64    6.59
   2  12  -1   -2.03    6.48
  -2  12   1    3.11    5.31
  -2 -12   2   16.06    5.53
   2 -12  -2   23.01    9.67
  -2 -12   2   34.01   11.14
   2  12  -2   30.78    5.36
   2  12  -2    6.39    8.00
  -2  12   2   23.41    6.42
  -2 -12   3    5.37   10.37
  -2 -12   3   13.01    5.38
   2 -12  -3    6.44    8.62
   2  12  -3    6.66    5.02
  -2  12   3   17.23    6.59
   2  12  -3   14.27    7.11
  -2  12   3    9.38    5.46
  -2 -12   4   64.36    9.67
   2 -12  -4   79.68   13.94
  -2 -12   4   41.87   13.17
   2  12  -4   68.46    9.17
  -2  12   4   70.46    8.25
  -2 -12   5    9.02    4.98
  -2 -12   5   11.08    6.70
   2 -12  -5    6.03    9.89
   2 -12  -5    1.54    4.38
  -2 -12   5   30.74   15.25
   2  12  -5   -0.32    6.62
   2  12  -5    5.17   10.49
  -2  12   5    2.45    5.66
   2 -13   1  119.54   12.59
  -2 -13  -1   92.80   15.75
   2 -13   1   73.86   17.49
  -2 -13  -1   72.49    9.20
  -2  13  -1   86.51   11.85
  -2  13  -1  103.27   16.06
   2  13   1   73.81   14.07
   2  13   1   80.67    8.91
  -2 -13   0   20.76    4.83
  -2 -13   0   20.01   11.11
   2 -13   0   14.90   13.27
   2 -13   0   33.66    7.87
   2  13   0   20.07    8.17
  -2  13   0   21.03    9.21
  -2  13   0    9.45    6.71
  -2 -13   1   76.78   14.43
   2 -13  -1   49.34   13.89
  -2 -13   1   65.82    7.25
  -2  13   1   52.40   10.27
   2  13  -1   32.45    8.87
  -2  13   1   47.50    9.32
  -2 -13   2   51.96   13.06
   2  13  -2   56.44   10.62
  -2  13   2   50.08    8.94
   2 -13  -3   33.72   11.58
  -2 -13   3   29.61    7.60
  -2 -13   3   37.21   14.39
   2  13  -3   34.82    9.05
  -2  13   3   40.43    7.66
   2  13  -3   43.48    8.28
  -2 -13   4   48.48   15.29
   2 -13  -4   86.21   11.00
  -2 -13   4   78.06   10.43
   2 -13  -4   55.27   13.30
   2  13  -4   67.52   10.00
  -2  13   4   76.99    9.17
   2  13  -4   52.66   11.44
  -2  14   1   21.43    7.05
   3   0   4   -3.95   12.91
  -3   0  -4   22.48    4.74
  -3   0  -4   19.14    7.32
  -3   0  -3    4.14    5.40
   3   0   3    2.51    4.99
  -3   0  -3    1.48    2.63
   3   0   3   -2.90    9.13
  -3   0  -2  325.12   20.32
   3   0   2  347.24   22.93
  -3   0  -2  351.56   21.35
   3   0   2  356.66   25.76
  -3   0  -1    2.51    2.62
   3   0   1    0.70    7.58
  -3   0  -1    0.67    3.10
  -3   0  -1    1.60    1.09
   3   0   1    7.17    4.72
  -3   0  -1    0.22    1.94
  -3   0   0  363.09   20.87
  -3   0   0  367.89   20.01
  -3   0   0  360.99   20.82
   3   0   0  357.15   23.85
   3   0   0  354.04   22.15
   3   0  -1    2.39    2.43
   3   0  -1    0.31    3.80
   3   0  -1    0.91    2.10
   3   0  -1    2.37    4.20
  -3   0   1   -2.77    1.71
  -3   0   1   -0.81    1.30
   3   0  -2   44.21    5.89
  -3   0   2   46.92    3.61
  -3   0   2   50.35    5.62
  -3   0   2   49.83    3.81
   3   0  -2   47.55    4.70
   3   0  -2   51.46    3.80
   3   0  -2   51.57    5.17
  -3   0   3   -0.11    1.29
   3   0  -3    0.97    2.09
   3   0  -3   -0.53    1.53
  -3   0   3   -0.52    1.54
   3   0  -3    1.52    2.47
   3   0  -3   -1.87    1.59
   3   0  -3   -1.10    2.16
   3   0  -3   -0.12    1.48
  -3   0   4  116.21    7.52
   3   0  -4  117.17    8.37
  -3   0   4  107.68    7.34
  -3   0   4  114.38    7.45
  -3   0   5    1.25    2.39
   3   0  -5    0.25    1.90
  -3   0   5   -0.78    1.60
  -3   0   5    0.84    2.70
   3   0  -6   -3.83    3.26
   3   0  -6   -0.79    2.09
  -3   0   6   -8.59    4.01
  -3   0   6    0.03    2.25
  -3   0   6    4.91    3.26
   3   0  -7    1.76    2.59
   3   0  -7    1.97    4.36
  -3   0   7    8.08    3.91
  -3   0   7    1.58    2.68
  -3   0   7   -3.82    4.47
   3   0  -8  470.36   29.57
  -3   0   8  445.45   27.70
  -3   0   8  445.64   27.66
   3   0  -8  456.58   26.80
  -3   0   8  456.18   26.62
  -3  -1  -4  140.88   13.64
  -3  -1  -4  136.48   11.04
   3  -1   4  122.31   24.03
  -3   1  -4  161.66   14.12
   3   1   4  128.39   21.59
  -3   1  -4  147.57   11.26
   3   1   4  118.46   14.52
   3  -1   3    5.18    5.28
  -3  -1  -3    0.32    5.06
   3  -1   3  -11.87    9.34
  -3  -1  -3   -0.58    2.54
  -3   1  -3   -0.64    5.07
  -3   1  -3   -2.05    3.01
   3   1   3    8.26    5.87
   3   1   3   20.05   10.63
   3  -1   2   28.90    5.95
   3  -1   2   32.58    8.54
  -3   1  -2   33.75    4.48
  -3   1  -2   35.67    5.74
  -3  -1  -1   13.20    2.56
  -3  -1  -1   11.98    2.88
  -3   1  -1   13.77    3.03
  -3   1  -1   23.26    4.32
  -3   1  -1   12.41    3.42
   3   1   1    7.90    4.52
  -3  -1   0  159.51    9.32
   3  -1   0  160.13   11.62
   3  -1   0  163.57   13.41
  -3  -1   0  158.89    9.98
  -3   1   0  161.16   10.48
  -3   1   0  157.24   10.19
   3   1   0  151.15   13.09
   3   1   0  154.75   11.82
  -3   1   0  162.83    9.08
  -3  -1   1  130.22    8.41
   3  -1  -1  126.22    8.63
   3  -1  -1  131.58    7.94
   3  -1  -1  158.40    9.63
   3  -1  -1  122.01   10.77
   3   1  -1  111.97    9.33
   3   1  -1   97.00   10.34
  -3   1   1  139.61    8.53
  -3   1   1  143.46    7.98
   3   1  -1  150.66    8.34
  -3   1   1  149.78    8.63
  -3  -1   2  196.02   11.60
   3  -1  -2  207.80   13.61
   3  -1  -2  188.12   12.04
   3  -1  -2  200.97   11.58
  -3  -1   2  204.70   11.55
   3   1  -2  187.25   11.47
   3   1  -2  200.65   12.68
  -3   1   2  201.17   11.54
  -3   1   2  202.28   12.46
   3   1  -2  206.71   13.40
   3   1  -2  191.84   12.37
  -3   1   2  196.72   11.51
  -3  -1   3  183.10   10.75
  -3  -1   3  174.12   10.93
   3  -1  -3  187.40   11.10
   3  -1  -3  193.63   10.87
  -3  -1   3  182.76   11.14
   3  -1  -3  196.41   11.00
   3  -1  -3  191.48   11.93
   3   1  -3  182.88   10.70
   3   1  -3  172.80   11.08
  -3   1   3  186.33   10.97
  -3   1   3  183.63   10.80
   3   1  -3  169.75   11.62
   3   1  -3  186.13   11.79
   3   1  -3  193.93   10.74
   3  -1  -4    6.43    2.56
  -3   1   4    6.03    2.01
  -3   1   4    6.86    2.17
  -3   1   4   12.13    2.44
  -3  -1   5  349.30   18.75
  -3  -1   5  327.72   18.93
  -3   1   5  285.83   18.82
  -3   1   5  297.58   18.70
   3   1  -5  339.76   18.51
   3   1  -5  379.44   19.32
  -3   1   5  276.26   18.50
  -3  -1   6  220.78   13.63
   3  -1  -6  218.30   13.30
  -3  -1   6  207.91   13.00
  -3  -1   6  212.79   13.80
  -3   1   6  213.34   13.08
  -3   1   6  214.06   13.59
   3   1  -6  204.07   14.14
   3   1  -6  206.48   12.84
  -3   1   6  205.83   13.75
  -3  -1   7   23.47    4.94
   3  -1  -7   12.62    5.34
  -3  -1   7   35.68    6.03
  -3  -1   7   37.74    4.79
   3  -1  -7   27.67    4.35
  -3   1   7   31.58    4.40
   3   1  -7   26.27    6.38
  -3   1   7   32.90    5.22
  -3   1   7   33.22    6.17
   3   1  -7   25.21    4.57
   3  -1  -8   33.33    7.40
  -3  -1   8   20.25    3.95
  -3  -1   8   29.07    6.26
  -3  -1   8   19.75    5.49
   3   1  -8   22.10    7.37
   3   1  -8   14.03    3.94
  -3  -2  -4   53.66    9.38
   3  -2   4   39.01    8.73
   3  -2   4   60.73   17.39
  -3  -2  -4   43.17    7.11
  -3   2  -4   35.27    8.06
   3   2   4   40.97   16.33
  -3   2  -4   37.69    7.39
   3   2   4   32.88    8.61
  -3  -2  -3  129.76   10.54
  -3  -2  -3  141.51   12.32
   3  -2   3  168.29   20.02
  -3   2  -3  156.40   12.56
   3   2   3  152.26   14.90
   3   2   3  145.53   10.84
  -3   2  -3  168.37   10.95
   3   2   3  123.48   17.86
   3  -2   2   24.22    9.23
   3  -2   2    5.50    4.26
  -3  -2  -2    6.24    2.74
  -3  -2  -2    2.31    4.59
   3   2   2   10.54    7.75
  -3   2  -2   12.01    4.44
   3   2   2    7.71    4.88
   3   2   2    5.97    2.75
  -3   2  -2    5.15    2.84
  -3  -2  -1   66.62    6.05
   3  -2   1   66.79   13.88
  -3  -2  -1   83.02    7.12
  -3   2  -1   86.07    7.51
  -3   2  -1   78.53    6.52
   3   2   1   65.95    8.65
   3   2   1   78.49    5.31
   3   2   1   89.11   11.06
   3  -2   0   23.73    7.37
  -3  -2   0   25.17    3.36
  -3  -2   0   27.15    3.83
   3  -2   0   26.24    4.88
  -3   2   0   29.27    4.26
   3   2   0   20.87    4.54
  -3   2   0   27.60    3.71
  -3   2   0   22.13    2.14
  -3   2   0   33.99    3.67
   3   2   0   28.40    6.46
  -3  -2   1  248.61   15.33
  -3  -2   1  242.14   14.14
  -3  -2   1  248.59   13.88
  -3  -2   1  254.04   14.10
   3  -2  -1  252.56   17.37
   3  -2  -1  238.38   14.93
   3  -2  -1  241.14   13.78
  -3   2   1  229.50   15.45
  -3   2   1  241.85   14.46
   3   2  -1  236.67   15.34
  -3   2   1  242.84   14.40
  -3   2   1  253.09   13.81
   3   2  -1  231.03   15.93
   3  -2  -2  229.54   13.57
  -3  -2   2  276.86   13.45
   3  -2  -2  221.34   13.50
   3  -2  -2  221.77   15.28
  -3   2   2  212.99   13.01
  -3   2   2  223.31   13.15
  -3   2   2  221.26   13.70
  -3   2   2  218.13   13.33
   3  -2  -3    3.24    1.55
  -3  -2   3    3.16    1.86
  -3  -2   3   -2.34    1.85
  -3  -2   3    1.48    1.51
   3  -2  -3   -1.01    2.61
   3  -2  -3    1.39    2.92
  -3   2   3    0.89    1.50
   3   2  -3    2.86    1.96
   3   2  -3   -0.55    2.23
  -3   2   3    2.47    1.47
   3   2  -3    1.62    2.71
   3   2  -3    1.39    1.29
   3  -2  -4  282.55   16.07
  -3  -2   4  270.46   16.21
   3  -2  -4  277.33   15.96
  -3  -2   4  274.35   16.09
  -3  -2   4  253.04   16.06
  -3   2   4  255.22   16.31
  -3   2   4  273.27   15.81
   3   2  -4  280.89   17.24
  -3   2   4  288.29   16.21
   3   2  -4  262.47   15.92
   3   2  -4  304.06   15.97
  -3   2   4  284.16   16.18
   3  -2  -5   77.61    7.56
  -3  -2   5   64.05    5.77
   3  -2  -5   71.51    4.92
  -3  -2   5   70.63    5.29
  -3  -2   5   70.62    5.89
   3   2  -5   69.41    4.94
  -3   2   5   73.97    5.42
  -3   2   5   73.13    7.25
   3   2  -5   62.81    6.24
  -3   2   5   68.82    6.21
  -3  -2   6   88.57    6.40
  -3  -2   6   86.95    7.41
  -3  -2   6   80.05    6.87
   3  -2  -6   71.55    6.89
  -3   2   6   84.57    7.36
  -3   2   6   92.15    6.57
  -3   2   6   75.22    6.59
   3   2  -6   77.81    5.87
   3   2  -6   85.71    8.26
  -3  -2   7   44.01    8.06
  -3  -2   7   47.37    5.21
   3  -2  -7   56.15    6.23
  -3  -2   7   36.84    6.62
  -3   2   7   55.08    6.94
   3   2  -7   37.45    6.77
  -3   2   7   47.39    5.46
   3   2  -7   43.40    5.48
  -3   2   7   53.39    6.69
  -3  -2   8   -3.73    4.97
   3  -2  -8   -7.94    3.24
  -3  -2   8    8.21    3.61
   3  -2  -8   -3.88    6.07
  -3  -2   8    4.64    5.96
  -3   2   8    6.13    5.57
   3   2  -8   -0.33    2.99
   3   2  -8    9.89    6.64
  -3   2   8    0.08    5.02
   3  -3   4    0.71    7.26
  -3  -3  -4   -3.35    3.84
  -3  -3  -4   -2.69    6.70
   3  -3   4   16.71   14.72
   3   3   4   -2.66    5.66
  -3   3  -4   -0.60    6.25
   3   3   4   -5.99    7.19
   3   3   4   15.21   13.60
  -3   3  -4    5.22    4.59
  -3  -3  -3  256.44   16.62
   3  -3   3  282.04   24.97
  -3  -3  -3  276.68   18.47
   3   3   3  240.44   17.00
   3   3   3  251.04   19.95
   3   3   3  291.12   24.05
  -3   3  -3  260.23   18.12
  -3   3  -3  259.71   16.73
  -3  -3  -2   14.96    4.87
   3  -3   2   12.66   10.05
  -3  -3  -2   15.21    3.16
  -3   3  -2   11.95    3.26
  -3   3  -2   11.76    4.82
   3   3   2    7.94    5.71
   3   3   2   12.78    8.54
   3   3   2   13.68    3.49
  -3  -3  -1  424.16   25.47
   3  -3   1  437.69   30.21
  -3  -3  -1  447.66   26.04
  -3   3  -1  457.51   25.82
   3   3   1  434.43   29.51
  -3   3  -1  469.96   28.64
   3   3   1  433.22   27.59
   3   3   1  451.60   24.79
  -3  -3   0   -1.99    1.63
  -3  -3   0    1.44    2.35
   3  -3   0   -1.02    5.76
   3  -3   0    0.80    1.10
   3  -3   0   -0.55    2.46
  -3  -3   0    5.65    3.54
   3   3   0    1.40    2.98
  -3   3   0    0.28    2.83
  -3   3   0    1.41    1.87
   3  -3  -1   52.97    7.68
  -3  -3   1   48.38    3.93
  -3  -3   1   50.19    5.79
   3  -3  -1   49.84    5.08
   3  -3  -1   46.61    3.64
  -3  -3   1   49.59    3.97
  -3   3   1   52.66    7.64
  -3   3   1   44.98    4.93
   3   3  -1   52.86    5.89
  -3   3   1   50.61    4.38
  -3   3   1   49.61    3.53
   3  -3  -2   13.08    4.47
  -3  -3   2   16.37    3.71
   3  -3  -2   13.70    2.89
  -3  -3   2   13.32    2.43
  -3  -3   2   19.39    2.24
  -3   3   2   11.73    2.35
   3   3  -2   18.65    3.69
   3   3  -2   13.13    2.60
  -3   3   2    9.09    2.80
   3   3  -2   22.29    4.53
  -3   3   2    9.56    1.89
  -3   3   2   13.68    2.51
  -3  -3   3    7.68    1.88
  -3  -3   3   10.12    2.52
  -3  -3   3   13.93    3.08
   3  -3  -3   11.07    3.85
   3  -3  -3    8.84    2.85
   3   3  -3   11.43    2.72
   3   3  -3    8.35    1.38
   3   3  -3    7.58    3.16
   3   3  -3    9.14    3.80
  -3   3   3    9.55    1.97
  -3   3   3    9.33    2.15
  -3  -3   4   20.57    2.92
  -3  -3   4   16.67    3.36
  -3  -3   4   15.84    3.19
   3  -3  -4   22.33    4.14
   3  -3  -4   21.02    4.14
   3   3  -4   17.38    4.17
  -3   3   4   18.17    3.02
   3   3  -4   19.79    3.01
   3   3  -4   15.02    2.25
  -3   3   4   16.01    3.17
  -3  -3   5    8.76    2.52
  -3  -3   5    9.13    2.95
   3  -3  -5   28.07    5.73
   3  -3  -5    7.67    2.81
   3   3  -5    7.64    1.75
  -3   3   5    6.04    2.36
   3   3  -5   16.20    4.55
   3   3  -5    8.71    2.84
  -3   3   5   10.75    3.28
  -3   3   5   16.48    3.14
  -3  -3   6    5.49    3.74
   3  -3  -6   -0.09    2.69
  -3  -3   6   -1.54    3.20
   3  -3  -6    2.41    3.37
  -3  -3   6    1.13    2.23
   3   3  -6   -3.72    4.80
  -3   3   6   -0.05    2.91
   3   3  -6    4.90    3.69
  -3   3   6    9.85    5.10
  -3   3   6    2.12    3.55
   3   3  -6    1.78    2.05
   3  -3  -7  112.35    9.75
  -3  -3   7  145.03    9.13
  -3  -3   7  162.11   11.60
  -3  -3   7  137.08   10.41
  -3   3   7  116.75   11.34
  -3   3   7  111.08   10.27
   3   3  -7  119.08    8.46
   3   3  -7  118.43   11.01
   3  -3  -8   15.47    7.52
  -3  -3   8   11.73    6.41
   3  -3  -8    8.22    3.67
  -3  -3   8   10.02    4.17
  -3   3   8    2.42    5.83
  -3   3   8   10.82    5.73
   3   3  -8    6.76    3.93
   3   3  -8   -7.29    6.11
   3  -4   4    0.41   16.07
   3  -4   4   26.88    8.19
  -3  -4  -4   41.91    7.21
  -3  -4  -4   36.45    8.69
  -3   4  -4   34.47    8.12
   3   4   4   27.76    9.67
   3   4   4   47.53   15.14
  -3   4  -4   17.44    5.33
   3   4   4   44.13    6.53
  -3  -4  -3   95.31   10.31
  -3  -4  -3   90.97    7.79
   3  -4   3   77.17   16.48
   3   4   3   74.33   12.09
  -3   4  -3   87.18   10.54
   3   4   3   96.12   17.18
  -3   4  -3   80.13    8.29
   3   4   3   82.15    9.32
   3  -4   2   14.70    8.86
  -3  -4  -2   26.64    4.62
  -3  -4  -2   37.04    6.46
   3   4   2   19.78    6.13
   3   4   2   37.51    4.68
  -3   4  -2   36.41    5.09
   3   4   2   22.59    9.15
  -3   4  -2   28.82    6.36
   3  -4   1   19.25    7.93
  -3  -4  -1   24.41    6.11
  -3  -4  -1   23.17    4.15
  -3  -4  -1   26.57    5.31
   3   4   1   27.83    3.82
   3   4   1   27.28    6.00
  -3   4  -1   24.65    4.44
  -3   4  -1   38.77    6.54
   3  -4   0   -5.14    6.14
  -3  -4   0   -1.40    1.88
  -3  -4   0    2.52    2.42
  -3  -4   0    5.32    4.09
  -3   4   0    1.32    2.71
  -3   4   0    5.64    3.28
  -3  -4   1  132.65    7.87
   3  -4  -1  120.74    7.75
  -3  -4   1  119.18    9.72
   3  -4  -1  127.13   11.46
   3   4  -1  125.35    9.69
  -3   4   1  117.30   10.13
  -3   4   1  127.28    8.87
  -3  -4   2   87.36    7.23
  -3  -4   2   85.08    5.49
   3  -4  -2   85.74    8.86
   3   4  -2   88.07    8.50
   3   4  -2   94.83    7.94
   3   4  -2   84.96    5.55
  -3   4   2   83.39    6.47
  -3   4   2   85.86    6.53
   3  -4  -3   51.79    6.59
   3  -4  -3   58.09    4.92
  -3  -4   3   55.48    4.58
  -3  -4   3   63.27    5.67
  -3  -4   3   58.99    4.97
   3   4  -3   50.08    6.42
   3   4  -3   53.13    6.47
  -3   4   3   48.97    4.54
   3  -4  -4  360.81   21.56
  -3  -4   4  349.21   20.69
  -3  -4   4  350.98   20.81
   3  -4  -4  339.57   20.12
   3   4  -4  343.57   22.25
   3   4  -4  363.19   20.22
  -3   4   4  372.78   21.00
   3   4  -4  383.51   21.62
  -3  -4   5   45.89    4.50
   3  -4  -5   49.90    5.65
  -3  -4   5   52.12    5.38
   3  -4  -5   41.38    6.02
  -3   4   5   46.65    4.25
   3   4  -5   62.94    7.69
  -3   4   5   47.52    5.15
  -3  -4   6   88.29    8.14
  -3  -4   6   91.02    6.80
   3  -4  -6   90.84    7.52
  -3  -4   6   94.65    7.97
   3  -4  -6   80.52    7.52
  -3   4   6   85.46    7.73
   3   4  -6   82.83    8.13
   3   4  -6   92.04    5.93
  -3   4   6   83.46    6.66
   3   4  -6   81.74   10.80
   3  -4  -7  190.18   14.26
   3  -4  -7  217.99   14.24
  -3  -4   7  195.93   15.24
  -3  -4   7  214.74   13.64
   3   4  -7  228.49   15.55
   3   4  -7  222.79   13.03
  -3   4   7  221.84   13.85
  -3   4   7  215.98   14.67
  -3  -4   8    6.88    4.02
  -3  -4   8   -4.51    6.98
   3  -4  -8    9.79    4.38
  -3   4   8   -1.98    5.56
   3   4  -8    5.47    4.19
  -3   4   8   12.95    5.66
   3   4  -8    5.97    7.03
  -3  -5  -3   -2.81    3.59
   3  -5   3    2.16    6.22
  -3  -5  -3   -2.01    5.71
   3  -5   3  -12.94   12.87
  -3   5  -3    1.28    6.57
  -3   5  -3   -0.15    3.54
   3   5   3   -7.90   10.78
   3   5   3    6.17    7.09
   3   5   3    1.28    4.33
  -3  -5  -2   27.18    7.60
  -3  -5  -2   36.41    7.06
   3  -5   2   43.08   11.98
  -3  -5  -2   28.44    4.83
   3   5   2   28.63    5.13
  -3   5  -2   38.69    7.50
   3   5   2   38.88    7.37
  -3   5  -2   28.70    5.32
  -3  -5  -1   15.51    4.12
  -3  -5  -1    9.52    5.68
  -3  -5  -1   14.88    3.16
   3  -5   1   20.06    8.54
  -3   5  -1    9.50    3.14
   3   5   1   16.65    2.66
  -3   5  -1   17.78    4.83
   3   5   1   10.65    4.90
  -3  -5   0   56.62    5.38
   3  -5   0   56.62   11.10
  -3  -5   0   72.87    8.10
   3  -5   0   67.09    4.57
  -3   5   0   72.32    6.07
   3   5   0   67.59    7.62
   3   5   0   67.62    4.76
  -3  -5   1   92.99    6.12
  -3  -5   1   75.91    5.75
   3  -5  -1   70.69    9.38
  -3  -5   1   75.56    7.91
  -3   5   1   86.84    9.36
   3   5  -1   94.15    7.95
  -3   5   1   84.75    7.06
  -3  -5   2  187.69   13.13
  -3  -5   2  191.51   11.17
   3  -5  -2  202.83   14.85
   3   5  -2  191.52   13.67
  -3   5   2  204.62   11.72
   3   5  -2  193.90   15.06
  -3   5   2  193.98   12.45
   3   5  -2  189.70   11.23
   3  -5  -3  292.70   17.32
  -3  -5   3  300.37   18.73
  -3  -5   3  298.38   17.89
   3  -5  -3  289.42   19.65
   3   5  -3  332.96   19.52
  -3   5   3  302.43   17.98
   3   5  -3  321.72   19.70
  -3  -5   4    4.53    3.87
  -3  -5   4    1.94    2.84
   3  -5  -4   -5.70    3.81
   3   5  -4    3.43    5.34
  -3   5   4    2.52    2.71
   3   5  -4    2.74    2.05
  -3  -5   5  194.48   12.13
  -3  -5   5  188.70   12.52
   3  -5  -5  196.64   13.26
   3   5  -5  179.06   14.69
   3   5  -5  189.29   12.25
  -3   5   5  196.09   12.48
   3   5  -5  187.02   14.29
  -3  -5   6  170.59   11.01
   3  -5  -6  161.63   12.02
   3  -5  -6  173.08   12.12
  -3  -5   6  178.47   12.58
   3  -5  -6  159.51   13.44
  -3  -5   6  152.77   12.25
  -3   5   6  163.11   11.87
   3   5  -6  160.41   16.98
   3   5  -6  159.16   13.08
  -3   5   6  181.65   10.58
   3  -5  -7    3.74    3.29
  -3  -5   7    2.30    5.52
  -3  -5   7   -0.53    3.18
   3  -5  -7  -10.25    5.01
  -3   5   7    4.36    4.78
  -3   5   7   -5.88    4.49
   3   5  -7    2.90    5.42
   3   5  -7   -1.18    2.74
  -3  -5   8   16.42    4.63
  -3  -5   8   21.64    8.47
   3  -5  -8    9.92    4.94
  -3   5   8   22.33    6.22
  -3   5   8   15.03    5.91
   3   5  -8    9.71    4.13
   3   5  -8    9.22    7.33
  -3  -6  -3    4.37    3.66
   3  -6   3    1.58    6.27
  -3  -6  -3   -9.26    6.22
  -3  -6  -3    6.05    7.09
   3  -6   3    0.33   12.45
   3   6   3    4.46   11.07
  -3   6  -3    6.84    6.65
   3   6   3    2.06    4.47
  -3   6  -3    0.33    4.01
   3   6   3    2.93    7.25
  -3  -6  -2  851.70   46.58
  -3  -6  -2  779.38   48.26
  -3  -6  -2  813.55   45.61
   3   6   2  811.73   44.93
   3   6   2  775.84   48.08
  -3  -6  -1    5.44    5.60
  -3  -6  -1    1.01    2.50
   3  -6   1   15.29    8.61
  -3  -6  -1   -3.26    3.75
   3   6   1   -1.54    4.41
   3   6   1   -1.02    2.30
  -3   6  -1   -4.06    3.73
  -3   6  -1    2.53    2.79
  -3  -6   0  248.97   22.52
   3  -6   0  279.84   16.10
  -3  -6   0  266.45   16.53
   3  -6   0  287.83   21.56
   3   6   0  296.54   16.24
   3   6   0  279.72   18.86
  -3   6   0  281.65   17.94
  -3   6   0  297.33   17.21
  -3  -6   1    4.08    1.82
   3  -6  -1    0.93    6.44
  -3  -6   1    0.86    3.84
  -3  -6   1    2.69    3.07
   3   6  -1    2.75    3.83
  -3  -6   2    7.30    3.69
  -3  -6   2    1.82    2.91
  -3  -6   2    5.03    1.49
   3  -6  -2   11.23    9.68
  -3   6   2    2.49    3.04
  -3   6   2    3.83    2.73
   3   6  -2    4.16    1.65
   3   6  -2    4.93    4.54
  -3  -6   3   25.00    5.25
  -3  -6   3   23.36    3.62
  -3  -6   3   19.21    3.95
   3   6  -3   20.54    7.26
   3   6  -3   23.99    5.38
  -3   6   3   13.46    3.06
   3   6  -3   23.22    2.92
  -3  -6   4   42.22    5.40
  -3  -6   4   44.19    7.26
   3  -6  -4   42.59    7.99
  -3  -6   4   42.61    7.12
  -3  -6   4   50.60    4.73
   3   6  -4   50.34    4.71
  -3   6   4   52.52    5.35
   3   6  -4   48.63   10.19
   3   6  -4   43.98    8.22
   3  -6  -5   -2.10    5.11
  -3  -6   5   -8.03    5.35
  -3  -6   5    1.01    2.35
  -3  -6   5   -1.46    3.42
   3   6  -5    1.26    2.80
   3   6  -5    0.90    4.83
  -3   6   5   -5.51    3.18
   3   6  -5    6.80    8.57
   3  -6  -6   43.88    7.77
  -3  -6   6   36.44    6.38
   3  -6  -6   33.81    6.09
  -3  -6   6   42.81    4.83
  -3   6   6   36.17    5.55
   3   6  -6   43.72   11.98
   3   6  -6   37.01    7.18
  -3  -6   7   36.06    5.27
   3  -6  -7   24.13    7.21
  -3  -6   7   52.03    8.70
   3  -6  -7   19.53    4.78
  -3   6   7   32.36    6.03
   3   6  -7   31.58    6.61
   3  -6  -8  231.40   17.30
   3  -6  -8  240.15   18.49
  -3  -6   8  267.96   19.66
  -3  -6   8  271.01   16.28
   3   6  -8  245.18   18.65
  -3   6   8  232.67   17.46
   3  -7   3   13.60    7.21
   3  -7   3  -10.30   12.05
  -3  -7  -3   10.59    7.61
  -3  -7  -3    8.93    7.56
  -3  -7  -3    5.84    4.29
   3   7   3    7.28    4.71
  -3   7  -3   12.36    4.68
  -3   7  -3   10.00    7.10
   3   7   3   11.63    8.05
   3  -7   2    6.11    5.55
  -3  -7  -2    0.32    4.85
   3  -7   2  -25.27   10.81
  -3  -7  -2    5.17    7.06
  -3  -7  -2    4.75    3.38
   3   7   2    9.25    4.34
  -3   7  -2    4.98    5.97
   3   7   2    5.79    5.95
  -3   7  -2    3.13    3.80
  -3  -7  -1   -5.19    5.66
   3  -7   1    1.56    4.53
   3  -7   1    6.59    9.98
  -3  -7  -1    1.64    2.76
   3   7   1    2.71    2.96
   3   7   1  -10.50    4.22
  -3   7  -1    3.25    2.92
  -3   7  -1    2.84    4.67
  -3  -7   0   86.72    9.76
  -3  -7   0   79.91    6.50
   3  -7   0   86.26   12.87
  -3   7   0   89.64    8.43
   3   7   0   79.68    6.07
   3   7   0   79.16    9.20
  -3  -7   1   86.48    7.30
  -3  -7   1   77.67    9.01
   3  -7  -1   77.35   11.23
  -3  -7   1   68.99    5.69
   3   7  -1   77.74    8.55
  -3   7   1   73.29    7.28
  -3  -7   2   65.85    4.80
  -3  -7   2   61.27    7.84
   3  -7  -2   64.40    9.49
  -3  -7   2   82.99    6.46
  -3   7   2   64.49    5.80
  -3   7   2   64.59    7.12
  -3   7   2   71.67    6.95
   3   7  -2   70.56    8.55
  -3  -7   3  208.59   13.74
  -3  -7   3  211.96   15.08
  -3  -7   3  211.40   13.60
   3  -7  -3  227.60   16.31
   3   7  -3  199.60   15.39
   3   7  -3  222.24   12.70
  -3   7   3  222.70   14.02
  -3  -7   4    2.73    3.04
   3  -7  -4   -0.46    5.24
  -3  -7   4    2.48    2.42
  -3  -7   4    4.50    5.41
   3   7  -4    1.82    2.77
  -3   7   4   -0.51    2.77
   3   7  -4    2.59    5.26
   3   7  -4    5.92    8.59
  -3  -7   5   48.66    5.36
  -3  -7   5   44.91    6.09
   3  -7  -5   46.32    8.71
  -3  -7   5   44.30    9.50
   3   7  -5   54.60   11.72
   3   7  -5   42.40    8.94
   3   7  -5   42.09    6.41
  -3   7   5   36.30    5.89
   3  -7  -6  128.12   12.12
  -3  -7   6  132.27   13.59
   3  -7  -6  140.30   10.94
  -3  -7   6  137.56    9.60
  -3  -7   6  149.75   11.71
   3   7  -6  127.40   10.78
   3   7  -6  153.53   14.86
  -3   7   6  114.51   10.05
   3  -7  -7    5.00    4.07
  -3  -7   7   13.29    4.14
   3  -7  -7    7.86    6.81
  -3  -7   7   11.79    6.42
  -3   7   7    7.90    5.14
   3   7  -7    6.74    6.90
   3  -8   3   29.72   17.95
   3  -8   3   19.21    7.95
  -3  -8  -3   13.48    9.65
  -3  -8  -3   32.31    8.56
  -3  -8  -3   33.15    5.45
  -3   8  -3   20.06    5.76
   3   8   3   17.69    8.58
  -3   8  -3   23.36    8.30
  -3  -8  -2   23.50    4.58
   3  -8   2   23.05    6.07
  -3  -8  -2   29.01    8.55
  -3  -8  -2   27.43    6.73
   3  -8   2   -1.61   12.10
  -3   8  -2   12.76    4.78
  -3   8  -2   23.60    6.98
   3   8   2   20.77    4.38
   3   8   2   10.15    7.41
   3  -8   1    2.78   10.23
  -3  -8  -1   17.42    6.88
   3  -8   1    0.84    4.69
   3   8   1   11.62    5.18
  -3   8  -1   -6.29    5.05
   3  -8   0   36.43    6.96
  -3  -8   0   38.37    8.46
   3  -8   0   23.31    9.36
   3   8   0   30.35    4.24
  -3   8   0   41.16    7.35
   3   8   0   33.17    6.77
  -3  -8   1   91.86    6.52
  -3  -8   1   82.13   11.24
   3  -8  -1   81.71   11.72
  -3   8   1   84.18    8.37
   3   8  -1   97.17    9.93
   3  -8  -2  146.10   14.59
  -3  -8   2  147.06    8.49
  -3  -8   2  142.02   12.81
  -3   8   2  150.67   10.06
  -3   8   2  127.67   10.63
  -3   8   2  123.09   10.71
   3   8  -2  137.57   12.35
  -3  -8   3   45.43    7.84
   3  -8  -3   45.84    8.79
  -3  -8   3   38.33    5.52
   3   8  -3   42.13    4.40
   3   8  -3   38.24    7.69
  -3   8   3   42.20    5.93
   3  -8  -4  131.66   12.75
  -3  -8   4  130.41    9.52
  -3  -8   4  135.11   10.28
  -3  -8   4  126.16   12.41
  -3   8   4  135.27    9.91
   3   8  -4  135.82   12.81
   3   8  -4  140.42    9.26
  -3  -8   5   60.93   11.08
  -3  -8   5   51.74    6.88
   3  -8  -5   56.31    9.40
  -3  -8   5   49.60    5.37
  -3   8   5   37.28    6.23
   3   8  -5   45.42    6.98
   3   8  -5   51.48   11.36
  -3  -8   6   71.86    6.97
   3  -8  -6   68.59    8.40
   3  -8  -6   73.49    9.93
  -3  -8   6   56.04    9.17
   3   8  -6   83.80   12.42
   3   8  -6   63.62    8.62
  -3   8   6   58.12    7.38
   3  -8  -7   70.40   11.10
  -3  -8   7   69.94   11.54
   3  -8  -7   58.68    8.94
  -3  -8   7   74.35    7.55
   3   8  -7   86.41   10.98
  -3   8   7   61.75    8.49
   3  -9   2  -19.47   13.04
  -3  -9  -2    0.14    7.69
  -3  -9  -2    6.67    4.08
   3  -9   2    8.30    6.47
   3   9   2    6.03    7.76
   3   9   2    6.64    4.02
  -3   9  -2    5.90    6.76
   3  -9   1  351.69   30.00
   3  -9   1  391.43   24.15
  -3  -9  -1  412.84   27.57
  -3  -9  -1  391.64   23.27
   3   9   1  403.36   26.58
   3   9   1  389.87   23.03
  -3   9  -1  382.70   25.32
   3  -9   0   22.09    5.20
   3  -9   0   27.96    9.62
  -3  -9   0   26.10    5.15
  -3  -9   0   27.28    7.31
   3   9   0   23.60    4.53
  -3   9   0   19.33    5.53
   3   9   0   31.63    6.91
   3  -9  -1   79.03    7.13
   3  -9  -1   82.64   12.97
  -3  -9   1   69.70    6.14
  -3  -9   1   75.32   10.12
  -3   9   1   79.09    8.31
   3   9  -1   79.99    9.75
   3  -9  -2    3.20    7.52
  -3  -9   2    8.13    2.19
  -3  -9   2    7.76    6.83
  -3   9   2    4.97    5.76
  -3   9   2    3.42    3.54
   3   9  -2   12.66    5.39
  -3   9   2    9.48    4.11
  -3  -9   3   54.80   10.42
   3  -9  -3   60.08   10.50
  -3  -9   3   54.47    6.95
  -3   9   3   62.17    7.44
   3   9  -3   63.09    5.69
   3   9  -3   59.82    9.16
  -3  -9   4    6.41    7.41
   3  -9  -4    8.57    6.64
  -3  -9   4    3.30    3.89
   3   9  -4   -3.92    4.86
   3   9  -4   -3.14    3.43
  -3   9   4    5.40    3.62
  -3  -9   5    3.04    3.17
  -3  -9   5   10.15    9.09
   3  -9  -5   13.97    7.50
  -3  -9   5   -2.56    5.40
   3   9  -5   11.22    6.94
  -3   9   5   10.13    4.37
   3   9  -5    3.44    6.11
  -3  -9   6    4.69    3.85
   3  -9  -6    0.28    3.20
   3  -9  -6   -2.40    7.10
  -3  -9   6    2.10    5.31
   3   9  -6    3.72    5.53
   3   9  -6   -4.13    7.42
  -3   9   6   -4.44    3.89
   3  -9  -7  138.22   14.82
  -3  -9   7  131.41   14.05
   3  -9  -7  128.92   11.91
  -3  -9   7  129.56   10.45
  -3   9   7  126.41   11.53
   3   9  -7  124.70   19.52
   3   9  -7  151.07   14.59
   3 -10   2   21.53    8.11
   3 -10   2  -14.51   14.35
  -3 -10  -2   -3.60    8.94
  -3 -10  -2    4.99    4.46
   3  10   2   -2.89    4.56
  -3  10  -2    2.05    7.62
   3  10   2    5.12    7.96
   3 -10   1   26.37   12.54
  -3 -10  -1   10.82    3.97
   3 -10   1   22.24    5.86
  -3 -10  -1   -2.43    7.46
   3  10   1    6.49    7.40
   3  10   1    3.92    3.86
   3 -10   0    0.24   10.60
   3 -10   0   -4.64    4.79
  -3 -10   0   -1.66    3.13
  -3 -10   0   -4.69    6.49
  -3  10   0   -3.97    5.09
   3  10   0   -3.94    5.14
   3  10   0   -2.41    3.11
   3 -10  -1  156.43   17.81
  -3 -10   1  143.87    9.98
  -3 -10   1  157.29   14.66
   3 -10  -1  146.03   11.12
   3  10  -1  158.94   14.23
  -3  10   1  143.93   12.01
  -3  10   1  148.09   12.61
  -3 -10   2  146.41   15.06
  -3 -10   2  129.41    8.62
   3 -10  -2  142.68   15.52
  -3  10   2  138.33   11.35
  -3  10   2  140.12   10.80
   3  10  -2  140.11   13.33
  -3 -10   3   34.95    6.89
   3 -10  -3   32.96    9.15
  -3 -10   3   62.21   11.96
   3  10  -3   36.37    7.19
  -3  10   3   43.61    7.41
   3  10  -3   37.81    5.91
   3 -10  -4  104.97   13.39
  -3 -10   4  133.93   10.81
  -3 -10   4  152.95   15.30
   3  10  -4  128.04   13.11
  -3  10   4  129.95   10.49
   3  10  -4  134.56   10.12
  -3 -10   5   69.85    8.76
  -3 -10   5   84.02    7.76
   3 -10  -5   93.38   12.50
  -3 -10   5   78.76   13.31
   3  10  -5   97.84   14.95
   3  10  -5   81.96    8.90
  -3  10   5   73.10    8.50
   3 -10  -6    6.28    4.54
   3 -10  -6    3.33    8.11
  -3 -10   6    1.86    4.23
  -3 -10   6   13.39    6.29
   3  10  -6    6.31    6.76
  -3  10   6    2.54    5.62
   3  10  -6   -4.59   10.01
  -3 -11  -1    5.39    8.22
  -3 -11  -1   -3.62    4.22
   3 -11   1   -9.46   13.82
   3 -11   1   -0.29    6.26
   3  11   1   -3.72    7.92
   3  11   1   -2.04    4.25
  -3  11  -1    1.11    6.13
   3 -11   0   43.35   14.26
   3 -11   0   66.52    8.12
  -3 -11   0   50.66   10.72
  -3 -11   0   49.39    6.63
   3  11   0   33.31    8.44
  -3  11   0   49.41    9.46
   3  11   0   40.91    6.19
   3 -11  -1   19.88   11.07
  -3 -11   1    6.78    8.53
  -3 -11   1    8.08    3.56
   3 -11  -1    6.36    5.53
   3  11  -1    7.43    6.62
  -3  11   1    9.87    6.18
  -3  11   1    9.46    7.25
  -3 -11   2   63.62   12.76
   3 -11  -2   62.47   12.78
  -3  11   2   61.61    8.44
   3  11  -2   51.61   10.93
  -3  11   2   69.97    9.45
  -3 -11   3  111.34   10.48
   3 -11  -3  120.67   15.27
  -3 -11   3   98.82   15.86
   3  11  -3  122.60   14.05
  -3  11   3   98.48   10.78
  -3 -11   4   12.72   10.80
  -3 -11   4   12.87    5.78
   3 -11  -4   10.84    8.35
   3  11  -4   12.49    6.99
   3  11  -4    1.78    5.35
  -3  11   4    6.86    4.35
  -3 -11   5  209.34   22.13
  -3 -11   5  192.59   14.28
   3 -11  -5  183.12   19.14
  -3 -11   5  223.01   15.55
   3  11  -5  195.53   20.07
  -3  11   5  207.41   15.22
   3  11  -5  215.03   14.95
  -3  11   6   40.09    7.87
   3  11  -6   45.33    8.57
  -3 -12   0  130.44   16.73
   3 -12   0  131.35   11.91
   3 -12   0  115.48   20.77
  -3 -12   0  141.68   10.81
   3  12   0  142.40   10.77
  -3  12   0  122.72   15.77
   3  12   0  121.77   14.75
  -3  12   0  133.45   13.37
  -3 -12   1   10.76   10.34
   3 -12  -1   22.56   11.82
  -3 -12   1    6.49    4.08
  -3  12   1   17.32    8.70
   3  12  -1   15.83    7.73
  -3  12   1    7.40    6.20
   3 -12  -2    0.07   10.50
  -3 -12   2   -3.04    9.31
   3  12  -2    0.26    6.86
  -3  12   2    2.43    5.54
  -3 -12   3   -2.90    5.58
   3 -12  -3   -0.56   10.05
  -3 -12   3  -12.65   10.39
   3  12  -3    1.22    7.48
  -3  12   3   -5.50    5.08
   3 -12  -4   -7.63    9.76
  -3 -12   4   17.60   12.16
  -3 -12   4   22.60    6.43
  -3  12   4   22.64    5.88
   3  12  -4   12.61    5.49
   3  12  -4   29.92    8.96
  -3 -12   5   -0.37    6.64
   3 -12  -5    9.25   10.33
   3 -12  -5    0.73    6.16
  -3 -12   5   -7.60    4.10
   3  12  -5    5.07    6.09
   3  12  -5   -6.50   12.37
  -3  12   5    0.58    5.29
   3 -13  -1   -6.45   13.86
  -3 -13   1   17.12   12.20
  -3  13   1   11.87    6.73
   3  13  -1    9.60    7.97
   3 -13  -2   40.42   14.09
  -3 -13   2   64.14   13.93
   3  13  -2   53.36   10.90
  -3  13   2   55.62    9.84
   3 -13  -3  134.65   17.74
  -3 -13   3  111.97   17.81
   3  13  -3  100.91   16.64
  -3  13   3  100.43   11.47
   4   0   3    1.07    7.61
   4   0   3    0.96   13.49
  -4   0  -3    2.35    4.37
  -4   0  -3   -6.56    6.54
   4   0   2    2.16    6.45
  -4   0  -2    4.65    5.47
  -4   0  -2    7.76    3.73
   4   0   2   -1.79    9.46
  -4   0  -1    1.90    2.95
  -4   0  -1   -2.19    1.58
  -4   0  -1    6.98    4.26
   4   0   1   -6.85    5.21
   4   0   1   -1.52    7.66
   4   0   0  183.15   17.39
  -4   0   0  213.37   11.70
  -4   0   0  190.54   13.39
   4   0   0  222.15   15.95
  -4   0   0  198.41   13.11
   4   0  -1    7.35    3.91
  -4   0   1    4.36    3.65
  -4   0   1    3.55    2.50
   4   0  -1    4.04    6.13
  -4   0   1    7.36    1.59
   4   0  -2  439.46   27.66
  -4   0   2  472.59   25.30
  -4   0   2  459.22   25.76
   4   0  -2  439.73   25.35
   4   0  -2  436.37   26.56
  -4   0   2  456.96   25.34
   4   0  -2  453.59   28.59
   4   0  -3   -2.60    4.01
   4   0  -3    0.06    2.62
  -4   0   3   -1.21    1.60
   4   0  -3    0.80    2.32
   4   0  -3    0.66    4.41
   4   0  -4   81.51    7.84
  -4   0   4   75.00    5.98
   4   0  -4   86.29    7.02
   4   0  -4   87.94    6.96
  -4   0   4   82.04    5.90
   4   0  -4   79.59    5.80
  -4   0   5   -0.66    2.08
  -4   0   5    1.92    2.82
   4   0  -5   -0.79    2.97
  -4   0   6    9.22    3.47
  -4   0   6    4.72    2.45
  -4   0   6   15.45    4.02
   4   0  -6    2.23    4.67
  -4   0   7   -1.88    3.98
   4   0  -7   -0.56    2.85
  -4   0   7   -0.33    2.78
   4   0  -7   -5.94    4.52
  -4   0   7   -0.35    4.10
  -4   0   8    8.72    4.85
  -4   0   8    3.25    3.24
   4   0  -8    4.53    4.07
   4   0  -8   -2.20    6.15
  -4   0   8    0.03    4.58
  -4   0   9   -1.98    4.00
   4   0  -9   -4.53    4.50
  -4   0   9    2.74    5.78
   4   0  -9   -1.94    8.65
  -4   0   9    7.16    6.64
  -4  -1  -3   74.68   12.51
   4  -1   3  102.36   20.68
  -4  -1  -3   76.43    8.79
  -4   1  -3   84.61    9.53
  -4   1  -3  100.01   11.87
   4   1   3  108.04   13.51
   4   1   3   43.44   15.82
  -4  -1  -2   56.92    6.52
   4  -1   2   18.99   11.48
  -4  -1  -2   51.21    8.79
   4  -1   2   61.75    9.88
  -4   1  -2   40.40    8.24
   4   1   2   37.63    8.46
   4   1   2   62.96   14.48
  -4   1  -2   37.12    6.49
  -4  -1  -1   56.10    6.02
  -4  -1  -1   54.66    4.45
  -4  -1  -1   60.76    8.55
   4  -1   1   66.66   10.52
   4  -1   1   67.56   12.04
   4   1   1   63.23    9.84
  -4   1  -1   61.82    6.57
  -4   1  -1   59.23    7.87
   4   1   1   66.00   12.98
  -4  -1   0  149.44   10.39
  -4  -1   0  153.29   10.59
  -4  -1   0  162.46    9.35
   4  -1   0  160.26   14.84
   4  -1   0  149.26   13.05
  -4   1   0  159.28   10.68
  -4   1   0  146.04   11.07
  -4   1   0  157.25    9.05
   4   1   0  165.18   15.24
   4   1   0  151.14   12.48
  -4  -1   1    0.94    1.64
  -4  -1   1    0.54    2.05
  -4  -1   1   -2.26    2.43
   4  -1  -1   -0.95    3.71
   4  -1  -1   -2.56    5.12
  -4   1   1    5.33    2.46
   4   1  -1    5.30    3.67
  -4   1   1    2.97    2.69
  -4   1   1    3.87    1.55
   4   1  -1  -10.47    5.39
   4  -1  -2   21.08    3.99
  -4  -1   2   19.48    2.61
  -4  -1   2   22.13    3.65
   4  -1  -2   27.10    4.83
   4  -1  -2   20.10    6.31
   4  -1  -2   25.82    6.87
   4   1  -2   24.53    5.94
  -4   1   2   21.69    2.75
   4   1  -2   14.95    3.85
  -4   1   2   22.27    3.40
   4   1  -2   28.99    7.31
  -4   1   2   21.83    3.52
  -4  -1   3    6.39    1.78
   4   1  -3    2.44    2.86
   4   1  -3   -4.51    4.07
   4   1  -3   -0.08    4.49
  -4  -1   4  264.58   15.34
  -4  -1   4  260.04   15.66
   4  -1  -4  267.12   15.61
   4  -1  -4  255.79   15.80
   4  -1  -4  274.86   16.07
   4  -1  -4  262.67   16.78
   4   1  -4  249.59   16.54
   4   1  -4  294.90   17.74
  -4   1   4  254.32   15.32
   4   1  -4  262.09   16.87
   4   1  -4  274.53   16.05
  -4   1   4  265.86   15.64
   4  -1  -5  150.21    9.86
  -4  -1   5  135.26    9.60
  -4  -1   5  144.50    9.49
  -4   1   5  142.62    9.59
   4   1  -5  143.42   10.79
  -4   1   5  138.33    9.71
  -4   1   5  148.29    9.51
   4  -1  -6   -1.42    4.08
  -4  -1   6    1.46    3.07
  -4  -1   6    7.31    3.63
  -4  -1   6    6.81    2.49
   4   1  -6    5.14    4.58
  -4   1   6    2.17    2.66
  -4   1   6    5.50    4.58
  -4   1   6    8.58    3.82
   4   1  -6    2.07    2.35
   4   1  -6    3.97    3.61
   4  -1  -7  172.54   11.50
  -4   1   7  162.26   11.10
  -4   1   7  162.29   12.03
  -4   1   7  166.46   11.41
  -4  -1   8   43.70    7.80
   4  -1  -8   44.67    6.99
  -4  -1   8   46.27    7.23
  -4  -1   8   43.53    5.86
   4  -1  -8   39.18    7.93
   4   1  -8   44.81    8.27
  -4   1   8   36.29    7.51
  -4   1   8   43.82    5.90
  -4   1   8   44.64    7.96
   4   1  -8   54.15    6.07
  -4  -1   9   15.88    6.98
  -4  -1   9   31.41    7.03
  -4  -1   9   32.83    6.06
   4  -1  -9    3.77    8.11
   4  -1  -9   18.79    5.36
  -4   1   9   17.10    6.92
   4   1  -9   42.84    7.61
   4   1  -9   35.47    8.95
  -4   1   9   16.40    6.26
  -4   1   9   19.80    4.99
  -4  -2  -3    4.35    4.14
   4  -2   3    7.91   16.00
  -4  -2  -3    1.86    7.29
   4   2   3   -7.24    7.47
  -4   2  -3   -7.18    4.77
   4   2   3   10.31   15.19
  -4   2  -3   -2.06    7.03
  -4  -2  -2  120.24    9.88
  -4  -2  -2  132.11    7.92
  -4  -2  -2  139.26   11.92
   4  -2   2  127.16   13.38
   4  -2   2  120.68   18.87
   4   2   2  116.42   17.78
   4   2   2  124.55   14.15
  -4   2  -2  117.83   12.13
  -4   2  -2  121.44   10.43
  -4  -2  -1  227.21   14.96
   4  -2   1  244.72   21.08
  -4  -2  -1  211.79   13.46
   4  -2   1  183.41   15.28
  -4  -2  -1  204.37   12.22
   4   2   1  194.84   16.66
   4   2   1  200.04   19.07
  -4   2  -1  208.36   15.20
  -4   2  -1  207.43   13.79
  -4  -2   0   18.54    2.87
  -4  -2   0   21.37    4.21
  -4  -2   0   25.28    5.16
   4  -2   0   17.27    6.22
   4  -2   0   34.82    9.63
   4   2   0   28.04    5.88
  -4   2   0   20.43    4.89
   4   2   0    6.08    6.81
  -4   2   0   19.90    3.69
  -4  -2   1  139.72    8.56
   4  -2  -1  117.30   10.22
  -4  -2   1  143.03    7.80
   4  -2  -1  101.36   13.47
  -4   2   1  114.13    7.37
  -4   2   1  105.92    8.47
  -4   2   1   99.09    8.75
   4   2  -1  126.95   12.76
  -4  -2   2   17.18    2.63
   4  -2  -2    7.58    3.19
   4  -2  -2    8.92    5.94
  -4  -2   2   12.91    2.56
   4   2  -2   10.60    3.67
  -4   2   2   15.80    2.55
   4   2  -2   14.10    5.29
   4   2  -2   16.19    8.22
  -4   2   2   12.42    2.81
  -4   2   2   11.93    2.62
   4  -2  -3  342.23   19.09
  -4  -2   3  321.01   18.80
   4  -2  -3  308.29   20.95
  -4   2   3  313.32   19.40
  -4   2   3  329.03   18.30
  -4   2   3  335.43   18.68
  -4   2   3  332.19   18.65
   4   2  -3  322.49   19.95
   4   2  -3  309.75   19.93
   4   2  -3  313.28   20.76
  -4  -2   4  122.84    7.33
   4  -2  -4   92.69    7.14
   4  -2  -4   96.36    8.69
  -4   2   4   93.42    6.93
  -4   2   4   94.27    6.99
   4   2  -4  106.85    8.67
  -4  -2   5  241.99   13.53
   4  -2  -5  192.63   13.14
   4  -2  -5  190.11   13.18
  -4  -2   5  225.39   13.69
  -4  -2   5  235.05   13.52
   4   2  -5  242.51   13.32
   4   2  -5  231.23   13.15
  -4   2   5  180.13   13.30
  -4   2   5  194.16   13.30
   4   2  -5  244.13   15.25
  -4  -2   6  253.57   15.62
   4  -2  -6  247.45   16.02
  -4  -2   6  249.65   15.16
  -4  -2   6  238.46   15.40
  -4   2   6  244.37   15.05
  -4   2   6  237.07   15.36
   4   2  -6  256.34   14.68
  -4   2   6  234.30   15.04
   4   2  -6  248.49   15.72
  -4  -2   7   76.21    6.66
  -4  -2   7   81.54    7.85
  -4  -2   7   60.19    7.86
   4  -2  -7   77.27    7.40
   4   2  -7   81.14    6.58
   4   2  -7   83.79    9.60
  -4   2   7   69.99    7.69
  -4   2   7   65.91    6.54
  -4   2   7   69.78    7.66
  -4  -2   8   56.26    6.32
  -4  -2   8   58.72    8.13
   4  -2  -8   41.54    7.49
  -4  -2   8   45.89    8.22
  -4   2   8   45.63    7.87
  -4   2   8   55.08    7.98
   4   2  -8   46.39    6.59
  -4   2   8   49.48    6.12
   4   2  -8   42.44    7.73
  -4  -2   9   51.19    9.89
   4  -2  -9   62.43   12.71
  -4  -2   9   63.75    7.38
   4  -2  -9   63.35    8.08
   4   2  -9   80.04   14.08
   4   2  -9   50.40    7.59
  -4   2   9   64.87   10.47
  -4   2   9   61.59   10.06
  -4  -3  -3   17.36    8.11
  -4  -3  -3   14.24    5.12
   4  -3   3  -20.63   14.79
  -4   3  -3   21.15    8.15
  -4   3  -3   13.80    4.82
   4   3   3    9.67    9.80
   4   3   3   23.60   15.69
   4  -3   2   20.98   13.54
  -4  -3  -2   -7.70    5.68
  -4  -3  -2   -0.39    3.31
   4   3   2   -2.66   10.63
   4   3   2   -7.79    5.91
  -4   3  -2    1.21    6.83
  -4   3  -2    2.98    3.54
  -4  -3  -1    6.70    3.22
   4  -3   1    5.75   10.47
   4  -3   1   13.93    5.45
   4   3   1   10.35    8.83
   4   3   1    6.41    5.51
  -4   3  -1   10.85    3.59
  -4   3  -1   13.88    5.24
   4  -3   0    2.22    4.10
  -4  -3   0    0.09    3.46
   4  -3   0    7.81    8.87
  -4  -3   0   -2.18    2.38
  -4   3   0    3.29    2.65
   4   3   0   -1.45    4.44
  -4   3   0    9.85    4.68
   4   3   0   -0.06    6.57
   4  -3  -1  526.98   30.24
  -4  -3   1  549.94   31.00
  -4  -3   1  566.81   30.81
   4  -3  -1  537.11   35.02
  -4  -3   1  556.87   30.53
   4  -3  -1  553.47   32.08
   4   3  -1  534.39   32.82
  -4   3   1  559.98   30.25
  -4   3   1  544.56   31.38
   4   3  -1  539.23   34.47
  -4   3   1  547.97   32.27
  -4  -3   2    3.29    1.93
  -4  -3   2    4.67    1.92
   4  -3  -2   -0.77    2.96
   4  -3  -2    6.71    7.00
  -4   3   2    2.49    2.85
  -4   3   2    3.08    1.59
  -4   3   2   -0.10    1.84
   4   3  -2    0.02    3.25
   4  -3  -3  448.70   25.46
  -4  -3   3  451.30   25.60
  -4  -3   3  456.19   25.10
  -4  -3   3  439.03   26.21
   4  -3  -3  457.77   27.94
  -4   3   3  457.65   25.28
  -4   3   3  453.95   25.67
  -4   3   3  437.98   25.57
  -4   3   3  430.49   25.27
   4   3  -3  436.55   26.81
   4   3  -3  459.51   26.95
  -4  -3   4    6.28    2.78
   4  -3  -4    3.95    4.75
  -4  -3   4    1.55    2.15
  -4   3   4    3.46    1.97
  -4   3   4    4.93    2.28
   4   3  -4   10.51    3.71
   4   3  -4    7.94    4.82
   4   3  -4    2.83    2.04
   4  -3  -5   20.25    4.48
   4  -3  -5   19.77    3.89
  -4  -3   5   23.91    4.50
  -4  -3   5   27.65    3.58
   4   3  -5   25.49    4.67
  -4   3   5   22.42    4.01
  -4   3   5   24.39    3.46
   4   3  -5   25.34    3.67
   4   3  -5   27.94    3.83
   4   3  -5   21.31    4.91
  -4  -3   6    1.53    3.28
   4  -3  -6    3.56    3.78
   4  -3  -6    5.48    5.53
   4  -3  -6    0.82    2.76
  -4  -3   6   -3.19    2.33
   4   3  -6    0.08    3.40
  -4   3   6    2.58    3.76
  -4   3   6    0.55    3.02
   4   3  -6   -2.64    1.91
  -4   3   6    1.41    2.31
   4   3  -6   -3.78    4.83
   4  -3  -7   45.24    6.01
  -4  -3   7   32.63    5.24
  -4  -3   7   38.05    6.40
   4   3  -7   24.34    5.67
  -4   3   7   44.45    6.59
  -4   3   7   42.78    5.27
   4   3  -7   39.01    4.59
  -4  -3   8    8.73    3.78
   4  -3  -8   -4.61    3.96
  -4  -3   8   15.11    5.67
   4   3  -8   10.22    6.52
  -4   3   8   -6.39    4.48
  -4   3   8    4.94    5.26
   4   3  -8   14.71    3.51
   4  -4   2   32.02   12.83
  -4  -4  -2   35.60    6.00
  -4  -4  -2   42.31    8.89
   4   4   2   34.16   11.79
   4   4   2   30.11    8.47
  -4   4  -2   31.01    5.37
  -4   4  -2   22.06    7.03
   4  -4   1   80.70   14.85
  -4  -4  -1   93.31    8.08
   4   4   1   98.28   11.20
  -4   4  -1  111.68   10.50
   4   4   1   89.78   14.75
  -4   4  -1   97.74    8.70
   4  -4   0    3.19    7.84
  -4  -4   0   12.96    2.93
  -4  -4   0   12.10    3.65
   4   4   0   19.70    7.90
   4   4   0    6.77    4.67
  -4   4   0   12.62    4.26
  -4   4   0    4.50    2.92
  -4  -4   1   42.61    4.95
   4  -4  -1   46.53    9.57
  -4  -4   1   54.18    5.41
   4  -4  -1   39.56    6.11
  -4  -4   1   46.77    7.38
   4   4  -1   45.87    6.90
  -4   4   1   38.42    6.10
  -4   4   1   50.81    5.31
   4  -4  -2   61.67    5.40
   4  -4  -2   58.44   10.03
  -4  -4   2   48.38    4.67
  -4  -4   2   49.22    6.96
  -4  -4   2   47.71    4.62
  -4   4   2   60.67    6.03
   4   4  -2   38.82    7.05
  -4   4   2   56.12    7.96
  -4  -4   3  265.71   16.76
  -4  -4   3  227.11   16.37
  -4  -4   3  277.05   15.15
   4   4  -3  252.88   15.28
   4   4  -3  279.72   15.36
   4   4  -3  291.86   20.21
   4   4  -3  254.73   18.44
  -4  -4   4   29.14    5.50
  -4  -4   4   39.43    5.17
   4  -4  -4   30.62    6.89
  -4  -4   4   37.69    4.23
  -4   4   4   31.67    4.56
   4   4  -4   43.04    7.08
   4   4  -4   29.18    3.40
   4  -4  -5  111.05    9.91
  -4  -4   5  109.10    8.51
  -4  -4   5  120.07    8.43
  -4  -4   5  111.28    8.88
   4   4  -5  129.34    7.95
   4   4  -5  115.28   11.28
   4   4  -5  132.75   10.58
  -4   4   5  122.36    8.44
  -4  -4   6   63.63    6.83
   4  -4  -6   67.74    6.99
  -4  -4   6   67.12    6.18
  -4   4   6   72.79    6.20
   4   4  -6   75.12   10.66
   4   4  -6   68.35    8.15
  -4   4   6   66.98    7.26
   4   4  -6   69.40    7.30
  -4  -4   7   27.34    4.71
   4  -4  -7    9.19    3.98
  -4  -4   7    6.70    4.33
   4  -4  -7   17.36    4.37
   4   4  -7   13.57    6.11
   4   4  -7   28.77    7.90
  -4   4   7   13.89    5.04
   4   4  -7    6.50    2.38
  -4   4   7   12.96    4.01
   4  -4  -8  125.18   10.60
  -4  -4   8  107.54   11.25
  -4  -4   8  127.01    9.56
   4   4  -8  123.93   12.23
  -4   4   8  113.13   11.20
  -4   4   8  115.44   10.17
   4   4  -8  119.78    8.73
  -4  -5  -2   69.03    7.62
   4  -5   2   59.90   15.40
  -4  -5  -2   50.55   10.21
   4   5   2   58.90    7.55
   4   5   2   81.74   13.78
  -4   5  -2   56.07    8.06
   4   5   2   66.56   15.57
  -4   5  -2   65.82   10.58
  -4  -5  -1   89.12    9.63
   4  -5   1   80.33   16.08
  -4  -5  -1   90.60    7.63
  -4   5  -1   80.81    8.14
   4   5   1   85.76   14.24
  -4   5  -1   75.79   10.52
   4   5   1   98.03   11.69
  -4  -5   0   57.06    5.61
  -4  -5   0   41.21    6.25
   4  -5   0   38.43   10.47
  -4  -5   0   47.63    8.45
  -4   5   0   51.65    7.70
  -4   5   0   44.84    5.88
   4   5   0   56.19    8.80
   4  -5  -1   15.58    8.11
  -4  -5   1   16.06    5.66
  -4  -5   1    6.53    2.83
  -4  -5   1    7.83    2.78
   4   5  -1   16.31    4.66
  -4   5   1   12.95    4.57
   4  -5  -2   20.22    6.56
  -4  -5   2   18.76    5.35
  -4  -5   2   21.69    3.06
  -4   5   2   15.65    5.57
   4   5  -2   18.01    4.64
  -4   5   2   12.45    3.60
  -4  -5   3    2.69    4.35
   4  -5  -3    3.29    6.29
  -4  -5   3   -1.47    2.14
  -4  -5   3    1.48    1.76
  -4   5   3    4.65    3.06
   4   5  -3    3.44    4.19
   4   5  -3   -6.85    3.32
   4   5  -3   -1.96    2.31
  -4   5   3    2.42    2.58
   4   5  -3  -15.42    8.24
   4  -5  -4  130.84   11.37
  -4  -5   4  111.17    9.56
  -4  -5   4  102.76    7.97
  -4  -5   4  102.99    8.48
   4   5  -4  119.89   11.52
  -4   5   4  117.10   11.13
   4   5  -4  116.37   10.43
  -4  -5   5  282.54   16.01
   4  -5  -5  235.01   17.10
  -4  -5   5  265.31   16.08
   4   5  -5  257.81   14.83
   4   5  -5  247.61   17.92
  -4   5   5  233.12   15.83
   4   5  -5  257.34   17.93
  -4  -5   6   23.28    4.02
  -4  -5   6   25.62    6.94
   4  -5  -6   12.60    5.50
  -4  -5   6   13.22    3.92
  -4   5   6   10.99    3.98
   4   5  -6    4.09    7.31
   4   5  -6   16.48    6.71
   4   5  -6   20.36    4.64
  -4  -5   7  112.57    8.54
   4  -5  -7   83.82    9.02
  -4  -5   7  105.74    9.56
   4  -5  -7   86.64    8.70
   4   5  -7  118.17   10.80
  -4   5   7  110.31    9.65
   4   5  -7   99.28   12.74
   4   5  -7  104.09   12.49
  -4  -5   8   18.47    4.91
  -4  -5   8   43.93    8.81
   4  -5  -8   29.37    5.93
   4  -5  -8   46.68    7.71
  -4   5   8   43.15    8.26
   4   5  -8   27.59    7.82
  -4  -6  -2    0.98    6.62
   4  -6   2    6.05   13.88
  -4  -6  -2   12.84    4.15
  -4   6  -2    5.63    4.64
   4   6   2   16.90    5.60
   4   6   2    1.58    7.75
   4   6   2   24.54   12.43
  -4   6  -2   16.33    7.28
  -4  -6  -1   -0.41    5.65
   4  -6   1    2.83   11.25
  -4  -6  -1    4.80    6.43
  -4  -6  -1    5.12    3.44
  -4   6  -1    6.29    3.70
   4   6   1    8.51    6.49
  -4   6  -1   -0.57    5.86
   4  -6   0  223.30   20.84
  -4  -6   0  230.07   15.12
  -4  -6   0  221.61   17.62
  -4  -6   0  239.35   14.55
  -4   6   0  240.69   16.61
  -4   6   0  216.10   15.06
   4   6   0  231.70   17.13
   4  -6  -1    3.35    7.17
  -4  -6   1    2.74    2.47
  -4  -6   1   -3.55    3.82
  -4  -6   1    2.49    3.00
  -4   6   1    2.26    3.90
   4   6  -1    0.89    4.01
  -4  -6   2  572.49   32.66
  -4  -6   2  615.73   35.49
   4  -6  -2  582.42   37.22
  -4   6   2  574.79   33.86
   4   6  -2  586.91   35.43
  -4   6   2  588.95   34.09
  -4  -6   3    3.65    1.85
  -4  -6   3    5.04    2.51
  -4  -6   3    0.28    4.54
   4  -6  -3   -0.75    6.24
   4   6  -3    5.45    4.51
   4   6  -3    5.45    2.61
  -4   6   3    1.83    2.82
  -4   6   3   -1.98    3.54
  -4  -6   4   36.33    4.44
  -4  -6   4   30.95    6.69
  -4   6   4   28.84    5.28
   4   6  -4   56.95    8.28
   4   6  -4   54.51    9.54
  -4  -6   5   -1.46    4.94
  -4  -6   5   -1.68    3.62
  -4  -6   5   -4.80    2.47
   4  -6  -5    4.53    5.43
   4   6  -5   -6.51    2.80
  -4   6   5   -2.45    3.85
   4   6  -5   -1.86    4.22
   4   6  -5    6.07    8.55
  -4  -6   6   60.21    6.00
  -4  -6   6   61.74    7.25
   4  -6  -6   66.72    8.88
   4   6  -6   60.60   11.91
   4   6  -6   63.97   10.70
  -4   6   6   63.78    6.74
   4   6  -6   48.90    6.67
  -4  -6   7    8.98    3.61
   4  -6  -7    7.99    5.47
   4  -6  -7   -0.43    4.06
  -4  -6   7    3.37    4.79
  -4   6   7   -0.41    4.71
   4   6  -7   14.31    6.13
   4   6  -7   -3.98    7.12
  -4  -6   8   -3.13    5.58
   4  -6  -8   -5.34    4.19
  -4  -6   8    1.67    4.42
   4  -6  -8    0.83    6.98
   4   6  -8    2.98    7.28
   4   6  -8    4.06   10.25
  -4   6   8    2.25    6.34
   4  -7   2   24.04   14.17
   4  -7   2   39.20    9.50
  -4  -7  -2   51.57    7.58
  -4  -7  -2   59.70   12.32
  -4   7  -2   44.39    9.17
   4   7   2   32.49   11.09
   4   7   2   43.08   13.93
  -4   7  -2   47.37    8.59
  -4  -7  -1   66.96   11.63
  -4  -7  -1   52.01    8.08
  -4  -7  -1   54.23    6.93
   4  -7   1   43.35   13.26
  -4   7  -1   49.24   10.14
   4   7   1   68.08   11.77
   4   7   1   49.10    6.63
  -4   7  -1   37.63    7.41
  -4  -7   0  128.78   13.31
  -4  -7   0  104.00    9.88
  -4  -7   0  103.37    8.60
   4  -7   0  113.98   16.49
   4   7   0   93.74   11.61
   4   7   0  112.27    7.59
  -4   7   0  112.58   10.83
   4  -7  -1   -0.41    8.63
  -4  -7   1    3.35    6.48
  -4  -7   1    4.55    3.10
  -4  -7   1    0.39    2.68
   4   7  -1    2.27    2.19
  -4   7   1   -8.19    4.13
   4   7  -1    1.77    4.26
  -4  -7   2    8.94    2.67
  -4  -7   2    5.59    6.14
   4  -7  -2    2.19    7.55
  -4   7   2    6.73    4.04
  -4   7   2    6.04    6.01
   4   7  -2    9.48    4.65
  -4  -7   3    4.51    4.75
   4  -7  -3   13.26    7.24
  -4   7   3    5.43    4.06
   4   7  -3   11.70    4.92
  -4   7   3    8.27    4.12
  -4  -7   4  181.64   12.43
   4  -7  -4  200.91   16.08
  -4  -7   4  197.63   14.24
  -4  -7   4  190.39   12.94
   4   7  -4  219.36   20.03
   4   7  -4  192.19   15.08
  -4   7   4  164.89   12.40
  -4  -7   5   93.72   10.08
  -4  -7   5   98.92    8.40
  -4  -7   5  104.98    9.18
   4  -7  -5  113.89   11.56
   4   7  -5  107.84    7.73
  -4   7   5  117.38    9.28
   4   7  -5  122.57   11.46
   4   7  -5  112.19   21.34
   4  -7  -6   12.49    6.73
  -4  -7   6    6.10    4.69
  -4  -7   6   12.91    3.77
   4   7  -6    3.95    6.74
  -4   7   6    9.13    4.24
   4   7  -6   14.93    5.01
   4  -7  -7  134.30   12.73
  -4  -7   7  131.20   10.21
  -4  -7   7  138.22   12.60
   4  -7  -7  134.97   11.67
   4   7  -7  118.21   16.63
  -4   7   7  125.18   11.04
   4   7  -7  140.57   11.78
  -4  -7   8   53.48   10.17
   4  -7  -8   69.55    9.74
   4  -7  -8   63.66   11.80
  -4  -7   8   70.82    8.06
  -4   7   8   59.74    9.62
   4   7  -8   56.08   10.30
   4   7  -8   45.79   12.01
   4  -8   1   68.53   11.18
  -4  -8  -1   61.12    7.90
  -4  -8  -1   68.29   10.12
   4  -8   1   39.45   15.14
  -4  -8  -1   80.99   13.45
   4   8   1   66.63    7.41
   4   8   1   68.08   12.90
  -4   8  -1   71.72   11.59
   4  -8   0   -0.37   11.06
  -4  -8   0   31.34    9.59
  -4  -8   0   20.63    5.68
  -4  -8   0   17.38    4.29
   4   8   0   24.34    7.41
   4   8   0   35.26    6.15
  -4   8   0   18.37    6.61
   4  -8  -1   -8.11    9.10
  -4  -8   1    8.74    6.80
   4   8  -1   13.41    5.17
  -4   8   1    0.76    4.68
   4   8  -1   -2.72    2.23
  -4  -8   2   52.49    9.55
  -4  -8   2   49.68    4.93
   4  -8  -2   36.52    9.61
  -4   8   2   40.28    7.01
   4   8  -2   52.70    8.89
   4  -8  -3   66.17   12.22
  -4  -8   3   36.14    7.72
  -4   8   3   21.99    5.24
  -4   8   3   42.05    6.65
   4   8  -3   27.26    7.02
  -4  -8   4   49.97    5.90
  -4  -8   4   60.67    7.26
   4  -8  -4   53.65   10.21
  -4  -8   4   41.35    8.79
   4   8  -4   59.70    9.41
  -4   8   4   47.06    6.16
  -4  -8   5   66.06   10.85
  -4  -8   5   64.97    6.53
   4  -8  -5   55.11   10.49
  -4  -8   5   69.05    8.04
   4   8  -5   66.76    6.35
  -4   8   5   78.51    8.41
   4   8  -5   68.42    9.80
  -4  -8   6  242.91   17.03
   4  -8  -6  245.70   18.88
  -4  -8   6  244.45   16.10
   4   8  -6  254.90   20.72
   4   8  -6  257.51   16.40
  -4   8   6  234.65   16.49
  -4  -8   7    3.91    3.63
   4  -8  -7    5.81    4.44
  -4  -8   7   -0.54    6.32
   4  -8  -7   -8.18    7.45
  -4   8   7    4.08    4.58
   4   8  -7    6.86    6.54
   4   8  -7   18.12   10.18
   4  -9   1   51.28   10.67
   4  -9   1   41.57   15.28
  -4  -9  -1   58.58   11.99
  -4  -9  -1   42.16    8.31
  -4  -9  -1   39.50    6.25
   4   9   1   31.54    5.84
   4   9   1   48.29   10.35
  -4   9  -1   26.97    8.63
  -4  -9   0   69.18   12.25
  -4  -9   0   41.01    6.74
   4  -9   0   53.73    9.42
  -4  -9   0   41.83    8.91
   4  -9   0   33.85   12.92
   4   9   0   36.60    6.02
   4   9   0   56.99   11.08
  -4   9   0   31.10    7.38
  -4  -9   1  313.67   20.02
  -4  -9   1  364.12   24.86
   4   9  -1  344.93   19.88
   4   9  -1  328.16   23.84
  -4  -9   2    1.74    6.54
   4  -9  -2   18.00    9.33
  -4  -9   2    1.79    2.76
  -4   9   2   11.82    5.18
   4   9  -2    2.18    5.36
   4  -9  -3  182.72   17.52
  -4  -9   3  168.67   15.10
  -4   9   3  157.75   13.14
  -4   9   3  184.19   13.46
   4   9  -3  183.69   15.59
  -4  -9   4   60.12   11.17
   4  -9  -4   56.12   11.08
  -4  -9   4   62.74    6.77
  -4  -9   4   66.40    7.94
   4   9  -4   48.68   10.33
  -4   9   4   54.70    6.92
   4  -9  -5    4.17    6.96
  -4  -9   5   -0.03    4.74
  -4  -9   5    3.42    3.16
  -4  -9   5    3.97    8.33
  -4   9   5   -5.15    4.23
   4   9  -5    0.58    3.73
   4   9  -5   -1.40    5.86
   4  -9  -6   -0.81    8.17
  -4  -9   6    5.59    4.03
  -4  -9   6    5.69    5.70
   4   9  -6    4.08    7.69
  -4   9   6    0.54    5.92
   4   9  -6   17.08    6.17
  -4  -9   7   15.04    4.35
  -4  -9   7   19.18    6.20
   4  -9  -7   21.46    8.91
   4  -9  -7   14.51    5.46
   4   9  -7   36.55    7.66
   4   9  -7   24.00   10.11
  -4   9   7    7.56    5.31
   4 -10   0  -20.70   12.52
  -4 -10   0    1.45    9.26
  -4 -10   0   -4.11    4.19
   4 -10   0   -4.31    5.96
   4  10   0    6.26    6.79
   4  10   0    3.24    4.45
  -4  10   0   -1.77    6.07
   4 -10  -1   11.26   11.44
   4 -10  -1   10.91    5.89
  -4 -10   1   -6.09    8.09
  -4 -10   1   13.45    4.22
  -4  10   1    4.53    5.68
   4  10  -1    8.10    3.59
   4  10  -1   16.43    7.25
  -4 -10   2    7.22    2.94
   4 -10  -2   -9.96    5.10
  -4 -10   2   11.25    7.72
   4 -10  -2    3.54   11.04
  -4  10   2    8.97    5.99
   4  10  -2    5.86    6.38
  -4  10   2    9.32    5.18
   4 -10  -3   70.19   12.99
  -4 -10   3   68.47   12.45
  -4  10   3   57.80    8.71
  -4  10   3   57.10    8.72
   4  10  -3   73.48   11.68
  -4 -10   4   30.98    6.38
  -4 -10   4   56.75   11.27
  -4 -10   4   36.56    6.66
   4 -10  -4   28.91   10.53
  -4  10   4   24.32    5.51
   4  10  -4   57.72   10.17
   4 -10  -5   59.54   12.59
  -4 -10   5   44.03    8.69
  -4 -10   5   46.65    6.66
  -4 -10   5   68.40   13.10
   4  10  -5   42.35    7.43
   4  10  -5   57.70   10.38
  -4  10   5   48.50    7.87
  -4 -10   6   83.99   11.18
   4 -10  -6   94.98   14.35
  -4 -10   6   76.73    9.19
   4  10  -6   90.38    9.74
   4  10  -6   82.11   15.50
  -4  10   6  111.88   11.19
  -4 -11   1    0.01    8.92
   4 -11  -1   -2.38    6.18
  -4 -11   1    0.10    4.11
   4 -11  -1   -9.18   12.67
   4  11  -1    4.09    7.56
   4  11  -1   -0.83    3.75
  -4  11   1    3.20    5.99
   4 -11  -2    3.57    6.27
   4 -11  -2   -2.22   11.94
  -4 -11   2   23.50    9.81
  -4  11   2    4.65    5.82
   4  11  -2    9.66    7.79
  -4 -11   3    2.60    7.93
   4 -11  -3    6.92   11.65
  -4  11   3    8.88    5.82
   4  11  -3    6.03    7.26
  -4  11   3    4.61    5.80
   4 -11  -4   53.69   13.51
  -4  11   4   50.13    8.34
   4  11  -4   75.75   14.16
  -4 -11   5   43.18    7.94
  -4 -11   5   49.22    7.53
   4 -11  -5   26.70   10.96
   4  11  -5   53.56   10.53
  -4  11   5   47.26    8.27
   4  11  -5   55.20    7.95
   4 -12  -2  218.15   24.08
  -4 -12   2  242.05   21.76
   4  12  -2  225.67   20.46
  -4  12   2  238.01   18.17
   4 -12  -3   15.85   12.04
  -4 -12   3   26.68   10.46
  -4  12   3   15.90    7.18
   4  12  -3   23.93    9.00
   4 -12  -4   26.44   12.07
  -4 -12   4   34.69   13.10
   4  12  -4   48.10   11.33
  -4  12   4   47.69    8.24
   5   0   1   -4.38   10.14
  -5   0  -1    0.02    3.85
  -5   0  -1   -3.95    6.60
   5   0   1   -7.89    7.93
  -5   0   0   38.07    6.14
  -5   0   0   30.39    3.91
   5   0   0   45.98    8.16
   5   0   0   27.48    9.69
  -5   0   0   38.02    8.08
  -5   0   1   -0.92    3.98
  -5   0   1    2.12    2.94
   5   0  -1   -1.65    7.07
   5   0  -1   -1.24    5.08
  -5   0   1    1.50    2.27
   5   0  -2  136.59   14.36
  -5   0   2  144.78    9.75
  -5   0   2  142.51   10.21
   5   0  -2  158.22   12.59
  -5   0   2  149.99    9.32
   5   0  -3    7.86    4.17
   5   0  -3  -11.42    9.88
   5   0  -3    5.94    5.56
   5   0  -3    2.94    3.56
  -5   0   3    0.72    2.12
   5   0  -4  370.06   21.88
  -5   0   4  357.83   20.77
   5   0  -4  365.29   22.77
   5   0  -4  315.84   25.23
   5   0  -5    1.37    3.62
   5   0  -5   -1.76    5.48
  -5   0   5    0.75    2.47
  -5   0   5    7.60    3.26
   5   0  -5   -4.29    4.87
   5   0  -5   -1.29    4.00
   5   0  -6  192.92   13.93
  -5   0   6  190.29   12.59
  -5   0   6  181.17   12.17
  -5   0   7    2.89    4.04
   5   0  -7    0.76    5.05
   5   0  -7    3.32    6.08
  -5   0   7    2.16    4.82
  -5   0   7   -0.89    3.13
  -5   0   8    5.86    5.06
   5   0  -8   -6.28    9.04
  -5   0   8    3.49    5.17
   5   0  -8   -4.74    5.70
   5   0  -8   -3.22    3.46
  -5   0   8   -2.27    3.17
   5   0  -9   16.56   10.38
  -5   0   9    2.16    6.46
   5   0  -9   -1.41    5.29
  -5   0   9   -9.73    5.73
   5   0  -9   11.37    8.58
  -5  -1  -1  128.40   12.96
   5  -1   1  120.33   21.31
  -5  -1  -1  139.96   11.28
   5  -1   1  140.95   15.27
   5   1   1  121.41   15.20
   5   1   1  144.14   19.57
  -5   1  -1  141.36   11.15
  -5   1  -1  141.84   12.85
  -5  -1   0   28.74    5.05
   5  -1   0   24.08    7.29
  -5  -1   0   34.31    3.94
  -5  -1   0   34.75   13.00
   5  -1   0   17.59    9.66
  -5   1   0   28.20    3.37
   5   1   0   42.07   11.25
   5   1   0   26.83    7.71
  -5   1   0   33.94    5.96
  -5   1   0   30.85    6.35
  -5  -1   1   42.60    5.64
   5  -1  -1   30.04    9.14
  -5  -1   1   44.03    4.12
   5  -1  -1   31.48    6.88
  -5  -1   1   34.13    6.14
  -5   1   1   41.42    5.94
   5   1  -1   57.90   11.10
  -5   1   1   39.09    3.98
   5   1  -1   41.12    8.44
  -5   1   1   37.11    7.31
  -5  -1   2  225.69   13.20
  -5  -1   2  228.32   12.36
   5  -1  -2  190.07   17.32
   5  -1  -2  181.21   14.32
  -5   1   2  190.66   12.06
  -5   1   2  186.87   13.09
   5   1  -2  213.35   17.34
  -5   1   2  186.40   12.72
   5   1  -2  198.98   14.93
   5  -1  -3   35.99    6.75
   5  -1  -3   35.95    8.47
  -5   1   3   28.06    4.46
   5   1  -3   38.69    8.58
  -5   1   3   28.88    3.69
   5   1  -3   24.74   11.10
   5   1  -3   19.09    4.75
   5  -1  -4   15.45    4.15
   5  -1  -4   12.02    7.02
  -5  -1   4   18.07    3.59
   5  -1  -4   24.54    7.18
   5  -1  -4   18.88    4.13
   5   1  -4   13.96    7.10
   5   1  -4   17.81    6.38
  -5   1   4   15.16    3.26
   5   1  -4    8.87    4.04
  -5   1   4   17.18    3.16
  -5  -1   5   25.11    4.55
   5  -1  -5   24.94    5.34
   5  -1  -5    8.05    5.34
   5  -1  -5   19.03    5.48
  -5  -1   5   18.83    3.62
  -5   1   5   17.48    3.87
   5   1  -5   23.24    7.01
  -5   1   5   19.52    3.41
   5   1  -5   11.25    5.62
   5   1  -5   10.92    4.76
  -5  -1   6  113.16    8.95
   5  -1  -6  136.37   10.52
  -5  -1   6  121.20    8.86
  -5  -1   6  121.56    9.52
   5   1  -6  129.85   11.37
   5   1  -6  106.93    8.98
  -5   1   6  118.84    8.77
  -5  -1   7    6.95    4.27
  -5  -1   7    8.23    4.33
   5  -1  -7    4.28    5.53
  -5  -1   7    9.80    3.51
   5   1  -7   16.11    5.27
  -5   1   7   12.86    3.57
   5   1  -7   11.08    6.58
  -5   1   7    8.73    4.58
   5   1  -7    6.73    3.91
  -5   1   7   14.30    4.40
  -5  -1   8  123.40   10.20
  -5  -1   8  121.85    9.80
   5  -1  -8  100.43   10.07
   5  -1  -8   85.42   18.09
  -5  -1   8  124.94    8.99
   5  -1  -8   73.62   11.42
   5   1  -8  109.29    8.67
  -5   1   8   87.99    9.59
   5   1  -8  144.35   15.25
   5   1  -8   95.21   11.86
  -5   1   8   72.88   10.01
  -5   1   8   83.03    8.29
  -5  -1   9   60.31   10.06
  -5  -1   9   83.40   10.60
   5  -1  -9   71.04   13.22
  -5  -1   9   72.70    8.18
   5  -1  -9   64.94   12.35
   5  -1  -9   82.21    9.61
  -5   1   9   80.82   10.60
  -5   1   9   69.23    7.72
   5   1  -9   58.26   12.35
  -5   1   9   64.29    9.76
   5   1  -9   81.37    8.31
   5  -2   1   17.70   13.28
  -5  -2  -1   12.87    4.53
   5  -2   1   14.15    7.15
  -5  -2  -1   10.48    5.80
  -5  -2  -1   10.66    3.87
  -5   2  -1   -3.70    6.89
   5   2   1   -1.73   12.11
  -5   2  -1   -3.08    4.07
   5   2   1   14.44    7.87
   5  -2   0  148.02   18.86
  -5  -2   0  161.12   10.27
   5  -2   0  178.68   15.06
  -5  -2   0  176.62   12.76
  -5  -2   0  160.25   11.94
  -5   2   0  158.43   11.98
   5   2   0  138.09   14.65
  -5   2   0  155.54   13.70
   5   2   0  180.83   18.36
  -5  -2   1   63.11    7.01
   5  -2  -1   56.08    9.13
   5  -2  -1   62.51   12.18
  -5  -2   1   56.19    6.38
  -5  -2   1   51.66    5.26
  -5   2   1   64.17    9.12
   5   2  -1   42.31   10.55
  -5   2   1   63.90    6.58
  -5   2   1   62.37    4.67
   5   2  -1   49.47    9.66
  -5  -2   2   41.80    4.25
   5  -2  -2   44.74    7.94
  -5  -2   2   38.59    5.62
   5  -2  -2   41.64    9.91
  -5   2   2   38.77    5.33
  -5   2   2   44.82    6.00
   5   2  -2   35.01    6.38
  -5   2   2   36.64    4.24
   5   2  -2   36.24    8.77
  -5  -2   3   87.61    6.78
  -5  -2   3   88.84    7.01
   5  -2  -3   94.30    8.63
   5  -2  -3   86.48   11.63
  -5   2   3   88.74    6.54
   5   2  -3   84.34   10.69
   5   2  -3   82.53    9.20
  -5   2   3   86.62    7.44
  -5  -2   4    6.54    2.30
   5  -2  -4    0.55    3.41
   5  -2  -4    1.27    6.69
   5   2  -4   10.68    6.28
   5   2  -4    5.21    3.91
   5   2  -4   10.53    6.66
  -5   2   4    1.51    2.49
  -5   2   4    3.75    2.68
   5  -2  -5    7.18    3.28
  -5  -2   5   -0.29    2.52
   5  -2  -5   -0.89    5.24
   5   2  -5   -5.94    5.91
   5   2  -5   -6.22    5.56
  -5   2   5   -1.07    3.70
  -5   2   5    5.37    2.83
   5   2  -5   -1.96    4.57
  -5  -2   6    9.25    3.08
   5  -2  -6    4.25    3.98
  -5  -2   6   12.25    4.12
   5  -2  -6    0.15    3.74
   5  -2  -6   -2.05    3.44
   5   2  -6   -0.72    5.52
   5   2  -6    3.07    4.03
   5   2  -6    6.86    3.72
  -5   2   6    3.05    4.18
  -5   2   6   -0.53    2.52
   5  -2  -7  172.81   12.53
  -5  -2   7  144.50   11.76
  -5  -2   7  152.35   12.10
  -5  -2   7  154.12   11.30
   5   2  -7  148.61   14.59
  -5   2   7  200.57   12.23
   5   2  -7  162.41   12.80
  -5   2   7  178.77   11.25
   5   2  -7  143.82   10.86
   5  -2  -8  102.53   13.97
   5  -2  -8   98.62    9.58
  -5   2   8   91.69    9.30
  -5   2   8   78.84    8.19
   5   2  -8  114.87   11.28
  -5   2   8   88.96    9.50
   5  -2  -9    5.05   10.12
   5  -2  -9   14.87    8.39
  -5  -2   9   19.27    6.50
  -5  -2   9    7.30    4.77
  -5  -2   9   15.50    6.56
   5  -2  -9   20.72    6.19
  -5   2   9   39.93    6.46
  -5   2   9   30.87    7.41
   5   2  -9   -6.14   10.41
   5   2  -9   21.43    5.01
  -5   2   9   26.79    6.95
   5   2  -9   -9.92    8.44
  -5  -3  -1   42.61    6.08
  -5  -3  -1   45.65    8.92
   5  -3   1   38.04   14.43
  -5  -3  -1   39.08    5.63
   5   3   1   29.33    8.82
   5   3   1   39.71   13.39
  -5   3  -1   43.41    7.56
  -5   3  -1   28.38    7.96
  -5  -3   0   15.09    3.47
   5  -3   0    5.90    5.83
  -5  -3   0   12.42    4.15
   5  -3   0   31.72   12.02
  -5  -3   0    9.67    5.15
  -5   3   0    2.48    5.78
  -5   3   0   21.30    4.55
   5   3   0   21.27    6.84
   5   3   0    6.84    9.48
   5  -3  -1   12.50    5.36
   5  -3  -1   19.88    9.44
  -5  -3   1   19.95    4.71
  -5  -3   1    8.73    3.54
  -5   3   1    4.09    3.10
   5   3  -1   14.33    5.54
  -5   3   1    8.92    5.28
   5   3  -1   24.26    8.30
  -5  -3   2   19.03    3.66
  -5  -3   2   16.63    3.83
   5  -3  -2   26.03    8.98
   5  -3  -2   41.62    7.46
  -5   3   2   25.46    4.92
  -5   3   2   27.96    3.56
   5   3  -2   19.69    7.52
   5   3  -2   18.08    5.51
  -5   3   2   18.51    4.43
   5  -3  -3  180.19   12.37
  -5  -3   3  179.57   11.52
  -5  -3   3  179.59   11.47
   5  -3  -3  184.89   16.23
   5   3  -3  160.37   13.40
  -5   3   3  170.98   11.03
  -5   3   3  190.02   12.23
   5   3  -3  183.92   15.55
   5  -3  -4   -0.46    5.67
   5  -3  -4    4.99    3.39
  -5  -3   4    3.52    2.33
  -5   3   4    4.54    2.58
   5   3  -4   -1.27    6.18
   5   3  -4    3.99    7.68
  -5   3   4    0.04    2.58
   5   3  -4   -6.58    4.48
   5  -3  -5  291.67   20.04
  -5  -3   5  306.07   18.44
  -5   3   5  329.63   18.29
   5   3  -5  288.56   21.09
  -5   3   5  296.44   18.12
   5   3  -5  299.80   20.64
   5  -3  -6   17.91    5.24
  -5  -3   6   21.23    4.64
  -5  -3   6   23.65    4.49
   5   3  -6    9.22    5.24
  -5   3   6   25.08    4.92
   5   3  -6   24.06    6.33
  -5   3   6   14.11    3.06
   5   3  -6   18.39    4.98
  -5  -3   7   86.62    8.15
   5  -3  -7  104.02    9.26
  -5  -3   7   88.46    9.04
   5   3  -7  100.60   12.46
   5   3  -7   91.91    7.09
   5   3  -7   89.14    9.43
  -5   3   7   92.06    7.73
  -5   3   7   82.03    9.01
  -5  -3   8    4.73    5.34
   5  -3  -8    6.14    7.47
  -5  -3   8    4.64    3.85
   5  -3  -8    5.81    5.42
  -5   3   8   -3.02    5.58
   5   3  -8    3.67    9.11
   5   3  -8   10.42    7.00
  -5   3   8    8.07    4.01
   5   3  -8    7.99    3.57
  -5   3   8    4.18    5.21
   5  -4   1   36.21   12.96
  -5  -4  -1    3.06    3.70
  -5  -4  -1    4.16    4.10
  -5  -4  -1   -5.56    6.31
  -5   4  -1   11.24    4.89
  -5   4  -1   10.21    7.80
   5   4   1   -4.24    7.35
   5   4   1    4.27   11.62
   5  -4   0  142.70   19.19
  -5  -4   0  160.74   10.85
  -5  -4   0  169.79   12.13
  -5  -4   0  154.66   12.45
  -5   4   0  190.20   14.41
   5   4   0  157.08   15.08
  -5   4   0  176.36   12.76
   5   4   0  148.49   18.93
   5  -4  -1  102.69   14.93
  -5  -4   1  101.32    8.65
  -5  -4   1  111.99    8.92
  -5  -4   1  107.58    7.80
   5  -4  -1  106.49   10.16
  -5   4   1   96.22   10.16
   5   4  -1   92.20   14.84
  -5   4   1  116.55    9.31
   5   4  -1  116.95   11.57
   5  -4  -2   27.90    5.17
  -5  -4   2   26.21    4.00
   5  -4  -2   21.78    9.09
  -5  -4   2   29.75    5.22
  -5   4   2   32.02    6.79
   5   4  -2   23.31    5.48
  -5   4   2   36.21    4.60
   5   4  -2   42.74    9.04
  -5  -4   3   32.83    4.70
   5  -4  -3   38.43    5.57
  -5  -4   3   31.82    4.88
   5  -4  -3   31.38    8.61
   5   4  -3   38.10    7.81
  -5   4   3   31.97    6.22
  -5   4   3   30.44    4.68
  -5   4   3   31.75    4.11
  -5  -4   4   -1.34    2.56
   5  -4  -4   -0.99    6.85
  -5   4   4   -2.35    3.49
   5   4  -4   27.19    9.82
   5   4  -4    5.80    4.37
  -5  -4   5    4.00    2.66
   5  -4  -5    2.61    5.97
  -5   4   5    3.49    2.73
  -5   4   5    2.81    3.57
   5   4  -5   -3.12    3.89
   5   4  -5    7.42    5.64
   5   4  -5    2.80    6.19
  -5  -4   6   26.05    4.83
   5  -4  -6   35.60    7.78
  -5  -4   6   31.11    5.19
   5   4  -6   42.43    6.98
  -5   4   6   28.17    4.77
  -5   4   6   29.54    5.18
   5   4  -6   33.86    7.01
  -5  -4   7   96.60    8.19
  -5  -4   7   96.71    9.29
   5  -4  -7   93.65    7.71
  -5   4   7   93.44    7.98
  -5   4   7   94.00    9.69
   5   4  -7   80.78    9.67
   5   4  -7  103.92   13.00
   5  -4  -8   77.32    9.42
  -5  -4   8   75.02    9.90
  -5  -4   8   72.74    8.26
   5   4  -8   66.53   11.74
  -5   4   8   76.18    9.74
   5   4  -8   95.31   15.49
  -5  -5  -1  178.55   15.58
  -5  -5  -1  180.63   13.73
   5  -5   1  173.35   24.24
  -5  -5  -1  194.67   12.71
  -5   5  -1  186.90   17.06
  -5   5  -1  199.29   14.79
   5   5   1  194.10   18.64
   5   5   1  177.51   22.35
  -5  -5   0   20.70    4.13
  -5  -5   0   14.50    4.34
  -5  -5   0   28.69    6.43
   5  -5   0    8.64   12.31
  -5   5   0   22.82    6.98
   5   5   0   26.74   11.50
   5   5   0   23.16    7.71
  -5   5   0   17.07    4.82
   5  -5  -1  131.86   17.16
  -5  -5   1  125.08    9.32
  -5  -5   1  129.86   10.01
   5   5  -1  136.91   12.69
  -5   5   1  123.01   10.34
  -5   5   1  124.85   11.73
   5   5  -1  133.79   15.94
  -5  -5   2  140.51   10.46
  -5  -5   2  167.08   13.50
   5  -5  -2  162.39   16.50
  -5  -5   2  149.28   10.38
  -5   5   2  144.28   11.69
  -5   5   2  146.69   10.57
   5   5  -2  140.99   12.86
  -5  -5   3    3.02    2.51
   5  -5  -3    2.09    8.28
  -5  -5   3    9.58    5.10
  -5  -5   3    3.36    2.82
   5   5  -3   -1.72    4.02
  -5   5   3    1.73    4.62
  -5   5   3    5.51    3.25
   5  -5  -4   -3.40    6.80
  -5  -5   4    2.61    4.94
  -5  -5   4    6.42    3.13
   5   5  -4   -6.18   10.98
  -5   5   4   -2.27    3.73
   5   5  -4   10.54    5.04
  -5  -5   5   12.43    5.30
   5  -5  -5    4.59    7.27
  -5  -5   5    6.80    3.25
  -5   5   5    3.33    3.81
   5   5  -5    4.69    7.65
   5   5  -5    9.50    6.18
  -5  -5   6  100.15    8.17
   5  -5  -6  105.43   10.71
  -5  -5   6   85.62    9.03
   5   5  -6  102.22   12.31
  -5   5   6  111.75    8.93
  -5  -5   7   62.31    6.71
   5  -5  -7   31.56    6.26
   5   5  -7   67.10    8.26
   5   5  -7   40.73    8.63
  -5   5   7   38.36    7.34
  -5  -5   8   51.78    6.87
  -5  -5   8   43.68    9.17
   5   5  -8   31.62   10.45
   5   5  -8   54.73   11.00
  -5   5   8   28.63    7.14
   5  -6   0   26.99   13.10
  -5  -6   0   38.25    7.16
  -5  -6   0   47.00    6.07
  -5   6   0   29.99    6.14
  -5   6   0   41.87    8.62
   5   6   0   41.92    9.82
   5   6   0   47.93   12.78
   5  -6  -1  -15.46    8.95
  -5  -6   1   15.32    7.85
  -5  -6   1    7.49    4.09
   5   6  -1   10.40    6.19
  -5   6   1    3.62    5.37
   5  -6  -2   39.81   11.03
  -5  -6   2   43.52    5.57
  -5  -6   2   32.44    6.06
  -5   6   2   43.86    7.65
   5   6  -2   47.86    8.76
   5  -6  -3   -5.24    7.74
  -5  -6   3    2.42    2.74
  -5  -6   3   -0.72    6.13
  -5  -6   3   -4.09    2.59
  -5   6   3    3.17    3.52
  -5   6   3    2.63    4.84
   5   6  -3   -1.00    4.83
  -5  -6   4  380.19   24.70
  -5  -6   4  393.16   23.15
   5  -6  -4  361.39   26.29
   5   6  -4  395.74   25.60
  -5   6   4  396.81   23.24
   5  -6  -5    5.89    7.51
  -5  -6   5   -0.35    6.23
  -5  -6   5    2.58    3.03
  -5   6   5   10.02    5.02
   5   6  -5    8.33    5.88
   5  -6  -6  191.70   15.38
  -5  -6   6  197.63   14.06
  -5  -6   6  194.43   13.16
  -5   6   6  196.29   13.43
   5   6  -6  179.69   16.48
  -5  -6   7    0.00    3.45
  -5  -6   7    5.35    5.39
   5  -6  -7   -3.15    6.41
   5   6  -7    6.85    4.77
   5   6  -7    7.30    7.19
  -5   6   7    1.54    5.17
   5  -6  -8   12.14    5.52
  -5  -6   8    6.32    6.47
  -5  -6   8    6.91    4.46
   5  -6  -8   12.67    6.30
   5   6  -8    8.63    9.84
   5   6  -8   -0.31    8.59
  -5   6   8   16.56    6.66
  -5  -7   0   62.30   13.21
  -5  -7   0   60.06   11.41
   5  -7   0   33.64   13.34
  -5  -7   0   58.25    7.91
  -5   7   0   46.26    9.19
   5   7   0   43.95   10.16
   5  -7  -1   66.54   15.03
  -5   7   1   93.43   10.76
  -5  -7   2   74.46   11.64
   5  -7  -2   45.60   12.58
  -5  -7   2   52.63    6.60
  -5  -7   2   68.89    7.10
  -5   7   2   60.23    8.68
   5   7  -2   51.96    9.66
  -5  -7   3   18.33    4.14
  -5  -7   3   16.35    7.90
  -5  -7   3   25.68    3.89
   5  -7  -3   30.59    9.81
  -5   7   3   12.50    4.45
  -5   7   3    7.16    4.83
   5   7  -3   22.87    6.68
   5  -7  -4    6.97    7.85
  -5  -7   4   19.57    6.94
  -5  -7   4    6.80    3.19
  -5   7   4    4.90    4.16
   5   7  -4   13.77    6.20
  -5  -7   5   -1.71    3.33
  -5  -7   5   -9.86    7.02
   5  -7  -5    4.41    7.79
   5   7  -5    5.59    6.63
  -5   7   5   -2.05    4.52
   5  -7  -6   17.52    7.78
  -5  -7   6   17.07    4.42
  -5  -7   6   11.92    5.48
   5   7  -6   15.73    7.22
  -5   7   6   11.35    4.78
  -5  -7   7   43.13    8.91
  -5  -7   7   45.94    6.34
   5  -7  -7   38.14    8.58
  -5   7   7   34.38    6.47
   5   7  -7   28.26    6.12
   5   7  -7   60.86   11.94
  -5  -8   0  137.84   11.71
  -5  -8   0  132.71   17.28
   5   8   0  129.07   16.47
  -5  -8   1   43.18    7.22
   5  -8  -1   33.12   14.10
  -5  -8   1   69.94   13.06
   5   8  -1   57.36   12.14
  -5   8   1   54.06   10.10
   5  -8  -2   18.59   11.58
  -5  -8   2   36.73    9.89
  -5  -8   2   32.61    6.38
   5   8  -2   50.94   10.22
  -5  -8   3   95.03    8.04
  -5  -8   3   74.33    7.16
  -5  -8   3   76.80   13.03
   5   8  -3   61.52   11.08
  -5  -8   4   12.82    7.75
   5  -8  -4    5.28    9.75
  -5  -8   4    5.23    3.21
  -5   8   4    3.95    4.21
   5   8  -4    7.02    6.65
  -5  -8   5   21.62   12.25
  -5  -8   5    6.82    3.70
   5  -8  -5   21.21    9.68
  -5   8   5   14.49    5.57
   5   8  -5    9.66    7.25
  -5  -8   6   -0.65    3.87
   5  -8  -6   -8.69    7.14
  -5  -8   6    1.18    5.58
  -5   8   6    2.00    4.64
   5   8  -6   -6.08    6.80
   5  -8  -7   58.90   12.26
  -5  -8   7   21.78    7.41
  -5  -8   7   43.51    6.79
   5   8  -7   38.78    9.80
  -5   8   7   58.76    8.38
  -5  -9   1   21.79   11.33
  -5  -9   1    7.37    4.81
   5  -9  -1   -7.15   13.04
  -5   9   1   -3.02    6.66
   5   9  -1   10.27    7.32
   5  -9  -2   15.09   11.70
  -5  -9   2    7.76    9.61
  -5  -9   2    6.36    4.55
  -5   9   2    9.50    6.38
   5   9  -2    3.43    7.38
  -5  -9   3  186.26   14.00
   5  -9  -3  179.96   20.37
  -5  -9   3  217.31   19.16
  -5   9   3  220.33   15.03
  -5   9   3  181.05   15.45
   5   9  -3  200.23   17.47
  -5  -9   4    6.73    9.33
   5   9  -4    8.85    6.97
   5  -9  -5  337.32   25.23
  -5  -9   5  312.19   20.23
  -5   9   5  320.70   20.89
   5   9  -5  315.55   24.60
   5  -9  -6    9.32    8.57
  -5  -9   6    1.28    4.26
  -5  -9   6   -6.57    6.01
   5   9  -6    3.46    8.04
  -5   9   6   -4.88    6.39
   5 -10  -2   49.32   14.54
  -5 -10   2   67.87   15.11
  -5 -10   2   63.07    8.53
   5  10  -2   74.71   13.59
  -5  10   2   57.03   11.01
   5 -10  -3   83.70   18.65
  -5 -10   3   87.47   15.39
  -5  10   3   81.46   10.59
  -5  10   3   88.21   11.25
   5  10  -3   71.10   13.36
   5 -10  -4    2.59   11.28
  -5 -10   4    2.32    4.30
  -5 -10   4    8.07    9.85
   5  10  -4   -0.23    6.68
  -5  10   4   13.68    5.67
   5 -10  -5    5.26   11.12
  -5 -10   5   26.99    5.62
   5  10  -5   15.14    9.15
  -5  10   5   16.25    6.28
   6   0   0   18.45    9.34
  -6   0   0   26.53    5.97
  -6   0   0   16.91    7.88
   6   0   0   23.11   13.41
  -6   0   1    6.40    4.55
   6   0  -1   10.78   10.89
  -6   0   1    3.24    7.06
  -6   0   1    2.30    3.27
   6   0  -1    9.76    7.05
  -6   0   2   29.41    5.53
   6   0  -2   42.90    9.95
   6   0  -2   39.44    7.76
  -6   0   2   33.71    6.67
   6   0  -3   -1.09    7.89
   6   0  -3    6.44    5.75
  -6   0   3    0.90    3.47
  -6   0   3   -0.75    2.77
  -6   0   3   -2.81    3.64
   6   0  -4   -1.07    5.32
   6   0  -4   -4.72    8.92
  -6   0   4    5.72    3.09
   6   0  -5   -2.19    8.32
   6   0  -5    4.00    4.87
  -6   0   5    5.99    3.15
   6   0  -6  249.22   16.04
  -6   0   6  221.87   14.74
  -6   0   6  230.75   14.56
   6   0  -6  233.42   16.49
   6   0  -6  217.97   16.25
  -6   0   7   -4.12    3.35
  -6   0   7    5.94    4.45
   6   0  -7  -13.66    6.64
  -6   0   8  203.88   14.25
   6   0  -8  217.16   18.34
   6   0  -8  188.45   16.25
  -6   0   8  198.80   14.58
  -6  -1   0   57.25    8.54
   6  -1   0   44.11   16.65
   6  -1   0   69.36   13.75
   6   1   0   34.35   10.37
   6   1   0   47.61   13.71
  -6   1   0   74.56    9.10
  -6  -1   1  160.07   10.48
   6  -1  -1  161.18   21.80
  -6  -1   1  157.82   12.60
   6  -1  -1  166.37   15.93
  -6  -1   1  133.81   13.33
  -6   1   1  157.02   12.38
  -6   1   1  166.23   13.60
  -6   1   1  148.42    9.96
   6   1  -1  159.02   19.53
   6   1  -1  157.14   16.81
   6  -1  -2   33.93    7.56
  -6  -1   2   34.49    5.56
  -6  -1   2   53.12    5.32
  -6  -1   2   34.09    6.40
   6  -1  -2   38.49   12.27
  -6   1   2   50.19    5.29
   6   1  -2   28.82   10.32
  -6   1   2   36.68    6.15
   6   1  -2   40.96    7.83
  -6   1   2   42.36    6.65
   6  -1  -3  136.88   17.06
  -6  -1   3  147.05    9.99
  -6  -1   3  151.21   11.01
   6  -1  -3  142.81   12.90
   6   1  -3  158.62   16.10
  -6   1   3  144.61    9.87
   6   1  -3  143.99   13.26
  -6   1   3  151.88   10.99
  -6  -1   4  107.40    8.07
   6  -1  -4   86.84   15.19
   6  -1  -4   98.74   10.60
   6   1  -4   99.81   10.41
  -6   1   4  106.94    7.95
   6   1  -4  118.03   13.52
   6  -1  -5    5.95    7.94
   6  -1  -5    9.49    5.23
  -6  -1   5    2.72    3.24
   6   1  -5    1.71    7.45
  -6   1   5    3.75    3.04
   6   1  -5    1.23    5.27
   6  -1  -6  126.78   12.26
   6  -1  -6  100.97   11.20
  -6  -1   6  128.02    9.54
   6  -1  -6  126.54   11.26
  -6   1   6  127.81    9.82
   6   1  -6  138.08   11.78
  -6   1   6  124.26    9.46
   6   1  -6  127.02   12.02
   6   1  -6  118.32   12.40
   6  -1  -7   10.54    5.78
  -6  -1   7    6.92    5.05
  -6  -1   7    4.00    3.64
  -6   1   7    5.43    5.21
  -6   1   7   -0.55    3.60
   6   1  -7    0.02    6.46
   6   1  -7   -2.41    5.65
  -6  -1   8   15.95    4.83
   6  -1  -8   50.86    9.69
  -6  -1   8   30.20    7.05
  -6  -1   8   17.92    5.98
  -6   1   8   21.12    6.69
   6   1  -8   10.75    4.62
   6   1  -8   13.36    7.74
  -6   1   8   22.46    4.93
   6   1  -8   35.91    9.61
  -6  -2   1  121.84   10.76
  -6  -2   1  106.03    8.30
  -6  -2   1  125.33   10.38
   6  -2  -1   96.85   13.72
   6  -2  -1   81.56   18.61
  -6   2   1   98.33   12.21
   6   2  -1   89.85   18.13
   6   2  -1  118.11   14.10
  -6   2   1   88.93   10.09
   6  -2  -2  157.58   20.05
  -6  -2   2  146.30   12.58
   6  -2  -2  195.37   15.53
  -6  -2   2  159.16   11.00
  -6   2   2  192.77   10.97
   6   2  -2  132.77   18.14
  -6   2   2  201.70   15.44
  -6   2   2  173.82   12.90
   6   2  -2  148.04   15.43
   6  -2  -3    3.44    9.37
  -6  -2   3   29.09    5.79
  -6  -2   3   29.82    4.67
   6  -2  -3   10.44    6.93
   6   2  -3   46.43    8.49
  -6   2   3   26.64    4.91
   6   2  -3   32.22   10.06
  -6   2   3   19.13    5.09
  -6  -2   4  138.33   10.10
   6  -2  -4  138.69   15.30
   6  -2  -4  150.68   12.60
   6   2  -4  136.28   12.66
   6   2  -4  155.44   15.78
  -6   2   4  146.11   10.03
   6  -2  -5  229.65   17.05
   6  -2  -5  188.93   14.10
  -6  -2   5  191.64   12.84
  -6   2   5  196.68   12.90
   6   2  -5  184.62   16.80
   6   2  -5  193.42   14.80
  -6   2   5  189.14   12.50
  -6  -2   6    8.11    3.55
   6  -2  -6   -3.71    5.84
   6  -2  -6    4.77    4.81
   6   2  -6   12.51    8.20
   6   2  -6    6.10    5.28
  -6   2   6    1.18    4.56
  -6   2   6   -2.00    3.07
  -6  -2   7   -0.16    3.60
   6  -2  -7    6.57    5.56
  -6   2   7    3.21    5.35
   6   2  -7  -11.86    7.35
  -6   2   7   10.61    3.84
  -6  -2   8   -2.10    3.88
   6  -2  -8   -0.07    7.63
  -6  -2   8    5.93    5.40
  -6   2   8    2.07    3.74
  -6   2   8    4.14    6.48
   6   2  -8    1.10    7.28
   6   2  -8    4.69    5.05
   6   2  -8    0.83    8.55
  -6  -3   1    8.42    4.44
  -6  -3   1    8.04    3.16
   6  -3  -1   17.67   12.64
   6  -3  -1    7.33    6.64
   6   3  -1    8.16   11.31
  -6   3   1    5.72    4.66
  -6   3   1  -10.63    6.86
   6   3  -1   13.35    7.20
  -6  -3   2   -4.62    3.92
  -6  -3   2   -1.71    2.79
   6  -3  -2   -3.52    6.22
   6  -3  -2    5.75    9.92
  -6   3   2    7.63    5.33
  -6   3   2    4.23    3.15
   6   3  -2   -4.65    6.07
  -6   3   2    1.52    4.02
   6   3  -2   -9.30    8.95
   6  -3  -3   66.45   14.47
  -6  -3   3   45.38    5.34
   6  -3  -3   46.14    9.75
  -6  -3   3   48.02    6.73
   6   3  -3   57.47    9.05
  -6   3   3   41.15    7.94
  -6   3   3   53.70    5.58
   6   3  -3   44.34   10.29
  -6  -3   4    9.31    3.31
   6  -3  -4    4.68    9.05
   6  -3  -4    6.68    5.32
  -6   3   4   11.32    3.33
   6   3  -4   12.55    5.55
   6   3  -4   12.07    8.33
  -6  -3   5  111.77    9.42
   6  -3  -5  126.15   10.22
   6  -3  -5  134.45   14.12
  -6   3   5  141.28    9.77
   6   3  -5  127.00   12.17
   6   3  -5  128.57   13.74
  -6   3   5  119.91    9.10
   6  -3  -6   11.94    7.15
  -6  -3   6    2.60    3.40
  -6   3   6    6.36    3.31
  -6   3   6    5.85    4.89
   6   3  -6   -3.49    6.04
   6   3  -6   12.19    7.31
  -6  -3   7  302.32   19.18
  -6   3   7  297.54   18.78
  -6   3   7  306.79   19.35
   6   3  -7  290.61   22.93
  -6  -3   8    4.65    4.64
  -6  -3   8    3.09    5.56
  -6   3   8    4.84    4.13
  -6   3   8    4.89    6.36
   6   3  -8   -7.97    9.33
   6   3  -8   -1.33    4.10
   6  -4  -1   38.06   15.12
  -6  -4   1   61.83    7.22
  -6  -4   1   71.56    8.61
   6   4  -1   61.18   12.86
   6   4  -1   67.35   14.77
  -6   4   1   68.75    9.01
  -6   4   1   67.69   11.62
   6  -4  -2  107.91   17.29
  -6  -4   2  104.24    8.51
  -6  -4   2  112.07    9.90
   6  -4  -2   94.33   11.16
   6   4  -2  106.89   13.09
   6   4  -2   94.42   15.88
  -6   4   2  104.93   10.83
  -6  -4   3   29.97    5.29
   6  -4  -3   28.89   10.98
  -6  -4   3   40.56    6.54
   6  -4  -3   25.36    6.24
   6   4  -3   27.30    6.94
  -6   4   3   32.03    5.94
   6   4  -3   30.18   10.16
  -6  -4   4   60.84    6.33
   6  -4  -4   65.26    8.35
   6  -4  -4   63.98   12.64
  -6   4   4   75.66    6.66
  -6   4   4   63.11    6.35
   6   4  -4   59.56   10.59
   6   4  -4   77.81   12.94
   6  -4  -5  170.10   16.32
  -6  -4   5  162.98   11.43
   6   4  -5  155.76   15.73
  -6   4   5  164.14   11.10
   6   4  -5  154.30   14.46
  -6   4   5  158.74   11.58
   6  -4  -6   35.23    8.63
  -6  -4   6   15.59    4.04
   6   4  -6   16.93    6.97
  -6   4   6   23.74    5.16
   6   4  -6   18.91    7.89
  -6   4   6   15.44    3.72
  -6  -4   7   -1.11    4.01
   6  -4  -7    4.56    5.46
  -6   4   7    4.64    4.01
   6   4  -7   10.00    8.37
  -6   4   7   17.87    5.78
  -6  -4   8    2.15    6.16
  -6  -4   8   -7.05    4.81
  -6   4   8    0.24    3.98
  -6   4   8    6.92    6.83
   6   4  -8  -10.41    8.90
  -6  -5   1   18.56    5.81
   6  -5  -1   37.51   14.58
  -6  -5   1   36.12    5.66
  -6   5   1   52.27    8.37
  -6   5   1   22.70    7.41
   6   5  -1   14.69    9.12
   6   5  -1   34.76   12.53
  -6  -5   2    7.01    3.99
   6  -5  -2   16.31   12.47
  -6  -5   2   10.90    4.63
  -6   5   2   13.35    6.37
   6   5  -2   25.72   11.51
   6   5  -2    6.19    7.23
   6  -5  -3  224.02   22.15
  -6  -5   3  243.01   15.70
  -6  -5   3  239.79   15.63
   6   5  -3  241.85   18.59
  -6   5   3  254.77   15.61
   6   5  -3  238.60   21.60
  -6   5   3  239.44   17.07
   6  -5  -4   73.34   14.06
  -6  -5   4   61.43    7.18
   6   5  -4   49.54   11.08
  -6   5   4   69.19    8.75
   6   5  -4   68.09   13.01
  -6  -5   5   59.53    6.48
   6  -5  -5   57.81   12.34
   6   5  -5   59.38   11.08
   6   5  -5   79.91   11.20
  -6   5   5   63.61    7.50
   6  -5  -6   44.50   10.41
  -6  -5   6   72.78    7.37
  -6   5   6   81.16    8.73
   6   5  -6   69.51   12.72
   6   5  -6   90.02   12.08
  -6  -5   7    5.67    4.42
   6  -5  -7   11.78    6.46
  -6   5   7   16.71    6.87
   6   5  -7   12.59    8.21
   6   5  -7    7.50    7.14
  -6  -5   8   20.43    6.86
  -6  -5   8    1.18    5.07
   6   5  -8    1.72    9.63
  -6   5   8    8.82    6.97
  -6  -6   2   24.12    4.71
   6  -6  -2   16.80   12.59
  -6  -6   2   33.57    5.66
   6   6  -2   22.95   12.74
  -6   6   2   15.38    5.72
   6   6  -2   21.97    7.86
  -6   6   2   18.33    7.34
   6  -6  -3  -13.76   10.74
  -6  -6   3    0.06    3.80
  -6  -6   3    2.61    3.91
  -6   6   3   -2.53    5.04
   6   6  -3   -0.12    9.95
  -6   6   3    3.21    5.87
   6   6  -3    8.11    6.71
  -6  -6   4    6.17    3.84
   6  -6  -4    3.54   10.02
  -6   6   4    8.60    5.57
   6   6  -4    7.80    6.39
   6  -6  -5    1.46    8.87
  -6  -6   5   10.39    4.11
  -6   6   5    3.33    4.85
   6   6  -5   11.42    7.32
  -6  -6   6  204.21   14.17
   6  -6  -6  200.85   18.26
  -6   6   6  189.14   14.52
   6   6  -6  230.72   18.83
   6  -6  -7   -8.29    6.85
  -6  -6   7    0.91    5.88
  -6  -6   7   -2.27    3.99
   6   6  -7  -16.65    7.88
  -6   6   7   -3.16    6.04
  -6  -7   2   -2.28    4.36
   6  -7  -2    6.00   13.52
  -6  -7   2    4.93    4.25
  -6   7   2    1.88    7.38
   6   7  -2    4.03   11.88
   6   7  -2   -0.54    8.21
  -6   7   2  -12.70    6.08
  -6  -7   3  165.86   11.67
   6  -7  -3  115.79   19.51
  -6  -7   3  168.04   11.73
   6   7  -3  144.34   16.04
  -6  -7   4  149.00   15.33
   6  -7  -4  142.54   17.81
  -6  -7   4  150.50   11.48
   6   7  -4  150.93   15.00
  -6   7   4  124.72   11.56
  -6  -7   5   19.23    5.11
   6  -7  -5   25.29   11.02
  -6   7   5   18.52    6.59
   6   7  -5   19.75    7.78
  -6  -7   6   19.54    5.13
   6  -7  -6   33.33   10.84
   6   7  -6   34.21    9.72
  -6   7   6   22.32    5.79
   6  -7  -7   -5.74    8.90
  -6  -7   7    0.20    3.90
  -6   7   7    0.96    6.60
   6   7  -7   -7.39    9.73
  -6  -8   3   44.71    7.89
  -6  -8   3   29.89    5.71
   6  -8  -3   12.01   13.50
  -6  -8   3   34.28   10.77
   6   8  -3   27.40    8.67
  -6   8   3   20.03    6.17
  -6   8   3   19.63    8.04
  -6  -8   4   98.41    9.48
   6  -8  -4   91.17   17.76
  -6  -8   4  127.42   15.95
   6   8  -4  120.71   13.85
  -6   8   4   70.37   10.03
   6  -8  -5   82.50   16.67
  -6  -8   5   39.41    7.80
  -6   8   5   41.50    7.65
   6   8  -5   44.71    9.72
   6  -8  -6  -11.17   10.63
  -6  -8   6    3.20    4.92
   6   8  -6   -8.18    8.68
  -6   8   6    0.94    5.98
  -7   0   3    4.92    4.04
  -7   0   3   -6.44    4.97
   7   0  -3   -0.88    7.63
   7   0  -3   -9.70   13.86
  -7   0   4   20.47    4.71
   7   0  -4   32.99   13.61
   7   0  -4   28.16    8.28
  -7   0   5    3.41    3.85
   7   0  -5   -4.05   11.03
   7   0  -5   -5.30    6.81
   7   0  -6   -4.67    6.42
  -7   0   6   -4.52    3.93
   7   0  -6    8.69    9.45
   7   0  -7   -4.86    7.01
   7   0  -7    9.74    7.74
  -7   0   7    4.51   10.20
  -7   0   7    1.80    4.54
  -7   0   8   59.01   10.43
  -7   0   8   42.64    8.35
   7  -1  -3   50.35    9.78
  -7  -1   3   45.67    8.89
   7  -1  -3   61.32   16.29
  -7  -1   3   58.35    6.95
   7   1  -3   69.50   12.59
   7   1  -3   32.63   12.61
  -7   1   3   56.16    6.98
   7  -1  -4   10.19   12.10
  -7  -1   4   14.96    4.52
   7  -1  -4    9.97    7.63
   7   1  -4   12.41    7.45
  -7   1   4   15.31    4.57
   7   1  -4    7.07   11.36
   7  -1  -5  129.12   16.92
   7  -1  -5  132.64   14.06
  -7  -1   5  130.26   10.23
   7   1  -5  124.20   18.32
  -7   1   5  134.72   10.22
   7   1  -5  132.76   14.08
  -7  -1   6    2.53    4.12
   7  -1  -6   -2.39    9.10
  -7   1   6    7.61    4.58
   7   1  -6   -1.65    9.39
   7   1  -6    6.73    6.86
   7  -1  -7   71.92   11.55
  -7  -1   7   52.61    7.57
   7  -1  -7   51.78    9.67
   7   1  -7   45.66    9.75
  -7   1   7   52.06    7.82
  -7   1   7   49.62    8.56
   7   1  -7   50.38    9.28
  -7  -2   3   61.65    7.05
   7  -2  -3   34.94   10.14
  -7  -2   3   63.90    9.30
   7  -2  -3   68.34   15.38
   7   2  -3   62.19   14.24
  -7   2   3   73.88   14.36
   7   2  -3   68.35   14.38
  -7   2   3   53.69    6.88
  -7  -2   4   69.44    7.52
   7  -2  -4   72.48   12.48
   7  -2  -4   81.57   16.49
  -7   2   4   98.74    7.78
   7   2  -4   68.47   15.42
   7   2  -4   62.22   12.69
  -7  -2   5   25.07    5.15
   7  -2  -5   36.45   10.62
   7  -2  -5   18.71   11.57
  -7   2   5   24.42    5.00
   7   2  -5   30.48    7.55
   7   2  -5   25.42   10.18
   7  -2  -6  109.92   13.22
  -7  -2   6  103.41    9.40
   7  -2  -6   92.40   14.66
  -7   2   6   98.65   10.49
   7   2  -6  104.47   13.79
   7   2  -6   95.65   16.44
  -7   2   6  108.52    9.16
  -7  -2   7   50.36    7.94
   7  -2  -7   66.80   11.44
  -7   2   7   50.52    7.41
  -7   2   7   62.80    7.62
   7   2  -7   57.04   10.04
   7   2  -7   50.71   10.96
   7  -3  -3    3.58   13.82
  -7  -3   3    6.42    5.39
  -7  -3   3   16.27    4.48
   7  -3  -3   23.64   11.82
  -7   3   3    8.47    7.19
   7   3  -3    6.31   13.51
  -7   3   3   11.41    4.66
   7   3  -3   18.31    8.30
  -7  -3   4    5.97    4.21
   7  -3  -4  -20.99   12.79
   7  -3  -4   -4.62    8.03
   7   3  -4   -2.69    7.16
   7   3  -4  -11.17   11.42
  -7   3   4    9.92    4.15
   7  -3  -5   28.82   11.35
   7  -3  -5   20.79    7.92
  -7  -3   5   12.27    4.47
   7   3  -5   19.70    7.38
   7   3  -5   37.08   12.40
  -7   3   5   12.68    4.03
  -7  -3   6    3.50    4.26
   7  -3  -6    5.26    9.69
  -7   3   6   -2.68    3.70
   7   3  -6    1.65    8.98
   7   3  -6   -1.76    6.67
  -7   3   6    3.64    6.41
  -7  -3   7   -7.78    5.20
   7  -3  -7  -11.86    8.52
  -7   3   7   -0.72    4.10
   7   3  -7    4.20    8.76
   7   3  -7    0.87    8.38
  -7   3   7   -6.27    6.42
  -7  -4   4  132.82   10.67
   7  -4  -4  151.30   13.90
   7  -4  -4  105.92   19.54
  -7   4   4  133.10   10.12
   7   4  -4  108.41   18.80
   7   4  -4  156.47   15.60
   7  -4  -5   -0.19   11.40
  -7  -4   5   -0.41    4.02
  -7   4   5    7.34    4.32
   7   4  -5   -4.11   10.49
   7   4  -5   -0.77    6.98
   7  -4  -6   88.15   14.25
  -7  -4   6   48.16    7.72
   7   4  -6   54.82   11.83
   7   4  -6   56.31   12.88
   7  -4  -7   61.78   10.81
  -7  -4   7   50.37    8.03
  -7   4   7   53.34    7.62
  -7   4   7   73.39   10.37
   7   4  -7   63.15   13.59
   7   4  -7   44.60   10.69
  -7  -5   4   15.52    4.43
   7  -5  -4    6.81   13.99
   7   5  -4   22.73    8.69
   7   5  -4   16.35   11.84
  -7  -5   5   65.08    7.82
   7  -5  -5   42.76   13.75
   7   5  -5   70.00   13.78
   7   5  -5   70.02   13.61
  -7  -5   6   15.77    5.32
   7  -5  -6   39.86   11.22
  -7   5   6   22.55    7.35
   7   5  -6   42.88   12.25
   7   5  -6   24.81    9.06
   0   0   0    0.00    0.00
;
_shelx_hkl_checksum   85475
